# Supplementary material for: SUMMER, a shiny utility for metabolomics and multiomics exploratory research
Source: Metabolomics. 2020 Dec 9;16(12):126. doi: 10.1007/s11306-020-01750-7 (PMC7723939; doi:10.1007/s11306-020-01750-7)
Supplement: Supplementary file 1 — Electronic supplementary material 1 (XLSX 53 kb). Supplemental Dataset 1. Area Under the Curve for simulated metabolites and enzymes at different log2 Fold-Change [file 11306_2020_1750_MOESM1_ESM.xlsx]

## Sheet: SupplementalTable1_table_auc
simulated_condition	Area Under the Curve
Enzyme_log2FC_0|Metabolite_log2FC_0	0.504514
Enzyme_log2FC_0|Metabolite_log2FC_0.01	0.50577
Enzyme_log2FC_0|Metabolite_log2FC_0.1	0.551236
Enzyme_log2FC_0|Metabolite_log2FC_0.2	0.628275
Enzyme_log2FC_0|Metabolite_log2FC_0.3	0.699202
Enzyme_log2FC_0.01|Metabolite_log2FC_0	0.503619
Enzyme_log2FC_0.01|Metabolite_log2FC_0.01	0.50737
Enzyme_log2FC_0.01|Metabolite_log2FC_0.1	0.554257
Enzyme_log2FC_0.01|Metabolite_log2FC_0.2	0.629633
Enzyme_log2FC_0.01|Metabolite_log2FC_0.3	0.704649
Enzyme_log2FC_0.1|Metabolite_log2FC_0	0.519311
Enzyme_log2FC_0.1|Metabolite_log2FC_0.01	0.526901
Enzyme_log2FC_0.1|Metabolite_log2FC_0.1	0.597065
Enzyme_log2FC_0.1|Metabolite_log2FC_0.2	0.672038
Enzyme_log2FC_0.1|Metabolite_log2FC_0.3	0.748589
Enzyme_log2FC_0.2|Metabolite_log2FC_0	0.548832
Enzyme_log2FC_0.2|Metabolite_log2FC_0.01	0.562254
Enzyme_log2FC_0.2|Metabolite_log2FC_0.1	0.638321
Enzyme_log2FC_0.2|Metabolite_log2FC_0.2	0.724202
Enzyme_log2FC_0.2|Metabolite_log2FC_0.3	0.795246
Enzyme_log2FC_0.3|Metabolite_log2FC_0	0.589454
Enzyme_log2FC_0.3|Metabolite_log2FC_0.01	0.600278
Enzyme_log2FC_0.3|Metabolite_log2FC_0.1	0.690222
Enzyme_log2FC_0.3|Metabolite_log2FC_0.2	0.77249
Enzyme_log2FC_0.3|Metabolite_log2FC_0.3	0.836457
