# Supplementary material for: SUMMER, a shiny utility for metabolomics and multiomics exploratory research
Source: Metabolomics. 2020 Dec 9;16(12):126. doi: 10.1007/s11306-020-01750-7 (PMC7723939; doi:10.1007/s11306-020-01750-7)
Supplement: Supplementary file 2 — Electronic supplementary material 2 (XLSX 392 kb). Supplemental Dataset 2. Differential Expression analysis results and pathway enrichment results computed by SUMMER for metabolites and reactions of young vs old and old+121 vs old comparisons. Only metabolites mapped to KEGG identifiers were included in the results [file 11306_2020_1750_MOESM2_ESM.xlsx]

## Sheet: young_vs_old_DEmetabolite
KEGG	log2FC	Average_Expr	P.Value	adj.P.Val	significant	Annotation
C01530	0.226502	30.4519	3.77452e-23	7.39806e-21	0	Octadecanoic acid; Stearate; Stearic acid
C00249	-0.0651759	30.4948	3.34001e-17	3.27321e-15	0	Hexadecanoic acid; Hexadecanoate; Hexadecylic acid; Palmitic acid; Palmitate; Cetylic acid
C00064	-0.142737	29.8292	2.80662e-14	1.83366e-12	0	L-Glutamine; L-2-Aminoglutaramic acid
C00072	2.74773	25.4281	8.2607e-13	4.04774e-11	1	Ascorbate; Ascorbic acid; L-Ascorbate; L-Ascorbic acid; Vitamin C
C00074	-2.30004	22.1956	1.64039e-12	6.43033e-11	1	Phosphoenolpyruvate; Phosphoenolpyruvic acid; PEP
C00114	-0.145732	28.1373	1.03198e-11	3.37113e-10	0	Choline; Bilineurine
C03794	-2.69658	15.2937	5.74741e-11	1.60928e-09	1	N6-(1,2-Dicarboxyethyl)-AMP; N6-(1,2-Dicarboxyethyl)AMP; Adenylosuccinate; Adenylosuccinic acid
C00245	-0.119733	28.0238	8.73934e-11	2.14114e-09	0	Taurine; 2-Aminoethanesulfonic acid; Aminoethylsulfonic acid
C01157	1.109	22.0824	2.21172e-10	4.81664e-09	1	Hydroxyproline; L-Hydroxyproline; trans-4-Hydroxy-L-proline
C00158	-2.65819	24.7171	4.25192e-10	8.33376e-09	1	Citrate; Citric acid; 2-Hydroxy-1,2,3-propanetricarboxylic acid; 2-Hydroxytricarballylic acid
C00417	-2.41214	21.2404	1.11794e-09	1.99197e-08	1	cis-Aconitate; cis-Aconitic acid
C00062	0.10141	27.27	2.24262e-09	3.66295e-08	0	L-Arginine; (S)-2-Amino-5-guanidinovaleric acid; L-Arg
C00097	1.33081	22.3396	3.12301e-09	4.70854e-08	1	L-Cysteine; L-2-Amino-3-mercaptopropionic acid
C00258	-2.59444	23.1003	6.03494e-09	8.44892e-08	1	D-Glycerate; Glycerate; (R)-Glycerate; Glyceric acid
C00584	-0.878048	18.5066	1.39036e-08	1.81673e-07	1	Prostaglandin E2; (5Z,13E)-(15S)-11alpha,15-Dihydroxy-9-oxoprosta-5,13-dienoate; (5Z,13E)-(15S)-11alpha,15-Dihydroxy-9-oxoprost-13-enoate; Dinoprostone; PGE2
C00144	-0.618629	19.0574	3.97034e-07	4.86367e-06	1	GMP; Guanosine 5'-phosphate; Guanosine monophosphate; Guanosine 5'-monophosphate; Guanylic acid
C00008	-0.843792	19.5602	1.06024e-06	1.15448e-05	1	ADP; Adenosine 5'-diphosphate
C00327	0.853068	23.5634	1.04047e-06	1.15448e-05	1	L-Citrulline; 2-Amino-5-ureidovaleric acid; Citrulline
C00147	1.16608	23.7474	2.04556e-06	2.00465e-05	1	Adenine; 6-Aminopurine
C01595	0.473227	25.8421	1.96525e-06	2.00465e-05	0	Linoleate; Linoleic acid; (9Z,12Z)-Octadecadienoic acid; 9-cis,12-cis-Octadecadienoate; 9-cis,12-cis-Octadecadienoic acid
C06428	1.48358	21.5188	2.23677e-06	2.08765e-05	1	(5Z,8Z,11Z,14Z,17Z)-Icosapentaenoic acid; (5Z,8Z,11Z,14Z,17Z)-Eicosapentaenoic acid; Eicosapentaenoic acid; 5,8,11,14,17-Icosapentaenoic acid; (5Z,8Z,11Z,14Z,17Z)-Eicosapentaenoate
C00606	-0.99121	16.768	8.71637e-06	7.42786e-05	1	3-Sulfino-L-alanine; L-Cysteinesulfinic acid; 3-Sulphino-L-alanine; 3-Sulfinoalanine
C01586	1.46843	17.6855	8.63693e-06	7.42786e-05	1	Hippurate; Hippuric acid; N-Benzoylglycine; Benzoylaminoacetic acid
C00639	-0.661503	19.8811	1.09281e-05	8.9246e-05	1	Prostaglandin F2alpha; (5Z,13E)-(15S)-9alpha,11alpha,15-Trihydroxyprosta-5,13-dienoate; (+)-Prostaglandin F2a; 7-[3,5-Dihydroxy-2-(3-hydroxy-1-octenyl)cyclopentyl]-5-heptenoic acid; 9a,11a-PGF2; Amoglandin; Cyclosin; Dinoprost; Enzaprost; Enzaprost F; Panacelan; PGF2a; 9,11,15-Trihydroxy-(5Z,9a,11a,13E,15S)-prosta-5,13-dien-1-oic acid; Prostaglandin F2a; Prostin F 2 alpha; Protamodin; U 14583; (5…
C01081	0.432821	18.8312	1.14421e-05	8.9706e-05	0	Thiamin monophosphate; Thiamine monophosphate; Thiamin phosphate; Thiamine phosphate; TMP
C03793	0.289144	22.1553	1.2166e-05	9.17126e-05	0	N6,N6,N6-Trimethyl-L-lysine
C00093	-0.931625	19.1102	2.11698e-05	0.000153677	1	sn-Glycerol 3-phosphate; Glycerophosphoric acid; D-Glycerol 1-phosphate
C00519	0.911371	17.8924	2.2261e-05	0.000155827	1	Hypotaurine; 2-Aminoethanesulfinic acid
C00378	0.368511	19.0965	2.865e-05	0.000193635	0	Thiamine; Thiamin; Vitamin B1; Aneurin; Antiberiberi factor
C00041	-0.296728	26.5338	3.18188e-05	0.000207883	0	L-Alanine; L-2-Aminopropionic acid; L-alpha-Alanine
C00262	0.139223	26.4523	3.89972e-05	0.000246563	0	Hypoxanthine; Purine-6-ol
C00882	-0.429378	18.6787	4.58144e-05	0.000280613	0	Dephospho-CoA; Dephosphocoenzyme A; 3'-Dephospho-CoA
C00047	0.25681	25.627	7.22418e-05	0.00041857	0	L-Lysine; Lysine acid; 2,6-Diaminohexanoic acid
C00153	-0.0484824	26.7676	7.47447e-05	0.00041857	0	Nicotinamide; Nicotinic acid amide; Niacinamide; Vitamin PP
C00668	0.722187	21.9657	7.27307e-05	0.00041857	1	alpha-D-Glucose 6-phosphate
C05422	-0.820588	26.0295	7.70932e-05	0.000419729	1	Dehydroascorbate; Dehydroascorbic acid; L-Dehydroascorbate; L-Dehydroascorbic acid
C02350	0.53665	19.9012	8.84398e-05	0.000468492	1	(S)-Allantoin; (S)(+)-Allantoin
C04006	-1.5317	17.3495	9.23789e-05	0.000476481	1	1D-myo-Inositol 3-phosphate; D-myo-Inositol 3-phosphate; myo-Inositol 3-phosphate; Inositol 3-phosphate; 1D-myo-Inositol 3-monophosphate; D-myo-Inositol 3-monophosphate; myo-Inositol 3-monophosphate; Inositol 3-monophosphate; 1L-myo-Inositol 1-phosphate; L-myo-Inositol 1-phosphate
C01134	1.13514	18.239	0.00010488	0.000527088	1	Pantetheine 4'-phosphate; 4'-Phosphopantetheine; Phosphopantetheine; D-Pantetheine 4'-phosphate
C00127	0.636754	21.9358	0.000114523	0.000561165	1	Glutathione disulfide; GSSG; Oxiglutatione; Oxidized glutathione
C00670	-0.494567	26.6345	0.000119429	0.000570931	0	sn-Glycero-3-phosphocholine; Glycerophosphocholine
C06426	0.962535	21.1146	0.000143484	0.000669593	1	(6Z,9Z,12Z)-Octadecatrienoic acid; 6,9,12-Octadecatrienoic acid; gamma-Linolenic acid; Gamolenic acid
C00408	0.557413	20.0687	0.000153481	0.00069959	1	L-Pipecolate; Pipecolinic acid; Pipecolic acid; 2-Piperidinecarboxylic acid; (S)-Piperidine-2-carboxylic acid
C00024	0.904634	16.4536	0.00016272	0.000724842	1	Acetyl-CoA; Acetyl coenzyme A
C00149	-0.161297	30.362	0.000198758	0.0008657	0	(S)-Malate; L-Malate; L-Apple acid; L-Malic acid; L-2-Hydroxybutanedioic acid; Malate; Malic acid
C00032	2.65881	17.4355	0.000207762	0.000885247	1	Heme; Haem; Protoheme; Heme B; Protoheme IX
C00019	-0.594409	18.0438	0.000227172	0.000947354	1	S-Adenosyl-L-methionine; S-Adenosylmethionine; AdoMet; SAM
C00123	0.258389	27.0263	0.000287047	0.00117211	0	L-Leucine; 2-Amino-4-methylvaleric acid; (2S)-alpha-2-Amino-4-methylvaleric acid; (2S)-alpha-Leucine
C00884	-0.470146	24.4687	0.000306868	0.00122747	0	Homocarnosine; L-Homocarnosine; gamma-Aminobutyryl histidine; N-(4-Amino-1-oxobutyryl)histidine
C06124	-1.02697	15.5502	0.000313351	0.00122834	1	Sphingosine 1-phosphate; Sphing-4-enine 1-phosphate; S1P
C00020	-0.854224	21.3009	0.000324673	0.00124776	1	AMP; Adenosine 5'-monophosphate; Adenylic acid; Adenylate; 5'-AMP; 5'-Adenylic acid; 5'-Adenosine monophosphate; Adenosine 5'-phosphate
C00055	0.191207	20.255	0.000459309	0.00173124	0	CMP; Cytidine-5'-monophosphate; Cytidylic acid
C00148	0.148209	27.0139	0.00048567	0.00179606	0	L-Proline; 2-Pyrrolidinecarboxylic acid
C00073	0.32644	26.312	0.000558247	0.00196822	0	L-Methionine; Methionine; L-2-Amino-4methylthiobutyric acid
C01879	0.184457	26.5935	0.000562348	0.00196822	0	5-Oxoproline; Pidolic acid; Pyroglutamic acid; 5-Pyrrolidone-2-carboxylic acid; Pyroglutamate; 5-Oxo-L-proline; L-Pyroglutamic acid; L-5-Pyrrolidone-2-carboxylic acid
C02946	-1.05579	18.243	0.000554236	0.00196822	1	4-Acetamidobutanoate; N4-Acetylaminobutanoate
C00077	0.634265	20.7722	0.000631922	0.00216989	1	L-Ornithine; (S)-2,5-Diaminovaleric acid; (S)-2,5-Diaminopentanoic acid; (S)-2,5-Diaminopentanoate
C03150	1.12513	15.894	0.00064211	0.00216989	1	Nicotinamide-beta-riboside; N-Ribosylnicotinamide; 1-(beta-D-Ribofuranosyl)nicotinamide
C00021	0.251825	20.161	0.000805347	0.00267539	0	S-Adenosyl-L-homocysteine; S-Adenosylhomocysteine
C03406	0.365238	19.6472	0.000824625	0.00269378	0	N-(L-Arginino)succinate; 2-(Nomega-L-Arginino)succinate; L-Argininosuccinate; L-Argininosuccinic acid; L-Arginosuccinic acid
C00121	0.332163	21.4797	0.000935569	0.00300609	0	D-Ribose
C00003	0.384966	17.082	0.000973031	0.00307603	0	NAD+; NAD; Nicotinamide adenine dinucleotide; DPN; Diphosphopyridine nucleotide; Nadide; beta-NAD+
C00407	0.157006	26.2035	0.00099654	0.00310035	0	L-Isoleucine; 2-Amino-3-methylvaleric acid
C00106	0.286915	23.3347	0.00106364	0.00325738	0	Uracil
C00026	-0.829385	22.3346	0.00116117	0.0035003	1	2-Oxoglutarate; Oxoglutaric acid; 2-Ketoglutaric acid; alpha-Ketoglutaric acid
C00219	0.312576	29.9619	0.00117867	0.0035003	0	Arachidonate; Arachidonic acid; (5Z,8Z,11Z,14Z)-Icosatetraenoic acid; cis-5,8,11,14-Eicosatetraenoic acid
C00052	-1.15676	17.3886	0.00124005	0.00362762	1	UDP-alpha-D-galactose; UDP-D-galactose; UDP-galactose; UDP-D-galactopyranose; UDP-alpha-D-galactopyranose
C00212	-0.385472	22.0132	0.00152894	0.00440696	0	Adenosine
C00105	-0.966961	15.5431	0.00161052	0.0045748	1	UMP; Uridylic acid; Uridine monophosphate; Uridine 5'-monophosphate; 5'Uridylic acid
C00051	0.990954	21.1581	0.00185488	0.00519366	1	Glutathione; 5-L-Glutamyl-L-cysteinylglycine; N-(N-gamma-L-Glutamyl-L-cysteinyl)glycine; gamma-L-Glutamyl-L-cysteinyl-glycine; GSH; Reduced glutathione
C00357	0.575788	16.5927	0.00188384	0.00520047	1	N-Acetyl-D-glucosamine 6-phosphate
C00037	0.223561	24.6852	0.00264897	0.00721109	0	Glycine; Aminoacetic acid; Gly
C05842	-0.647873	16.1885	0.00284997	0.00765197	1	N1-Methyl-2-pyridone-5-carboxamide; N'-Methyl-2-pyridone-5-carboxamide; 1-Methyl-5-carboxylamide-2-pyridone
C03242	0.583833	24.5593	0.00295851	0.00783606	1	(8Z,11Z,14Z)-Icosatrienoic acid; Dihomo-gamma-linolenic acid; (Z,Z,Z)-8,11,14-Eicosatrienoic acid; (Z,Z,Z)-8,11,14-Icosatrienoic acid; (Z,Z,Z)-8,11,14-Eicosatrienoate; (Z,Z,Z)-8,11,14-Icosatrienoate; 8,11,14-Eicosatrienoate; 8,11,14-Icosatrienoate
C01181	0.264912	22.2811	0.00309065	0.0080769	0	4-Trimethylammoniobutanoate; Butyro-betaine; gamma-Butyrobetaine
C00068	0.329157	15.7984	0.00427878	0.0108914	0	Thiamin diphosphate; Thiamine diphosphate; Thiamin pyrophosphate; TPP; ThPP
C00180	-0.512487	20.5981	0.00427624	0.0108914	1	Benzoate; Benzoic acid; Benzenecarboxylic acid; Phenylformic acid; Dracylic acid
C00345	0.26035	18.1385	0.00445861	0.0112037	0	6-Phospho-D-gluconate
C00022	-0.49517	19.8621	0.00519535	0.0128897	0	Pyruvate; Pyruvic acid; 2-Oxopropanoate; 2-Oxopropanoic acid; Pyroracemic acid
C00250	0.218776	21.503	0.00543375	0.0133127	0	Pyridoxal
C00366	0.271774	19.9774	0.00649693	0.0156312	0	Urate; Uric acid
C01697	-0.541546	18.5532	0.00653959	0.0156312	1	Galactitol; Dulcitol; Dulcose
C00275	0.584813	19.6468	0.00700527	0.0165426	1	D-Mannose 6-phosphate
C00318	0.299938	24.8769	0.00995613	0.023231	0	L-Carnitine; L-gamma-Trimethyl-beta-hydroxybutyrobetaine; Vitamin BT; 3-Carboxy-2-hydroxy-N,N,N-trimethyl-1-propanaminium hydroxide, inner salt; Levocarnitine; (R)-Carnitine
C00581	-0.195649	21.0298	0.0104055	0.0239938	0	Guanidinoacetate; Guanidinoacetic acid; Glycocyamine; N-Amidinoglycine; Guanidoacetic acid
C00042	-1.85321	22.1047	0.0134258	0.0302555	1	Succinate; Succinic acid; Butanedionic acid; Ethylenesuccinic acid
C03771	-0.51828	18.0176	0.0134297	0.0302555	1	5-Guanidino-2-oxopentanoate; 5-Guanidino-2-oxo-pentanoate; 2-Oxo-5-guanidinopentanoate; 2-Oxo-5-guanidino-pentanoate; 2-Oxoarginine
C00135	0.17018	23.973	0.0153338	0.0341525	0	L-Histidine; (S)-alpha-Amino-1H-imidazole-4-propionic acid
C00116	0.333614	22.342	0.0156607	0.0344887	0	Glycerol; Glycerin; 1,2,3-Trihydroxypropane; 1,2,3-Propanetriol
C01035	0.205556	20.7269	0.0180918	0.0394	0	4-Guanidinobutanoate; 4-Guanidinobutyric acid
C00035	-0.633496	18.2664	0.0197343	0.0425046	1	GDP; Guanosine 5'-diphosphate; Guanosine diphosphate
C00307	-0.23104	18.1802	0.0202691	0.0431821	0	CDP-choline; Cytidine 5'-diphosphocholine; Citicoline
C00446	-0.413977	17.9186	0.0218505	0.0455606	0	alpha-D-Galactose 1-phosphate; alpha-D-Galactopyranose 1-phosphate
C12270	0.259167	24.3779	0.0217466	0.0455606	0	N-Acetylaspartylglutamate; NAAG; Isospaglumic acid; N-Acetyl-L-aspartyl-L-glutamate
C06001	0.572446	17.8783	0.0261487	0.053949	0	(S)-3-Hydroxyisobutyrate
C00352	0.710102	16.4862	0.0282963	0.0577716	0	D-Glucosamine 6-phosphate; D-Glucosamine phosphate
C00111	-0.353976	23.2649	0.0292335	0.0590698	0	Glycerone phosphate; Dihydroxyacetone phosphate; 3-Hydroxy-2-oxopropyl phosphate
C00440	0.335732	14.7615	0.0307912	0.0614563	0	5-Methyltetrahydrofolate
C00570	-0.303743	19.3859	0.0310417	0.0614563	0	CDP-ethanolamine; Cytidine diphosphate ethanolamine
C00188	0.174376	25.9159	0.0352353	0.0690611	0	L-Threonine; 2-Amino-3-hydroxybutyric acid
C00159	0.537156	18.688	0.0376595	0.0723652	0	D-Mannose; Mannose; Seminose; Carubinose
C01179	-0.752041	16.034	0.0374437	0.0723652	0	3-(4-Hydroxyphenyl)pyruvate; 4-Hydroxyphenylpyruvate; p-Hydroxyphenylpyruvic acid
C00029	-0.591401	17.4093	0.046036	0.0867602	0	UDP-glucose; UDPglucose; UDP-D-glucose; Uridine diphosphate glucose; UDP-alpha-D-glucose
C02305	-1.22935	16.9525	0.04603	0.0867602	0	Phosphocreatine; N-Phosphocreatine; Creatine phosphate
C00227	-0.24407	22.0222	0.0488854	0.0912528	0	Acetyl phosphate
C00294	-0.0928153	27.0523	0.0506507	0.0936561	0	Inosine
C00319	0.101576	23.9472	0.054071	0.0990459	0	Sphingosine; Sphingenine; Sphingoid; Sphing-4-enine
C00025	-0.25204	30.0655	0.0574151	0.104148	0	L-Glutamate; L-Glutamic acid; L-Glutaminic acid; Glutamate
C00191	0.22342	19.8054	0.057919	0.104148	0	D-Glucuronate; Glucuronic acid; Glucuronate
C00620	-0.56608	20.7127	0.0683019	0.120605	0	alpha-D-Ribose 1-phosphate; Ribose 1-phosphate; D-Ribose 1-phosphate
C06425	0.316954	23.4755	0.0680648	0.120605	0	Icosanoic acid; Eicosanoic acid; Arachidic acid
C01233	-0.227081	24.8326	0.0698136	0.122174	0	sn-Glycero-3-phosphoethanolamine; Glycerophosphoethanolamine
C00647	0.273214	18.1998	0.0735702	0.127609	0	Pyridoxamine phosphate; Pyridoxamine 5-phosphate; Pyridoxamine 5'-phosphate
C00270	0.215265	22.9534	0.0798886	0.137352	0	N-Acetylneuraminate; N-Acetylneuraminic acid; 5-Acetamido-3,5-dideoxy-D-glycero-D-galacto-2-nonulosonic acid; Neu5Ac
C00956	0.288951	18.8897	0.0937497	0.158405	0	L-2-Aminoadipate; L-alpha-Aminoadipate; L-alpha-Aminoadipic acid; L-2-Aminoadipic acid; L-2-Aminohexanedioate
C05382	0.0682587	21.4413	0.0930289	0.158405	0	Sedoheptulose 7-phosphate; D-Sedoheptulose 7-phosphate; D-altro-Heptulose 7-phosphate; altro-Heptulose 7-phosphate
C00386	-0.124674	23.9293	0.105502	0.176738	0	Carnosine; Nalpha-(beta-alanyl)-L-histidine
C00043	-0.203899	20.0695	0.111643	0.184969	0	UDP-N-acetyl-alpha-D-glucosamine; UDP-N-acetyl-D-glucosamine; UDP-N-acetylglucosamine
C00864	0.193672	25.2424	0.112303	0.184969	0	Pantothenate; Pantothenic acid; (R)-Pantothenate
C00208	-0.230184	17.7105	0.119136	0.194589	0	Maltose; Malt sugar; alpha-D-Glucopyranosyl-(1->4)-D-glucopyranose
C12144	0.114771	17.8422	0.126912	0.205576	0	Phytosphingosine; 4-D-Hydroxysphinganine
C00167	-0.179021	17.7522	0.130354	0.209421	0	UDP-glucuronate; UDPglucuronate; UDP-D-glucuronate; UDP-alpha-D-glucuronate
C00061	0.170643	16.9106	0.136616	0.215942	0	FMN; Riboflavin-5-phosphate; Flavin mononucleotide
C01789	-0.469128	17.6358	0.136565	0.215942	0	Campesterol
C05635	0.172996	17.2844	0.141056	0.221176	0	5-Hydroxyindoleacetate
C00122	0.104733	24.3745	0.143911	0.222099	0	Fumarate; Fumaric acid; trans-Butenedioic acid
C00750	0.773968	19.1032	0.143821	0.222099	0	Spermine; N,N'-Bis(3-aminopropyl)-1,4-butanediamine
C00079	0.0796398	26.6378	0.155339	0.236095	0	L-Phenylalanine; (S)-alpha-Amino-beta-phenylpropionic acid
C00550	-0.0950437	27.0347	0.155389	0.236095	0	Sphingomyelin
C00491	-0.875962	18.1354	0.157023	0.236742	0	L-Cystine; L-Dicysteine; L-alpha-Diamino-beta-dithiolactic acid
C01089	0.453251	19.5521	0.161391	0.24147	0	(R)-3-Hydroxybutanoate; (R)-3-Hydroxybutanoic acid; (R)-3-Hydroxybutyric acid; D-beta-Hydroxybutyric acid
C06429	0.20832	28.2135	0.165062	0.245093	0	(4Z,7Z,10Z,13Z,16Z,19Z)-Docosahexaenoic acid; 4,7,10,13,16,19-Docosahexaenoic acid; Docosahexaenoic acid; Docosahexaenoate
C00016	0.104984	19.1245	0.169049	0.245434	0	FAD; Flavin adenine dinucleotide
C02170	-0.348127	20.8198	0.168613	0.245434	0	Methylmalonate; Methylmalonic acid
C05127	-0.163153	19.4501	0.166857	0.245434	0	N-Methylhistamine; 1-Methylhistamine; 1-Methyl-4-(2-aminoethyl)imidazole; Ntau-Methylhistamine
C05828	0.123259	19.0876	0.197188	0.284182	0	Methylimidazoleacetic acid; Tele-methylimidazoleacetic acid; 1-Methyl-4-imidazoleacetic acid; 1-Methylimidazole-4-acetate; Methylimidazoleacetate
C00295	-0.187028	19.686	0.223439	0.31871	0	Orotate; Orotic acid; Uracil-6-carboxylic acid
C00575	-0.457569	15.1158	0.224398	0.31871	0	3',5'-Cyclic AMP; Cyclic adenylic acid; Cyclic AMP; Adenosine 3',5'-phosphate; Adenosine 3',5'-cyclic phosphate; cAMP
C00086	0.0973814	24.2429	0.237372	0.334711	0	Urea; Carbamide
C05519	-0.233077	18.9699	0.253229	0.35452	0	L-Allothreonine; L-allo-Threonine
C00031	0.977268	21.8172	0.273984	0.380857	0	D-Glucose; Grape sugar; Dextrose; Glucose; D-Glucopyranose
C00137	-0.0516603	27.7258	0.278365	0.384221	0	myo-Inositol; D-myo-Inositol; 1D-myo-Inositol; L-myo-Inositol; 1L-myo-Inositol; meso-Inositol; Inositol; Dambose; Cyclohexitol; Meat sugar; Bios I
C00330	-0.080341	15.8354	0.323704	0.443678	0	Deoxyguanosine; 2'-Deoxyguanosine
C00010	-0.0929368	18.3857	0.352784	0.469143	0	CoA; Coenzyme A; CoA-SH
C00257	-0.218932	20.7743	0.355296	0.469143	0	D-Gluconic acid; D-Gluconate; D-gluco-Hexonic acid
C00624	0.0624645	22.4374	0.346414	0.469143	0	N-Acetyl-L-glutamate; N-Acetyl-L-glutamic acid
C02291	0.0960585	20.1824	0.349871	0.469143	0	L-Cystathionine
C04805	-0.193305	22.3775	0.356645	0.469143	0	5(S)-HETE; 5-Hydroxyeicosatetraenoate; 5-HETE; (6E,8Z,11Z,14Z)-(5S)-5-Hydroxyicosa-6,8,11,14-tetraenoic acid
C05582	0.168756	16.9972	0.354687	0.469143	0	Homovanillate; Homovanillic acid; 3-Methoxy-4-hydroxyphenylacetate
C02140	0.389729	15.1656	0.37193	0.485989	0	Corticosterone; 11beta,21-Dihydroxy-4-pregnene-3,20-dione; Kendall's compound B; Reichstein's substance H
C00078	0.0479532	24.1219	0.386508	0.501692	0	L-Tryptophan; Tryptophan; (S)-alpha-Amino-beta-(3-indolyl)-propionic acid
C03451	0.238766	17.3674	0.405014	0.522255	0	(R)-S-Lactoylglutathione; S-D-Lactoylglutathione
C00328	-0.140733	16.2678	0.422081	0.540643	0	L-Kynurenine; 3-Anthraniloyl-L-alanine
C01419	0.192124	17.7184	0.424791	0.540643	0	Cys-Gly; L-Cysteinylglycine
C03410	0.106401	15.6861	0.451726	0.571215	0	N-Glycoloyl-neuraminate; N-Glycolylneuraminate; Neu5Gc
C00183	0.0729377	25.5976	0.464385	0.583458	0	L-Valine; 2-Amino-3-methylbutyric acid
C00449	0.214677	16.2576	0.47572	0.593892	0	N6-(L-1,3-Dicarboxypropyl)-L-lysine; Saccharopine; L-Saccharopine; N-[(S)-5-Amino-5-carboxypentyl]-L-glutamic acid
C00152	0.0682501	24.5188	0.485468	0.602227	0	L-Asparagine; 2-Aminosuccinamic acid
C02990	-0.0688698	23.39	0.491666	0.606079	0	L-Palmitoylcarnitine
C00049	-0.0679077	28.3728	0.523387	0.641149	0	L-Aspartate; L-Aspartic acid; 2-Aminosuccinic acid; L-Asp
C00134	0.161691	16.176	0.528552	0.643455	0	Putrescine; 1,4-Butanediamine; 1,4-Diaminobutane; Tetramethylenediamine; Butane-1,4-diamine
C00300	-0.00403206	30.7111	0.534519	0.646701	0	Creatine; alpha-Methylguanidino acetic acid; Methylglycocyamine
C00099	0.0487521	22.2746	0.544541	0.654785	0	beta-Alanine; 3-Aminopropionic acid; 3-Aminopropanoate
C00847	0.189397	17.374	0.574844	0.687009	0	4-Pyridoxate; 4-Pyridoxic acid
C01262	0.124045	18.5447	0.582816	0.692315	0	beta-Alanyl-N(pi)-methyl-L-histidine; Anserine
C00385	0.0447398	24.9788	0.59591	0.69951	0	Xanthine
C01802	0.0411938	21.3125	0.596011	0.69951	0	Desmosterol; 24-Dehydrocholesterol; Cholesta-5,24-dien-3beta-ol
C00128	-0.477845	16.3993	0.612415	0.714484	0	CMP-N-acetylneuraminate; CMP-N-acetyl-beta-neuraminate
C00095	-0.074198	20.4886	0.621075	0.719318	0	D-Fructose; Levulose; Fruit sugar; D-arabino-Hexulose
C00170	-0.0379472	20.3678	0.626744	0.719318	0	5'-Methylthioadenosine; Methylthioadenosine; S-Methyl-5'-thioadenosine; 5-Methylthioadenosine; 5'-Deoxy-5'-(methylthio)adenosine; Thiomethyladenosine; MTA
C00836	0.0507891	21.2415	0.627568	0.719318	0	Sphinganine; Dihydrosphingosine; 2-Amino-1,3-dihydroxyoctadecane
C00534	0.0596783	18.1557	0.669074	0.762434	0	Pyridoxamine; PM
C00881	0.0293652	18.4627	0.679644	0.770001	0	Deoxycytidine; 2'-Deoxycytidine
C00475	0.0151269	23.6791	0.705943	0.7952	0	Cytidine
C00588	0.0016979	27.7656	0.729328	0.816848	0	Choline phosphate; Phosphorylcholine; Phosphocholine; O-Phosphocholine
C00065	0.0134443	25.5614	0.777125	0.865435	0	L-Serine; L-2-Amino-3-hydroxypropionic acid; L-3-Hydroxy-alanine; Serine
C00526	0.041005	15.9115	0.791199	0.87613	0	Deoxyuridine; 2-Deoxyuridine; 2'-Deoxyuridine
C00315	0.095055	23.442	0.855854	0.926781	0	Spermidine; N-(3-Aminopropyl)-1,4-butane-diamine
C00387	-0.0346495	22.8247	0.84856	0.926781	0	Guanosine
C01103	-0.0188813	20.4938	0.851236	0.926781	0	Orotidine 5'-phosphate; Orotidylic acid
C04742	0.0209405	22.9578	0.850071	0.926781	0	(15S)-15-Hydroxy-5,8,11-cis-13-trans-eicosatetraenoate; (15S)-15-Hydroxy-5,8,11-cis-13-trans-icosatetraenoate; (5Z,8Z,11Z,13E)-(15S)-15-Hydroxyicosa-5,8,11,13-tetraenoic acid; 15(S)-HETE
C05512	-0.0172288	16.6097	0.867062	0.933759	0	Deoxyinosine
C00009	-0.00517751	27.1433	0.898072	0.938187	0	Orthophosphate; Phosphate; Phosphoric acid; Orthophosphoric acid
C00082	0.0193663	24.6065	0.890555	0.938187	0	L-Tyrosine; (S)-3-(p-Hydroxyphenyl)alanine; (S)-2-Amino-3-(p-hydroxyphenyl)propionic acid; Tyrosine
C00214	-0.0192185	17.2472	0.879431	0.938187	0	Thymidine; Deoxythymidine
C00299	0.00408559	25.6237	0.895478	0.938187	0	Uridine
C00719	0.0158248	24.2601	0.888823	0.938187	0	Betaine; Trimethylaminoacetate; Glycine betaine; N,N,N-Trimethylglycine; Trimethylammonioacetate
C01762	0.00908847	19.564	0.899893	0.938187	0	Xanthosine
C00186	-0.0153845	27.1133	0.907982	0.941611	0	(S)-Lactate; L-Lactate; L-Lactic acid
C00018	0.041507	16.6693	0.927788	0.947452	0	Pyridoxal phosphate; Pyridoxal 5-phosphate; Pyridoxal 5'-phosphate; PLP
C00346	-0.00146249	25.2418	0.93295	0.947452	0	Ethanolamine phosphate; O-Phosphorylethanolamine; Phosphoethanolamine; O-Phosphoethanolamine
C02630	-0.010149	23.1645	0.932559	0.947452	0	2-Hydroxyglutarate; alpha-Hydroxyglutarate
C02642	0.0226072	17.1018	0.921213	0.947452	0	3-Ureidopropionate; 3-Ureidopropanoate; beta-Ureidopropionic acid; N-Carbamoyl-beta-alanine
C00187	-5.35773e-06	29.1033	0.997465	0.99954	0	Cholesterol; Cholest-5-en-3beta-ol
C00334	5.35773e-06	28.9863	0.997654	0.99954	0	4-Aminobutanoate; 4-Aminobutanoic acid; 4-Aminobutyrate; 4-Aminobutyric acid; gamma-Aminobutyric acid; GABA
C01042	-6.95827e-07	29.5058	0.99954	0.99954	0	N-Acetyl-L-aspartate; N-Acetyl-L-aspartic acid

## Sheet: young_vs_old_DEreaction
KEGG	substrate	substrate_stoichiometric_coefficient	product	product_stoichiometric_coefficient	measured_substrate	measured_product	log2FC	NumMeasuredSubstrate	NumMeasuredProduct	ExpressedReaction	ranking_score	significant	Annotation
rn:R00351	C00024|C00001|C00036	1|1|1	C00158|C00010	1|1	C00024	C00158|C00010	3.64036	1	2	1	0	1	acetyl-CoA:oxaloacetate C-acetyltransferase (thioester-hydrolysing); Citrate + CoA <=> Acetyl-CoA + H2O + Oxaloacetate
rn:R02535	C03758|C00072|C00007	1|1|1	C00547|C05422|C00001	1|1|1	C00072	C05422	3.53865	1	1	1	0	1	3,4-dihydroxyphenetylamine,ascorbate:oxygen oxidoreductase (beta-hydroxylating); Dopamine + Ascorbate + Oxygen <=> L-Noradrenaline + Dehydroascorbate + H2O
rn:R01135	C00044|C00130|C00049	1|1|1	C00035|C00009|C03794	1|1|1	C00049	C00035|C00009|C03794	3.22181	1	3	1	0.002	1	IMP:L-aspartate ligase (GDP-forming); GTP + IMP + L-Aspartate <=> GDP + Orthophosphate + N6-(1,2-Dicarboxyethyl)-AMP
rn:R01752	C00577|C00003|C00001	1|1|1	C00258|C00004|C00080	1|1|1	C00003	C00258	2.95443	1	1	1	0.002	1	D-Glyceraldehyde:NAD+ oxidoreductase; D-Glyceraldehyde + NAD+ + H2O <=> D-Glycerate + NADH + H+
rn:R02466	C00606	1	C00519|C00011	1|1	C00606	C00519	-1.83364	1	1	1	0.004	1	3-sulfino-L-alanine carboxy-lyase; 3-Sulfino-L-alanine <=> Hypotaurine + CO2
rn:R00352	C00008|C00009|C00024|C00036	1|1|1|1	C00002|C00158|C00010	1|1|1	C00008|C00009|C00024	C00158|C00010	2.83756	3	2	1	0.006	1	acetyl-CoA:oxaloacetate C-acetyltransferase [(pro-S)-carboxymethyl-forming, ADP-phosphorylating]; ATP + Citrate + CoA <=> ADP + Orthophosphate + Acetyl-CoA + Oxaloacetate
rn:R00190	C00020|C00013	1|1	C00147|C00119	1|1	C00020	C00147	-2.07939	1	1	1	0.008	1	AMP:diphosphate phospho-D-ribosyltransferase; AMP + Diphosphate <=> Adenine + 5-Phospho-alpha-D-ribose 1-diphosphate
rn:R00893	C00097|C00007	1|1	C00606	1	C00097	C00606	2.1406	1	1	1	0.008	1	L-Cysteine:oxygen oxidoreductase; L-Cysteine + Oxygen <=> 3-Sulfino-L-alanine
rn:R01083	C03794	1	C00122|C00020	1|1	C03794	C00122|C00020	-2.02504	1	2	1	0.008	1	N6-(1,2-dicarboxyethyl)AMP AMP-lyase (fumarate-forming); N6-(1,2-Dicarboxyethyl)-AMP <=> Fumarate + AMP
rn:R00200	C00002|C00022	1|1	C00008|C00074	1|1	C00022	C00008|C00074	2.51048	1	2	1	0.012	1	ATP:pyruvate 2-O-phosphotransferase; ATP + Pyruvate <=> ADP + Phosphoenolpyruvate
rn:R00430	C00044|C00022	1|1	C00035|C00074	1|1	C00022	C00035|C00074	2.30019	1	2	1	0.014	1	GTP:pyruvate 2-O-phosphotransferase; GTP + Pyruvate <=> GDP + Phosphoenolpyruvate
rn:R02557	C00559|C00009	1|1	C00147|C00672	1|1	C00009	C00147	-1.32611	1	1	1	0.014	1	Deoxyadenosine:orthophosphate ribosyltransferase; Deoxyadenosine + Orthophosphate <=> Adenine + 2-Deoxy-D-ribose 1-phosphate
rn:R01858	C00286|C00022	1|1	C00361|C00074	1|1	C00022	C00074	1.66669	1	1	1	0.016	1	dGTP:pyruvate 2-O-phosphotransferase; dGTP + Pyruvate <=> dGDP + Phosphoenolpyruvate
rn:R01926	C00319|C00002	1|1	C06124|C00008	1|1	C00319	C06124|C00008	1.86371	1	2	1	0.016	1	ATP:sphingosine 1-phosphotransferase; sphingosine kinase; Sphingosine + ATP <=> Sphingosine 1-phosphate + ADP
rn:R02164	C15602|C00042	1|1	C15603|C00122	1|1	C00042	C00122	-2.11623	1	1	1	0.016	1	succinate:quinone oxidoreductase; Quinone + Succinate <=> Hydroquinone + Fumarate
rn:R02294	C03150|C00009	1|1	C00153|C00620	1|1	C03150|C00009	C00153|C00620	1.57966	2	2	1	0.016	1	N-Ribosylnicotinamide:orthophosphate ribosyltransferase; Nicotinamide-beta-riboside + Orthophosphate <=> Nicotinamide + alpha-D-Ribose 1-phosphate
rn:R04435	C04257|C00074|C00001	1|1|1	C06241|C00009	1|1	C00074	C00009	-2.41981	1	1	1	0.016	1	phosphoenolpyruvate:N-acetyl-D-mannosamine-6-phosphate C-(1-carboxyvinyl)transferase (phosphate-hydrolysing, 2-carboxy-2-oxoethyl-forming); N-acetylneuraminate 9-phosphate pyruvate-lyase (pyruvate-phosphorylating); N-Acetylneuraminate 9-phosphate + Orthophosphate <=> N-Acetyl-D-mannosamine 6-phosphate + Phosphoenolpyruvate + H2O
rn:R07460	C15811|C00097	1|1	C15812|C00041	1|1	C00097	C00041	1.62035	1	1	1	0.016	1	L-cysteine:[enzyme]-cysteine sulfurtransferase; [Enzyme]-cysteine + L-Cysteine <=> [Enzyme]-S-sulfanylcysteine + L-Alanine
rn:R00437	C00046|C00009	1|1	C00046|C00008	1|1	C00009	C00008	1.13024	1	1	1	0.018	1	polyribonucleotide:phosphate adenylyltransferase; RNA + Orthophosphate <=> RNA + ADP
rn:R01402	C00170|C00009	1|1	C00147|C04188	1|1	C00170|C00009	C00147	-1.27525	2	1	1	0.018	1	S-methyl-5'-thioadenosine:phosphate S-methyl-5-thio-alpha-D-ribosyl-transferase; 5'-Methylthioadenosine + Orthophosphate <=> Adenine + S-Methyl-5-thio-D-ribose 1-phosphate
rn:R04230	C00002|C03492|C00097	1|1|1	C00020|C00013|C04352	1|1|1	C00097	C00020	2.17857	1	1	1	0.018	1	(R)-4'-phosphopantothenate:L-cysteine ligase (ATP-utilizing); ATP + D-4'-Phosphopantothenate + L-Cysteine <=> AMP + Diphosphate + (R)-4'-Phosphopantothenoyl-L-cysteine
rn:R00713	C00232|C00003|C00001	1|1|1	C00042|C00004|C00080	1|1|1	C00003	C00042	2.30938	1	1	1	0.02	1	succinate-semialdehyde:NAD+ oxidoreductase; Succinate semialdehyde + NAD+ + H2O <=> Succinate + NADH + H+
rn:R00894	C00002|C00025|C00097	1|1|1	C00008|C00009|C00669	1|1|1	C00025|C00097	C00008|C00009	2.04204	2	2	1	0.02	1	L-glutamate:L-cysteine gamma-ligase (ADP-forming); ATP + L-Glutamate + L-Cysteine <=> ADP + Orthophosphate + gamma-L-Glutamyl-L-cysteine
rn:R01881	C00002|C00300	1|1	C00008|C02305	1|1	C00300	C00008|C02305	2.0089	1	2	1	0.02	1	ATP:creatine N-phosphotransferase; ATP + Creatine <=> ADP + Phosphocreatine
rn:R02324	C00002|C03150	1|1	C00008|C00455	1|1	C03150	C00008	1.89027	1	1	1	0.02	1	ATP:N-ribosylnicotinamide 5'-phosphotransferase; ATP + Nicotinamide-beta-riboside <=> ADP + Nicotinamide D-ribonucleotide
rn:R00028	C00208|C00001	1|1	C00031	2	C00208	C00031	-2.19573	1	1	1	0.022	1	maltose glucohydrolase; Maltose + H2O <=> 2 D-Glucose
rn:R02320	C00201|C00022	1|1	C00454|C00074	1|1	C00022	C00074	1.66669	1	1	1	0.022	1	NTP:pyruvate O2-phosphotransferase; Nucleoside triphosphate + Pyruvate <=> NDP + Phosphoenolpyruvate
rn:R03035	C00002|C01134	1|1	C00013|C00882	1|1	C01134	C00882	1.46503	1	1	1	0.022	1	ATP:pantetheine-4'-phosphate adenylyltransferase; ATP + Pantetheine 4'-phosphate <=> Diphosphate + Dephospho-CoA
rn:R00650	C00019|C00155	1|1	C00021|C00073	1|1	C00019	C00021|C00073	-1.17937	1	2	1	0.024	1	S-Adenosyl-L-methionine:L-homocysteine S-methyltransferase; S-Adenosyl-L-methionine + L-Homocysteine <=> S-Adenosyl-L-homocysteine + L-Methionine
rn:R00968	C00044|C00299	1|1	C00035|C00105	1|1	C00299	C00035|C00105	1.54634	1	2	1	0.024	1	GTP:uridine 5'-phosphotransferase; GTP + Uridine <=> GDP + UMP
rn:R01883	C00019|C00581	1|1	C00021|C00300	1|1	C00019|C00581	C00021|C00300	-1.27801	2	2	1	0.024	1	S-Adenosyl-L-methionine:guanidinoacetate N-methyltransferase; S-Adenosyl-L-methionine + Guanidinoacetate <=> S-Adenosyl-L-homocysteine + Creatine
rn:R02619	C00606|C00026	1|1	C05527|C00025	1|1	C00606|C00026	C00025	-1.59512	2	1	1	0.024	1	3-sulfino-L-alanine:2-oxoglutarate aminotransferase; 3-Sulfino-L-alanine + 2-Oxoglutarate <=> 3-Sulfinylpyruvate + L-Glutamate
rn:R03650	C00002|C00097|C01639	1|1|1	C00020|C00013|C03125	1|1|1	C00097	C00020	2.12844	1	1	1	0.024	1	L-Cysteine:tRNA(Cys) ligase (AMP-forming); ATP + L-Cysteine + tRNA(Cys) <=> AMP + Diphosphate + L-Cysteinyl-tRNA(Cys)
rn:R08572	C00258|C00002	1|1	C00631|C00008	1|1	C00258	C00008	-1.64776	1	1	1	0.024	1	ATP:(R)-glycerate 2-phosphotransferase; D-Glycerate + ATP <=> 2-Phospho-D-glycerate + ADP
rn:R00299	C00002|C00031	1|1	C00008|C00092	1|1	C00031	C00008	1.71938	1	1	1	0.026	1	ATP:D-glucose 6-phosphotransferase; ATP + D-Glucose <=> ADP + D-Glucose 6-phosphate
rn:R00727	C00081|C00042|C00010	1|1|1	C00104|C00009|C00091	1|1|1	C00042|C00010	C00009	-2.05282	2	1	1	0.026	1	Succinate:CoA ligase (IDP-forming); ITP + Succinate + CoA <=> IDP + Orthophosphate + Succinyl-CoA
rn:R00742	C00002|C00024|C00288	1|1|1	C00008|C00009|C00083	1|1|1	C00024	C00008|C00009	1.88804	1	2	1	0.026	1	acetyl-CoA:carbon-dioxide ligase (ADP-forming); ATP + Acetyl-CoA + HCO3- <=> ADP + Orthophosphate + Malonyl-CoA
rn:R00847	C00002|C00116	1|1	C00008|C00093	1|1	C00116	C00008|C00093	2.15492	1	2	1	0.026	1	ATP:glycerol 3-phosphotransferase; ATP + Glycerol <=> ADP + sn-Glycerol 3-phosphate
rn:R00964	C00002|C00299	1|1	C00008|C00105	1|1	C00299	C00008|C00105	1.75664	1	2	1	0.026	1	ATP:uridine 5'-phosphotransferase; ATP + Uridine <=> ADP + UMP
rn:R01138	C00131|C00022	1|1	C00206|C00074	1|1	C00022	C00074	1.66669	1	1	1	0.026	1	dATP:pyruvate 2-O-phosphotransferase; dATP + Pyruvate <=> dADP + Phosphoenolpyruvate
rn:R01187	C04006|C00001	1|1	C00137|C00009	1|1	C04006	C00137|C00009	-1.32398	1	2	1	0.026	1	1D-myo-inositol 3-phosphate phosphohydrolase; 1D-myo-Inositol 3-phosphate + H2O <=> myo-Inositol + Orthophosphate
rn:R06521	C06124|C00001	1|1	C00319|C00009	1|1	C06124	C00319|C00009	-1.16407	1	2	1	0.026	1	3-sn-phosphatidate phosphohydrolase; Sphingosine 1-phosphate + H2O <=> Sphingosine + Orthophosphate
rn:R10677	C00002|C00158|C00025	1|1|1	C00008|C00009|C20775	1|1|1	C00158|C00025	C00008|C00009	-1.93543	2	2	1	0.026	1	citrate:L-glutamate ligase (ADP-forming); ATP + Citrate + L-Glutamate <=> ADP + Orthophosphate + beta-Citryl-L-glutamate
rn:R00185	C00002|C00212	1|1	C00008|C00020	1|1	C00212	C00008|C00020	1.35753	1	2	1	0.028	1	ATP:adenosine 5'-phosphotransferase; ATP + Adenosine <=> ADP + AMP
rn:R00238	C00024	2	C00010|C00332	1|1	C00024	C00010	1.84747	1	1	1	0.028	1	Acetyl-CoA:acetyl-CoA C-acetyltransferase; 2 Acetyl-CoA <=> CoA + Acetoacetyl-CoA
rn:R00439	C00046|C00009	1|1	C00046|C00035	1|1	C00009	C00035	0.919945	1	1	1	0.028	1	polyribonucleotide:phosphate guanylyltransferase; RNA + Orthophosphate <=> RNA + GDP
rn:R01561	C00212|C00009	1|1	C00147|C00620	1|1	C00212|C00009	C00147|C00620	-1.1455	2	2	1	0.028	1	adenosine:phosphate alpha-D-ribosyltransferase; Adenosine + Orthophosphate <=> Adenine + alpha-D-Ribose 1-phosphate
rn:R00432	C00044|C00042|C00010	1|1|1	C00035|C00009|C00091	1|1|1	C00042|C00010	C00035|C00009	-1.41932	2	2	1	0.03	1	Succinate:CoA ligase (GDP-forming); GTP + Succinate + CoA <=> GDP + Orthophosphate + Succinyl-CoA
rn:R00103	C00003|C00001	1|1	C00020|C00455	1|1	C00003	C00020	1.4431	1	1	1	0.034	1	NAD+ phosphohydrolase; NAD+ + H2O <=> AMP + Nicotinamide D-ribonucleotide
rn:R00782	C00097|C00001	1|1	C00283|C00022|C00014	1|1|1	C00097	C00022	1.89131	1	1	1	0.034	1	L-cysteine hydrogen-sulfide-lyase (deaminating; pyruvate-forming); L-Cysteine + H2O <=> Hydrogen sulfide + Pyruvate + Ammonia
rn:R00899	C01419|C00001	1|1	C00097|C00037	1|1	C01419	C00097|C00037	-1.49753	1	2	1	0.036	1	L-cysteinylglycine dipeptidase; Cys-Gly + H2O <=> L-Cysteine + Glycine
rn:R01231	C00002|C00655|C00064|C00001	1|1|1|1	C00020|C00013|C00144|C00025	1|1|1|1	C00064	C00020|C00144|C00025	1.96742	1	3	1	0.036	1	Xanthosine-5'-phosphate:L-glutamine amido-ligase (AMP-forming); ATP + Xanthosine 5'-phosphate + L-Glutamine + H2O <=> AMP + Diphosphate + GMP + L-Glutamate
rn:R03304	C00019|C01161	1|1	C00021|C05582	1|1	C00019	C00021|C05582	-1.22368	1	2	1	0.036	1	S-Adenosyl-L-methionine:catechol O-methyltransferase; S-Adenosyl-L-methionine + 3,4-Dihydroxyphenylacetate <=> S-Adenosyl-L-homocysteine + Homovanillate
rn:R01801	C00269|C00093	1|1	C00055|C03892	1|1	C00093	C00055	-1.23582	1	1	1	0.038	1	CDP-diacylglycerol:sn-glycerol-3-phosphate 3-phosphatidyltransferase; CDP-diacylglycerol + sn-Glycerol 3-phosphate <=> CMP + Phosphatidylglycerophosphate
rn:R02058	C00024|C00352	1|1	C00010|C00357	1|1	C00024|C00352	C00010|C00357	1.09706	2	2	1	0.038	1	acetyl-CoA:D-glucosamine-6-phosphate N-acetyltransferase; Acetyl-CoA + D-Glucosamine 6-phosphate <=> CoA + N-Acetyl-D-glucosamine 6-phosphate
rn:R04881	C00019|C05576	1|1	C00021|C05594	1|1	C00019	C00021	-1.05492	1	1	1	0.038	1	S-Adenosyl-L-methionine:catechol O-methyltransferase; S-Adenosyl-L-methionine + 3,4-Dihydroxyphenylethyleneglycol <=> S-Adenosyl-L-homocysteine + 3-Methoxy-4-hydroxyphenylethyleneglycol
rn:R05050	C05936|C00003|C00001	1|1|1	C02946|C00004|C00080	1|1|1	C00003	C02946	1.41578	1	1	1	0.038	1	N4-Acetylaminobutanal:NAD+ oxidoreductase; N4-Acetylaminobutanal + NAD+ + H2O <=> 4-Acetamidobutanoate + NADH + H+
rn:R01954	C00002|C00327|C00049	1|1|1	C00020|C00013|C03406	1|1|1	C00327|C00049	C00020|C03406	1.1793	2	2	1	0.04	1	L-Citrulline:L-aspartate ligase (AMP-forming); ATP + L-Citrulline + L-Aspartate <=> AMP + Diphosphate + N-(L-Arginino)succinate
rn:R10747	C00010|C00001	1|1	C01134|C00054	1|1	C00010	C01134	-1.43547	1	1	1	0.04	1	CoA nucleotidohydrolase; CoA + H2O <=> Pantetheine 4'-phosphate + Adenosine 3',5'-bisphosphate
rn:R11583	C18237|C00097|C00030|C00080	1|1|1|1	C21486|C00041|C00001|C00028	1|1|1|1	C00097	C00041	1.69962	1	1	1	0.04	1	L-cysteine:molybdenum cofactor sulfurtransferase; Molybdoenzyme molybdenum cofactor + L-Cysteine + Reduced acceptor + H+ <=> Thio-molybdenum cofactor + L-Alanine + H2O + Acceptor
rn:R00891	C00065|C00283	1|1	C00097|C00001	1|1	C00065	C00097	-1.45934	1	1	1	0.042	1	L-serine hydro-lyase (adding hydrogen sulfide, L-cysteine-forming); L-Serine + Hydrogen sulfide <=> L-Cysteine + H2O
rn:R02144	C00019|C00386	1|1	C00021|C01262	1|1	C00019|C00386	C00021|C01262	-1.06225	2	2	1	0.042	1	S-adenosyl-L-methionine:carnosine N-methyltransferase; S-Adenosyl-L-methionine + Carnosine <=> S-Adenosyl-L-homocysteine + beta-Alanyl-N(pi)-methyl-L-histidine
rn:R02920	C00019|C00788	1|1	C00021|C05588	1|1	C00019	C00021	-1.05492	1	1	1	0.042	1	S-Adenosyl-L-methionine:catechol O-methyltransferase; S-Adenosyl-L-methionine + L-Adrenaline <=> S-Adenosyl-L-homocysteine + L-Metanephrine
rn:R00227	C00024|C00001	1|1	C00010|C00033	1|1	C00024	C00010	1.0128	1	1	1	0.044	1	Acetyl-CoA hydrolase; Acetyl-CoA + H2O <=> CoA + Acetate
rn:R06516	C06124	1	C00346|C06123	1|1	C06124	C00346	-0.946967	1	1	1	0.044	1	sphingosine-1-phosphate palmitaldehyde-lyase (phosphoethanolamine-forming); Sphingosine 1-phosphate <=> Ethanolamine phosphate + Hexadecenal
rn:R02397	C01181|C00026|C00007	1|1|1	C00487|C00042|C00011	1|1|1	C01181|C00026	C00042	1.37901	2	1	1	0.046	1	4-Trimethylammoniobutanoate,2-oxoglutarate:oxygen oxidoreductase (3-hydroxylating); 4-Trimethylammoniobutanoate + 2-Oxoglutarate + Oxygen <=> Carnitine + Succinate + CO2
rn:R04301	C00019|C03758	1|1	C00021|C05587	1|1	C00019	C00021	-1.05492	1	1	1	0.046	1	S-Adenosyl-L-methionine:catechol O-methyltransferase; S-Adenosyl-L-methionine + Dopamine <=> S-Adenosyl-L-homocysteine + 3-Methoxytyramine
rn:R04762	C05298|C00019	1|1	C05299|C00021	1|1	C00019	C00021	-1.05492	1	1	1	0.046	1	S-adenosyl-L-methionine:2-Hydroxyestrone O-methyltransferase; 2-Hydroxyestrone + S-Adenosyl-L-methionine <=> 2-Methoxyestrone + S-Adenosyl-L-homocysteine
rn:R00512	C00002|C00055	1|1	C00008|C00112	1|1	C00055	C00008	1.06309	1	1	1	0.048	1	ATP:CMP phosphotransferase; ATP + CMP <=> ADP + CDP
rn:R02911	C00024|C00780	1|1	C00010|C00978	1|1	C00024	C00010	1.04938	1	1	1	0.048	1	acetyl-CoA:aralkylamine N-acetyltransferase; Acetyl-CoA + Serotonin <=> CoA + N-Acetylserotonin
rn:R04887	C00019|C05580	1|1	C00021|C05584	1|1	C00019	C00021	-1.05492	1	1	1	0.048	1	S-Adenosyl-L-methionine:catechol O-methyltransferase; S-Adenosyl-L-methionine + 3,4-Dihydroxymandelate <=> S-Adenosyl-L-homocysteine + 3-Methoxy-4-hydroxymandelate
rn:R00965	C01103	1	C00105|C00011	1|1	C01103	C00105	0.922774	1	1	1	0.05	0	orotidine-5'-phosphate carboxy-lyase (UMP-forming); Orotidine 5'-phosphate <=> UMP + CO2
rn:R00104	C00002|C00003	1|1	C00008|C00006	1|1	C00003	C00008	1.1391	1	1	1	0.052	0	ATP:NAD+ 2'-phosphotransferase; ATP + NAD+ <=> ADP + NADP+
rn:R00371	C00024|C00037	1|1	C00010|C03508	1|1	C00024|C00037	C00010	1.28076	2	1	1	0.052	0	Acetyl-CoA:glycine C-acetyltransferase; Acetyl-CoA + Glycine <=> CoA + L-2-Amino-3-oxobutanoic acid
rn:R01666	C00002|C00881	1|1	C00008|C00239	1|1	C00881	C00008	0.95586	1	1	1	0.052	0	ATP:deoxycitidine 5'-phosphotransferase; ATP + Deoxycytidine <=> ADP + dCMP
rn:R01811	C00270	1	C00645|C00022	1|1	C00270	C00022	0.779316	1	1	1	0.052	0	N-Acetylneuraminate pyruvate-lyase (N-acetyl-D-mannosamine-forming); N-Acetylneuraminate <=> N-Acetyl-D-mannosamine + Pyruvate
rn:R02534	C00019|C00547	1|1	C00021|C05589	1|1	C00019	C00021	-1.05492	1	1	1	0.054	0	S-Adenosyl-L-methionine:catechol O-methyltransferase; S-Adenosyl-L-methionine + L-Noradrenaline <=> S-Adenosyl-L-homocysteine + L-Normetanephrine
rn:R03451	C03793|C00026|C00007	1|1|1	C01259|C00042|C00011	1|1|1	C03793|C00026	C00042	1.31296	2	1	1	0.054	0	N6,N6,N6-Trimethyl-L-lysine,2-oxoglutarate:oxygen oxidoreductase (3-hydroxylating); N6,N6,N6-Trimethyl-L-lysine + 2-Oxoglutarate + Oxygen <=> 3-Hydroxy-N6,N6,N6-trimethyl-L-lysine + Succinate + CO2
rn:R04742	C05274|C00024	1|1	C00010|C05263	1|1	C00024	C00010	0.919792	1	1	1	0.054	0	Decanoyl-CoA:acetyl-CoA C-acyltransferase; Decanoyl-CoA + Acetyl-CoA <=> CoA + 3-Oxododecanoyl-CoA
rn:R08239	C04646|C00019	1|1	C16615|C00021	1|1	C00019	C00021	-0.905838	1	1	1	0.054	0	S-adenosyl-L-methionine:6-thioinosine 5'-monophosphate S-methyltransferase; 6-Thioinosine-5'-monophosphate + S-Adenosyl-L-methionine <=> 6-Methylthiopurine 5'-monophosphate ribonucleotide + S-Adenosyl-L-homocysteine
rn:R00963	C00105|C00001	1|1	C00299|C00009	1|1	C00105	C00299|C00009	-1.02161	1	2	1	0.056	0	uridine 5'-monophosphate phosphohydrolase; UMP + H2O <=> Uridine + Orthophosphate
rn:R03018	C00002|C00864	1|1	C00008|C03492	1|1	C00864	C00008	1.0865	1	1	1	0.056	0	ATP:pantothenate 4'-phosphotransferase; ATP + Pantothenate <=> ADP + D-4'-Phosphopantothenate
rn:R03659	C00002|C00073|C01647	1|1|1	C00020|C00013|C02430	1|1|1	C00073	C00020	1.22106	1	1	1	0.056	0	L-Methionine:tRNAMet ligase (AMP-forming); ATP + L-Methionine + tRNA(Met) <=> AMP + Diphosphate + L-Methionyl-tRNA
rn:R04496	C00019|C04506	1|1	C00021|C04748	1|1	C00019	C00021	-0.913638	1	1	1	0.056	0	S-Adenosyl-L-methionine:protein-C-terminal-S-farnesyl-L-cysteine O-methyltransferase; S-Adenosyl-L-methionine + Protein C-terminal S-farnesyl-L-cysteine <=> S-Adenosyl-L-homocysteine + Protein C-terminal S-farnesyl-L-cysteine methyl ester
rn:R00391	C00040|C00024	1|1	C00010|C00264	1|1	C00024	C00010	0.970858	1	1	1	0.058	0	Acyl-CoA:acetyl-CoA C-acyltransferase; Acyl-CoA + Acetyl-CoA <=> CoA + 3-Oxoacyl-CoA
rn:R01320	C00019|C04308	1|1	C00021|C00157	1|1	C00019	C00021	-0.883174	1	1	1	0.058	0	S-adenosyl-L-methionine:phosphatidyl-N-dimethylethanolamine N-methyltransferase; S-Adenosyl-L-methionine + Phosphatidyl-N-dimethylethanolamine <=> S-Adenosyl-L-homocysteine + Phosphatidylcholine
rn:R01991	C00002|C00135|C00334	1|1|1	C00008|C00009|C00884	1|1|1	C00135|C00334	C00008|C00009|C00884	1.27133	2	3	1	0.058	0	L-histidine:4-aminobutanoate ligase (ADP-forming); ATP + L-Histidine + 4-Aminobutanoate <=> ADP + Orthophosphate + Homocarnosine
rn:R02533	C00019|C00547	1|1	C00021|C00788	1|1	C00019	C00021	-0.979976	1	1	1	0.058	0	S-Adenosyl-L-methionine:phenylethanolamine N-methyltransferase; S-Adenosyl-L-methionine + L-Noradrenaline <=> S-Adenosyl-L-homocysteine + L-Adrenaline
rn:R01001	C02291|C00001	1|1	C00097|C00014|C00109	1|1|1	C02291	C00097	-1.16943	1	1	1	0.06	0	L-cystathionine cysteine-lyase (deaminating; 2-oxobutanoate-forming); L-Cystathionine + H2O <=> L-Cysteine + Ammonia + 2-Oxobutanoate
rn:R01051	C00002|C00121	1|1	C00008|C00117	1|1	C00121	C00008	0.932587	1	1	1	0.06	0	ATP:D-ribose 5-phosphotransferase; ATP + D-Ribose <=> ADP + D-Ribose 5-phosphate
rn:R01978	C00024|C00001|C00332	1|1|1	C00356|C00010	1|1	C00024	C00010	1.16089	1	1	1	0.06	0	acetyl-CoA:acetoacetyl-CoA C-acetyltransferase (thioester-hydrolysing, carboxymethyl-forming); (S)-3-Hydroxy-3-methylglutaryl-CoA + CoA <=> Acetyl-CoA + H2O + Acetoacetyl-CoA
rn:R02452	C00512|C00037	1|1	C00010|C01586	1|1	C00037	C00010|C01586	-1.10803	1	2	1	0.06	0	benzoyl-CoA:glycine N-benzoyltransferase; Benzoyl-CoA + Glycine <=> CoA + Hippurate
rn:R04983	C05803|C00019	1|1	C05804|C00021	1|1	C00019	C00021	-0.943048	1	1	1	0.06	0	2-Hexaprenyl-6-methoxy-1,4-benzoquinone + S-Adenosyl-L-methionine <=> 2-Hexaprenyl-3-methyl-6-methoxy-1,4-benzoquinone + S-Adenosyl-L-homocysteine
rn:R07034	C00051|C05356	2|1	C00127|C04805|C00001	1|1|1	C00051	C00127|C04805	1.29011	1	2	1	0.06	0	Glutathione: 5-HPETE oxidoreductase; 2 Glutathione + 5(S)-HPETE <=> Glutathione disulfide + 5(S)-HETE + H2O
rn:R08774	C17560|C00019	1|1	C17561|C00021	1|1	C00019	C00021	-0.943048	1	1	1	0.06	0	2-Polyprenyl-6-methoxy-1,4-benzoquinone + S-Adenosyl-L-methionine <=> 2-Polyprenyl-3-methyl-6-methoxy-1,4-benzoquinone + S-Adenosyl-L-homocysteine
rn:R00174	C00002|C00250	1|1	C00008|C00018	1|1	C00250	C00008|C00018	1.08892	1	2	1	0.062	0	ATP:pyridoxal 5'-phosphotransferase; ATP + Pyridoxal <=> ADP + Pyridoxal phosphate
rn:R00927	C00100|C00024	1|1	C00010|C03344	1|1	C00024	C00010	0.919792	1	1	1	0.062	0	acetyl-CoA:propanoyl-CoA 2-C-acetyltransferase; 2-methylacetoacetyl-CoA thiolase; Propanoyl-CoA + Acetyl-CoA <=> CoA + 2-Methylacetoacetyl-CoA
rn:R00970	C00081|C00299	1|1	C00104|C00105	1|1	C00299	C00105	0.912846	1	1	1	0.062	0	ITP:uridine 5'-phosphotransferase; ITP + Uridine <=> IDP + UMP
rn:R02097	C00459|C00299	1|1	C00363|C00105	1|1	C00299	C00105	0.912846	1	1	1	0.062	0	dTTP:uridine 5'-phosphotransferase; dTTP + Uridine <=> dTDP + UMP
rn:R03991	C02593|C00024	1|1	C00010|C05259	1|1	C00024	C00010	0.919792	1	1	1	0.062	0	myristoyl-CoA:acetylCoA C-myristoyltransferase; Tetradecanoyl-CoA + Acetyl-CoA <=> CoA + 3-Oxopalmitoyl-CoA
rn:R07768	C05752|C17023|C00019	1|2|2	C16239|C00073|C05198	1|2|2	C00019	C00073	-1.92237	1	1	1	0.062	0	octanoyl-[acp]:sulfur sulfurtransferase; Octanoyl-[acp] + 2 Sulfur donor + 2 S-Adenosyl-L-methionine <=> Lipoyl-[acp] + 2 L-Methionine + 2 5'-Deoxyadenosine
rn:R00251	C00002|C01879|C00001	1|1|2	C00008|C00009|C00025	1|1|1	C01879	C00008|C00009|C00025	1.28861	1	3	1	0.064	0	5-oxo-L-proline amidohydrolase (ATP-hydrolysing); ATP + 5-Oxoproline + 2 H2O <=> ADP + Orthophosphate + L-Glutamate
rn:R01177	C00024|C00136	1|1	C00010|C05269	1|1	C00024	C00010	0.938009	1	1	1	0.064	0	butanoyl-CoA:acetyl-CoA C-butanoyltransferase; Acetyl-CoA + Butanoyl-CoA <=> CoA + 3-Oxohexanoyl-CoA
rn:R02671	C00632|C00019	1|1	C05831|C00021	1|1	C00019	C00021	-0.907937	1	1	1	0.064	0	3-Hydroxyanthranilate + S-Adenosyl-L-methionine <=> 3-Methoxyanthranilate + S-Adenosyl-L-homocysteine
rn:R03424	C00019|C01241	1|1	C00021|C04308	1|1	C00019	C00021	-0.883174	1	1	1	0.064	0	S-adenosyl-L-methionine:phosphatidyl-N-methylethanolamine N-methyltransferase; S-Adenosyl-L-methionine + Phosphatidyl-N-methylethanolamine <=> S-Adenosyl-L-homocysteine + Phosphatidyl-N-dimethylethanolamine
rn:R03534	C02630|C00016	1|1	C00026|C01352	1|1	C02630|C00016	C00026	0.987101	2	1	1	0.064	0	2-Hydroxyglutarate:(acceptor) 2-oxidoreductase; 2-Hydroxyglutarate + FAD <=> 2-Oxoglutarate + FADH2
rn:R03955	C02470|C00019	1|1	C05830|C00021	1|1	C00019	C00021	-0.907937	1	1	1	0.064	0	Xanthurenic acid + S-Adenosyl-L-methionine <=> 8-Methoxykynurenate + S-Adenosyl-L-homocysteine
rn:R08036	C16396|C00024	1|1	C16420|C00010	1|1	C00024	C00010	0.876008	1	1	1	0.064	0	acetyl-CoA:2,4-diamino-6-nitrotoluene N-acetyltransferase; 2,4-Diamino-6-nitrotoluene + Acetyl-CoA <=> 4-Acetamido-2-amino-6-nitrotoluene + CoA
rn:R00160	C00016|C00001	1|1	C00020|C00061	1|1	C00016	C00020|C00061	0.962604	1	2	1	0.066	0	FAD nucleotidohydrolase; FAD + H2O <=> AMP + FMN
rn:R03858	C01832|C00024	1|1	C00010|C05261	1|1	C00024	C00010	0.919792	1	1	1	0.066	0	Lauroyl-CoA:acetyl-CoA C-acyltransferase; Lauroyl-CoA + Acetyl-CoA <=> CoA + 3-Oxotetradecanoyl-CoA
rn:R04764	C05301|C00019	1|1	C05302|C00021	1|1	C00019	C00021	-1.05492	1	1	1	0.066	0	2-Hydroxyestradiol + S-Adenosyl-L-methionine <=> 2-Methoxy-17beta-estradiol + S-Adenosyl-L-homocysteine
rn:R00209	C00022|C00010|C00003	1|1|1	C00024|C00011|C00004|C00080	1|1|1|1	C00022|C00010|C00003	C00024	-1.11796	3	1	1	0.068	0	pyruvate:NAD+ 2-oxidoreductase (CoA-acetylating); pyruvate dehydrogenase complex; Pyruvate + CoA + NAD+ <=> Acetyl-CoA + CO2 + NADH + H+
rn:R00487	C00024|C00049	1|1	C00010|C01042	1|1	C00024|C00049	C00010|C01042	0.922177	2	2	1	0.068	0	acetyl-CoA:L-aspartate N-acetyltransferase; Acetyl-CoA + L-Aspartate <=> CoA + N-Acetyl-L-aspartate
rn:R00619	C00002|C00378	1|1	C00020|C00068	1|1	C00378	C00020|C00068	0.939735	1	2	1	0.068	0	ATP:thiamine diphosphotransferase; ATP + Thiamine <=> AMP + Thiamin diphosphate
rn:R00709	C00311|C00003	1|1	C00026|C00011|C00004|C00080	1|1|1|1	C00003	C00026	1.18149	1	1	1	0.068	0	isocitrate:NAD+ oxidoreductase (decarboxylating); Isocitrate + NAD+ <=> 2-Oxoglutarate + CO2 + NADH + H+
rn:R01154	C00024|C00134	1|1	C00010|C02714	1|1	C00024|C00134	C00010	0.866536	2	1	1	0.068	0	acetyl-CoA:putrescine N-acetyltransferase; Acetyl-CoA + Putrescine <=> CoA + N-Acetylputrescine
rn:R02530	C03451	1	C00051|C00546	1|1	C03451	C00051	-0.819536	1	1	1	0.068	0	(R)-S-Lactoylglutathione methylglyoxal-lyase (isomerizing); (R)-S-Lactoylglutathione <=> Glutathione + Methylglyoxal
rn:R03130	C00019|C00978	1|1	C00021|C01598	1|1	C00019	C00021	-0.846234	1	1	1	0.068	0	S-Adenosyl-L-homocysteine:N-acetylserotonin O-methyltransferase; S-Adenosyl-L-methionine + N-Acetylserotonin <=> S-Adenosyl-L-homocysteine + Melatonin
rn:R04747	C05270|C00024	1|1	C00010|C05267	1|1	C00024	C00010	0.919792	1	1	1	0.068	0	Hexanoyl-CoA:acetyl-CoA C-acyltransferase; Hexanoyl-CoA + Acetyl-CoA <=> CoA + 3-Oxooctanoyl-CoA
rn:R07767	C16236|C17023|C00019	1|2|2	C16237|C00073|C05198	1|2|2	C00019	C00073	-1.92237	1	1	1	0.068	0	protein N6-(octanoyl)lysine:sulfur sulfurtransferase; Protein N6-(octanoyl)lysine + 2 Sulfur donor + 2 S-Adenosyl-L-methionine <=> Protein N6-(lipoyl)lysine + 2 L-Methionine + 2 5'-Deoxyadenosine
rn:R02056	C00019|C00350	1|1	C00021|C01241	1|1	C00019	C00021	-0.883174	1	1	1	0.07	0	S-adenosyl-L-methionine:phosphatidylethanolamine N-methyltransferase; S-Adenosyl-L-methionine + Phosphatidylethanolamine <=> S-Adenosyl-L-homocysteine + Phosphatidyl-N-methylethanolamine
rn:R02332	C00460|C00299	1|1	C01346|C00105	1|1	C00299	C00105	0.912846	1	1	1	0.07	0	dUTP:uridine 5'-phosphotransferase; dUTP + Uridine <=> dUDP + UMP
rn:R03657	C00002|C00123|C01645	1|1|1	C00020|C00013|C02047	1|1|1	C00123	C00020	1.119	1	1	1	0.07	0	L-Leucine:tRNA(Leu) ligase (AMP-forming); ATP + L-Leucine + tRNA(Leu) <=> AMP + Diphosphate + L-Leucyl-tRNA
rn:R07895	C16335|C00024	1|1	C00010|C16334	1|1	C00024	C00010	0.796403	1	1	1	0.07	0	OPC4-CoA + Acetyl-CoA <=> CoA + 3-Oxo-OPC6-CoA
rn:R11902	C00024|C05361	1|1	C00010|C07447	1|1	C00024	C00010	0.876008	1	1	1	0.07	0	acetyl-CoA:hydrazine N-acetyltransferase; Acetyl-CoA + Hydrazine <=> CoA + Acetylhydrazine
rn:R00575	C00002|C00064|C00288|C00001	2|1|1|1	C00008|C00009|C00025|C00169	2|1|1|1	C00064	C00008|C00009|C00025	1.8053	1	3	1	0.072	0	HCO3-:L-glutamine amido-ligase (ADP-forming, carbamate-phosphorylating); 2 ATP + L-Glutamine + HCO3- + H2O <=> 2 ADP + Orthophosphate + L-Glutamate + Carbamoyl phosphate
rn:R01624	C00024|C00229	1|1	C00010|C03939	1|1	C00024	C00010	0.980859	1	1	1	0.072	0	acetyl-CoA:[acyl-carrier-protein] S-acetyltransferase; Acetyl-CoA + Acyl-carrier protein <=> CoA + Acetyl-[acyl-carrier protein]
rn:R01736	C03451|C00001	1|1	C00051|C00256	1|1	C03451	C00051	-0.954042	1	1	1	0.072	0	(R)-S-Lactoylglutathione hydrolase; (R)-S-Lactoylglutathione + H2O <=> Glutathione + (R)-Lactate
rn:R02327	C00458|C00299	1|1	C00705|C00105	1|1	C00299	C00105	0.912846	1	1	1	0.072	0	dCTP:uridine 5'-phosphotransferase; dCTP + Uridine <=> dCDP + UMP
rn:R03778	C01944|C00024	1|1	C00010|C05265	1|1	C00024	C00010	0.919792	1	1	1	0.072	0	Octanoyl-CoA:acetyl-CoA C-acyltransferase; Octanoyl-CoA + Acetyl-CoA <=> CoA + 3-Oxodecanoyl-CoA
rn:R01989	C00062|C00334	1|1	C00077|C01035	1|1	C00062|C00334	C00077|C01035	-0.919031	2	2	1	0.074	0	L-Arginine:4-aminobutanoate amidinotransferase; L-Arginine + 4-Aminobutanoate <=> L-Ornithine + 4-Guanidinobutanoate
rn:R08246	C16619|C00019	1|1	C16620|C00021	1|1	C00019	C00021	-0.905838	1	1	1	0.074	0	S-adenosyl-L-methionine:6-thioguanosine monophosphate S-methyltransferase; 6-Thioguanosine monophosphate + S-Adenosyl-L-methionine <=> 6-Methylthioguanosine monophosphate + S-Adenosyl-L-homocysteine
rn:R00851	C00093|C00040	1|1	C00681|C00010	1|1	C00093	C00010	-0.831431	1	1	1	0.076	0	acyl-CoA:sn-glycerol-3-phosphate 1-O-acyltransferase; sn-Glycerol 3-phosphate + Acyl-CoA <=> 1-Acyl-sn-glycerol 3-phosphate + CoA
rn:R00967	C00075|C00299	1|1	C00015|C00105	1|1	C00299	C00105	0.912846	1	1	1	0.076	0	UTP:uridine 5'-phosphotransferase; UTP + Uridine <=> UDP + UMP
rn:R03656	C00002|C00407|C01644	1|1|1	C00020|C00013|C03127	1|1|1	C00407	C00020	1.05896	1	1	1	0.076	0	L-Isoleucine:tRNA(Ile) ligase (AMP-forming); ATP + L-Isoleucine + tRNA(Ile) <=> AMP + Diphosphate + L-Isoleucyl-tRNA(Ile)
rn:R03915	C02582|C00051	1|2	C02315|C00127	1|1	C00051	C00127	1.14729	1	1	1	0.076	0	glutathione:protein-disulfide oxidoreductase; Protein dithiol + Glutathione disulfide <=> Protein disulfide + 2 Glutathione
rn:R04950	C00024|C05726	1|1	C00010|C05727	1|1	C00024	C00010	0.778452	1	1	1	0.076	0	Acetyl-CoA:S-substituted L-cysteine N-acetyltransferase; Acetyl-CoA + S-Substituted L-cysteine <=> CoA + S-Substituted N-acetyl-L-cysteine
rn:R07891	C16331|C00024	1|1	C00010|C16330	1|1	C00024	C00010	0.796403	1	1	1	0.076	0	OPC6-CoA + Acetyl-CoA <=> CoA + 3-Oxo-OPC8-CoA
rn:R08236	C02380|C00019	1|1	C16614|C00021	1|1	C00019	C00021	-0.905838	1	1	1	0.076	0	S-adenosyl-L-methionine:6-mercaptopurin S-methyltransferase; 6-Mercaptopurine + S-Adenosyl-L-methionine <=> 6-Methylmercaptopurine + S-Adenosyl-L-homocysteine
rn:R01880	C00286|C00299	1|1	C00361|C00105	1|1	C00299	C00105	0.912846	1	1	1	0.078	0	dGTP:uridine 5'-phosphotransferase; dGTP + Uridine <=> dGDP + UMP
rn:R01956	C00328|C00026	1|1	C01252|C00025	1|1	C00328|C00026	C00025	-0.863434	2	1	1	0.078	0	L-Kynurenine:2-oxoglutarate aminotransferase; L-Kynurenine + 2-Oxoglutarate <=> 4-(2-Aminophenyl)-2,4-dioxobutanoate + L-Glutamate
rn:R02824	C00723|C00051	1|2	C02288|C00127	1|1	C00051	C00127	1.14729	1	1	1	0.078	0	glutathione:insulin oxidoreductase; Insulin + 2 Glutathione <=> Reduced insulin + Glutathione disulfide
rn:R08244	C16618|C00002|C00064|C00001	1|1|1|1	C16619|C00020|C00013|C00025	1|1|1|1	C00064	C00020|C00025	1.34879	1	2	1	0.078	0	6-thioxanthine 5'-monophosphate:L-glutamine amido-ligase (AMP-forming); 6-Thioxanthine 5'-monophosphate + ATP + L-Glutamine + H2O <=> 6-Thioguanosine monophosphate + AMP + Diphosphate + L-Glutamate
rn:R00494	C00051|C00001	1|1	C01419|C00025	1|1	C00051	C01419|C00025	0.924987	1	2	1	0.08	0	glutathione gamma-glutamylaminopeptidase; Glutathione + H2O <=> Cys-Gly + L-Glutamate
rn:R01549	C00131|C00299	1|1	C00206|C00105	1|1	C00299	C00105	0.912846	1	1	1	0.08	0	dATP:uridine 5'-phosphotransferase; dATP + Uridine <=> dADP + UMP
rn:R03655	C00002|C00135|C01643	1|1|1	C00020|C00013|C02988	1|1|1	C00135	C00020	0.99264	1	1	1	0.08	0	L-Histidine:tRNA(His) ligase (AMP-forming); ATP + L-Histidine + tRNA(His) <=> AMP + Diphosphate + L-Histidyl-tRNA(His)
rn:R04144	C00002|C03090|C00037	1|1|1	C00008|C00009|C03838	1|1|1	C00037	C00008|C00009	1.06639	1	2	1	0.08	0	5-Phospho-D-ribosylamine:glycine ligase (ADP-forming); ATP + 5-Phosphoribosylamine + Glycine <=> ADP + Orthophosphate + 5'-Phosphoribosylglycinamide
rn:R04867	C00019|C05545	1|1	C00021|C05546	1|1	C00019	C00021	-0.849233	1	1	1	0.08	0	S-adenosyl-L-methionine:cytochrome-c-L-lysine N6-methyltransferase; S-Adenosyl-L-methionine + Protein N6,N6-dimethyl-L-lysine <=> S-Adenosyl-L-homocysteine + Protein N6,N6,N6-trimethyl-L-lysine
rn:R07937	C16169|C00024	1|1	C00010|C16376	1|1	C00024	C00010	0.796403	1	1	1	0.08	0	(4Z,7Z,10Z,13Z,16Z,19Z)-Docosahexaenoyl-CoA + Acetyl-CoA <=> CoA + (6Z,9Z,12Z,15Z,18Z,21Z)-3-Oxotetracosahexa-6,9,12,15,18,21-enoyl-CoA
rn:R08248	C00024|C07054	1|1	C00010|C07585	1|1	C00024	C00010	0.876008	1	1	1	0.08	0	acetyl-CoA: isoniazid N-acetyltransferase; Acetyl-CoA + Isoniazid <=> CoA + N-Acetylisoniazid
rn:R00291	C00029	1	C00052	1	C00029	C00052	0.493858	1	1	1	0.082	0	UDP-glucose 4-epimerase; UDP-alpha-D-glucose 4-epimerase; UDP-glucose <=> UDP-alpha-D-galactose
rn:R03376	C02188|C00026|C00007	1|1|1	C01211|C00042|C00011	1|1|1	C00026	C00042	0.912332	1	1	1	0.082	0	[procollagen]-L-lysine,2-oxoglutarate:oxygen oxidoreductase (5-hydroxylating); Protein lysine + 2-Oxoglutarate + Oxygen <=> Procollagen 5-hydroxy-L-lysine + Succinate + CO2
rn:R08250	C00024|C07447	1|1	C00010|C16622	1|1	C00024	C00010	0.876008	1	1	1	0.082	0	acetyl-CoA:acetylhydrazine N-acetyltransferase; Acetyl-CoA + Acetylhydrazine <=> CoA + N,N'-Diacetylhydrazine
rn:R00551	C00062|C00001	1|1	C00077|C00086	1|1	C00062	C00077|C00086	-0.853053	1	2	1	0.084	0	L-Arginine amidinohydrolase; L-Arginine + H2O <=> L-Ornithine + Urea
rn:R00966	C00105|C00013	1|1	C00106|C00119	1|1	C00105	C00106	-0.789806	1	1	1	0.084	0	UMP:diphosphate phospho-alpha-D-ribosyltransferase; UMP + Diphosphate <=> Uracil + 5-Phospho-alpha-D-ribose 1-diphosphate
rn:R04905	C00019|C05635	1|1	C00021|C05660	1|1	C00019|C05635	C00021	-0.673238	2	1	1	0.084	0	S-Adenosyl-L-methionine:N-acetylserotonin O-methyltransferase; S-Adenosyl-L-methionine + 5-Hydroxyindoleacetate <=> S-Adenosyl-L-homocysteine + 5-Methoxyindoleacetate
rn:R03437	C00024|C04317	1|1	C00010|C04598	1|1	C00024	C00010	0.900743	1	1	1	0.086	0	Acetyl-CoA:1-alkyl-sn-glycero-3-phosphocholine 2-O-acetyltransferase; Acetyl-CoA + 1-Organyl-2-lyso-sn-glycero-3-phosphocholine <=> CoA + 2-Acetyl-1-alkyl-sn-glycero-3-phosphocholine
rn:R03661	C00002|C00148|C01649	1|1|1	C00020|C00013|C02702	1|1|1	C00148	C00020	1.03263	1	1	1	0.086	0	L-proline:tRNA(Pro) ligase (AMP-forming); ATP + L-Proline + tRNA(Pro) <=> AMP + Diphosphate + L-Prolyl-tRNA(Pro)
rn:R03875	C02188|C00019	1|1	C05544|C00021	1|1	C00019	C00021	-0.849233	1	1	1	0.086	0	Protein lysine + S-Adenosyl-L-methionine <=> Protein N6-methyl-L-lysine + S-Adenosyl-L-homocysteine
rn:R04858	C00019|C00856	1|1	C00021|C02967	1|1	C00019	C00021	-0.707308	1	1	1	0.086	0	S-adenosyl-L-methionine:DNA (cytosine-5-)-methyltransferase; S-Adenosyl-L-methionine + DNA cytosine <=> S-Adenosyl-L-homocysteine + DNA 5-methylcytosine
rn:R07899	C16339|C00024	1|1	C00010|C16338	1|1	C00024	C00010	0.796403	1	1	1	0.086	0	(+)-7-Isojasmonic acid CoA + Acetyl-CoA <=> CoA + 3-Oxo-OPC4-CoA
rn:R07953	C16173|C00024	1|1	C00010|C16389	1|1	C00024	C00010	0.796403	1	1	1	0.086	0	(4Z,7Z,10Z,13Z,16Z)-Docosapentaenoyl-CoA + Acetyl-CoA <=> CoA + (6Z,9Z,12Z,15Z,18Z)-3-Oxotetracosapenta-6,9,12,15,18-enoyl-CoA
rn:R00115	C00051|C00006	2|1	C00127|C00005|C00080	1|1|1	C00051	C00127	1.2826	1	1	1	0.088	0	glutathione:NADP+ oxidoreductase; 2 Glutathione + NADP+ <=> Glutathione disulfide + NADPH + H+
rn:R01164	C00002|C00135|C00099	1|1|1	C00008|C00009|C00386	1|1|1	C00135|C00099	C00008|C00009|C00386	0.974606	2	3	1	0.088	0	L-histidine:beta-alanine ligase (ADP-forming); ATP + L-Histidine + beta-Alanine <=> ADP + Orthophosphate + Carnosine
rn:R01992	C00884|C00001	1|1	C00334|C00135	1|1	C00884	C00334|C00135	-0.751095	1	2	1	0.088	0	alpha-Aminobutyryl histidine hydrolase; Homocarnosine + H2O <=> 4-Aminobutanoate + L-Histidine
rn:R04866	C00019|C05544	1|1	C00021|C05545	1|1	C00019	C00021	-0.849233	1	1	1	0.088	0	S-adenosyl-L-methionine:cytochrome-c-L-lysine N6-methyltransferase; S-Adenosyl-L-methionine + Protein N6-methyl-L-lysine <=> S-Adenosyl-L-homocysteine + Protein N6,N6-dimethyl-L-lysine
rn:R08771	C17554|C00019	1|1	C17559|C00021	1|1	C00019	C00021	-0.736093	1	1	1	0.088	0	S-adenosyl-L-methionine:3-Polyprenyl-4,5-dihydroxylate 5-O-methyltransferase; 3-Polyprenyl-4,5-dihydroxybenzoate + S-Adenosyl-L-methionine <=> 3-Polyprenyl-4-hydroxy-5-methoxybenzoate + S-Adenosyl-L-homocysteine
rn:R00177	C00002|C00073|C00001	1|1|1	C00009|C00013|C00019	1|1|1	C00073	C00009|C00019	0.849349	1	2	1	0.09	0	ATP:L-methionine S-adenosyltransferase; Orthophosphate + Diphosphate + S-Adenosyl-L-methionine <=> ATP + L-Methionine + H2O
rn:R01470	C01233|C00001	1|1	C00189|C00093	1|1	C01233	C00093	0.745579	1	1	1	0.09	0	sn-Glycero-3-phosphoethanolamine glycerophosphohydrolase; sn-Glycero-3-phosphoethanolamine + H2O <=> Ethanolamine + sn-Glycerol 3-phosphate
rn:R00214	C00149|C00003	1|1	C00022|C00011|C00004|C00080	1|1|1|1	C00149|C00003	C00022	0.865856	2	1	1	0.092	0	(S)-malate:NAD+ oxidoreductase (decarboxylating); (S)-Malate + NAD+ <=> Pyruvate + CO2 + NADH + H+
rn:R00259	C00024|C00025	1|1	C00010|C00624	1|1	C00024|C00025	C00010|C00624	0.715143	2	2	1	0.092	0	acetyl-CoA:L-glutamate N-acetyltransferase; Acetyl-CoA + L-Glutamate <=> CoA + N-Acetyl-L-glutamate
rn:R00274	C00027|C00051	1|2	C00127|C00001	1|2	C00051	C00127	1.09681	1	1	1	0.092	0	glutathione:hydrogen-peroxide oxidoreductase; Hydrogen peroxide + 2 Glutathione <=> Glutathione disulfide + 2 H2O
rn:R02155	C00019|C00388	1|1	C00021|C05127	1|1	C00019	C00021|C05127	-0.654283	1	2	1	0.092	0	S-Adenosyl-L-methionine:histamine N-tele-methyltransferase; S-Adenosyl-L-methionine + Histamine <=> S-Adenosyl-L-homocysteine + N-Methylhistamine
rn:R07235	C00019|C03226	1|1	C00021|C01967	1|1	C00019	C00021	-0.736093	1	1	1	0.092	0	S-adenosyl-L-methionine:2-nonaprenyl-3-methyl-5-hydroxy-6-methoxy-1,4-benzoquinone 3-O-methyltransferase; S-Adenosyl-L-methionine + 3-Demethylubiquinone-9 <=> S-Adenosyl-L-homocysteine + Ubiquinone-9
rn:R00192	C00021|C00001	1|1	C00212|C00155	1|1	C00021	C00212	0.694785	1	1	1	0.094	0	S-Adenosyl-L-homocysteine hydrolase; S-Adenosyl-L-homocysteine + H2O <=> Adenosine + L-Homocysteine
rn:R01788	C00668|C00001	1|1	C00267|C00009	1|1	C00668	C00009	0.772172	1	1	1	0.094	0	alpha-D-Glucose 6-phosphate phosphohydrolase; alpha-D-Glucose 6-phosphate + H2O <=> alpha-D-Glucose + Orthophosphate
rn:R02099	C00002|C00526	1|1	C00008|C00365	1|1	C00526	C00008	0.806009	1	1	1	0.094	0	ATP:deoxyuridine 5'-phosphotransferase; ATP + Deoxyuridine <=> ADP + dUMP
rn:R02869	C01137|C00315	1|1	C00170|C00750	1|1	C00315	C00170|C00750	-0.757632	1	2	1	0.094	0	S-adenosylmethioninamine:spermidine 3-aminopropyltransferase; S-Adenosylmethioninamine + Spermidine <=> 5'-Methylthioadenosine + Spermine
rn:R01567	C00002|C00214	1|1	C00008|C00364	1|1	C00214	C00008	0.745786	1	1	1	0.096	0	ATP:thymidine 5'-phosphotransferase; ATP + Thymidine <=> ADP + dTMP
rn:R02976	C00002|C00836	1|1	C00008|C01120	1|1	C00836	C00008	0.785953	1	1	1	0.096	0	ATP:sphinganine 1-phosphotransferase; ATP + Sphinganine <=> ADP + Sphinganine 1-phosphate
rn:R03654	C00002|C00037|C01642	1|1|1	C00020|C00013|C02412	1|1|1	C00037	C00020	1.06157	1	1	1	0.096	0	glycine:tRNA(Gly) ligase (AMP-forming); ATP + Glycine + tRNA(Gly) <=> AMP + Diphosphate + Glycyl-tRNA(Gly)
rn:R03663	C00002|C00188|C01651	1|1|1	C00020|C00013|C02992	1|1|1	C00188	C00020	1.0265	1	1	1	0.096	0	L-Threonine:tRNA(Thr) ligase (AMP-forming); ATP + L-Threonine + tRNA(Thr) <=> AMP + Diphosphate + L-Threonyl-tRNA(Thr)
rn:R04463	C00002|C04376|C00064|C00001	1|1|1|1	C00008|C00009|C04640|C00025	1|1|1|1	C00064	C00008|C00009|C00025	1.0528	1	3	1	0.096	0	5'-Phosphoribosylformylglycinamide:L-glutamine amido-ligase (ADP-forming); ATP + 5'-Phosphoribosyl-N-formylglycinamide + L-Glutamine + H2O <=> ADP + Orthophosphate + 2-(Formamido)-N1-(5'-phosphoribosyl)acetamidine + L-Glutamate
rn:R10994	C00002|C21015|C00037	1|1|1	C00008|C00009|C21016	1|1|1	C00037	C00008|C00009	1.03844	1	2	1	0.096	0	gamma-L-glutamyl-L-2-aminobutyrate:glycine ligase (ADP-forming); ATP + gamma-L-Glutamyl-L-2-aminobutyrate + Glycine <=> ADP + Orthophosphate + Ophthalmate
rn:R00127	C00002|C00020	1|1	C00008	2	C00020	C00008	0.707722	1	1	1	0.098	0	ATP:AMP phosphotransferase; ATP + AMP <=> 2 ADP
rn:R00703	C00186|C00003	1|1	C00022|C00004|C00080	1|1|1	C00186|C00003	C00022	0.748423	2	1	1	0.098	0	(S)-Lactate:NAD+ oxidoreductase; (S)-Lactate + NAD+ <=> Pyruvate + NADH + H+
rn:R03660	C00002|C00079|C01648	1|1|1	C00020|C00013|C03511	1|1|1	C00079	C00020	0.911726	1	1	1	0.098	0	L-Phenylalanine:tRNA(Ala) ligase (AMP-forming); ATP + L-Phenylalanine + tRNA(Phe) <=> AMP + Diphosphate + L-Phenylalanyl-tRNA(Phe)
rn:R08781	C17562|C00019	1|1	C00399|C00021	1|1	C00019	C00021	-0.736093	1	1	1	0.098	0	S-adenosyl-L-methionine:3-hydroxy-2-methoxy-5-methyl-6-(all-trans-polyprenyl)-1,4-benzoquinone 3-O-methyltransferase; 2-Polyprenyl-3-methyl-5-hydroxy-6-methoxy-1,4-benzoquinone + S-Adenosyl-L-methionine <=> Ubiquinone + S-Adenosyl-L-homocysteine
rn:R09085	C00267|C00008	1|1	C00668|C00020	1|1	C00008	C00668|C00020	-0.753073	1	2	1	0.098	0	ADP:D-glucose 6-phosphotransferase; alpha-D-Glucose + ADP <=> alpha-D-Glucose 6-phosphate + AMP
rn:R01227	C00144|C00001	1|1	C00387|C00009	1|1	C00144	C00387|C00009	-0.634545	1	2	1	0.1	0	guanosine 5'-monophosphate phosphohydrolase; GMP + H2O <=> Guanosine + Orthophosphate
rn:R03646	C00002|C00062|C01636	1|1|1	C00020|C00013|C02163	1|1|1	C00062	C00020	0.94402	1	1	1	0.1	0	L-Arginine:tRNA(Arg) ligase (AMP-forming); ATP + L-Arginine + tRNA(Arg) <=> AMP + Diphosphate + L-Arginyl-tRNA(Arg)
rn:R03658	C00002|C00047|C01646	1|1|1	C00020|C00013|C01931	1|1|1	C00047	C00020	0.978548	1	1	1	0.1	0	L-lysine:tRNALys ligase (AMP-forming); ATP + L-Lysine + tRNA(Lys) <=> AMP + Diphosphate + L-Lysyl-tRNA
rn:R04171	C03227|C00026	1|1	C05645|C00025	1|1	C00026	C00025	-0.722701	1	1	1	0.1	0	3-Hydroxy-L-kynurenine:2-oxoglutarate aminotransferase; 3-Hydroxy-L-kynurenine + 2-Oxoglutarate <=> 4-(2-Amino-3-hydroxyphenyl)-2,4-dioxobutanoate + L-Glutamate
rn:R07035	C00051|C05966	2|1	C00127|C04742|C00001	1|1|1	C00051	C00127|C04742	1.07587	1	2	1	0.1	0	Glutathione: 15-HPETE oxidoreductase; 2 Glutathione + 15(S)-HPETE <=> Glutathione disulfide + (15S)-15-Hydroxy-5,8,11-cis-13-trans-eicosatetraenoate + H2O
rn:R01117	C00063|C00270	1|1	C00013|C00128	1|1	C00270	C00128	0.62496	1	1	1	0.102	0	CTP:N-acetylneuraminate cytidylyltransferase; CTP + N-Acetylneuraminate <=> Diphosphate + CMP-N-acetylneuraminate
rn:R01326	C00002|C00159	1|1	C00008|C00275	1|1	C00159	C00008|C00275	0.695266	1	2	1	0.102	0	ATP:D-mannose 6-phosphotransferase; ATP + D-Mannose <=> ADP + D-Mannose 6-phosphate
rn:R06171	C05519	1	C00037|C00084	1|1	C05519	C00037	-0.521204	1	1	1	0.104	0	L-allo-threonine acetaldehyde-lyase (glycine-forming); L-Allothreonine <=> Glycine + Acetaldehyde
rn:R01023	C00024|C00114	1|1	C00010|C01996	1|1	C00024|C00114	C00010	0.698871	2	1	1	0.106	0	Acetyl-CoA:choline O-acetyltransferase; Acetyl-CoA + Choline <=> CoA + Acetylcholine
rn:R02794	C00002|C00695|C00010	1|1|1	C00020|C00013|C01794	1|1|1	C00010	C00020	0.730007	1	1	1	0.106	0	Cholate:CoA ligase (AMP-forming); ATP + Cholic acid + CoA <=> AMP + Diphosphate + Choloyl-CoA
rn:R03167	C01025|C00051	1|2	C01356|C00127|C00001	1|1|2	C00051	C00127	1.09094	1	1	1	0.106	0	glutathione:lipid-hydroperoxide oxidoreductase; Lipid hydroperoxide + 2 Glutathione <=> Lipid + Glutathione disulfide + 2 H2O
rn:R00910	C00002|C00047|C00099	1|1|1	C00008|C00009|C05341	1|1|1	C00047|C00099	C00008|C00009	0.936562	2	2	1	0.108	0	L-lysine:beta-alanine ligase (ADP-forming); ATP + L-Lysine + beta-Alanine <=> ADP + Orthophosphate + beta-Alanyl-L-lysine
rn:R01269	C00019|C00153|C00080	1|1|1	C00021|C02918	1|1	C00019|C00153	C00021	-0.787685	2	1	1	0.108	0	S-Adenosyl-L-methionine:nicotinamide N-methyltransferase; S-Adenosyl-L-methionine + Nicotinamide + H+ <=> S-Adenosyl-L-homocysteine + 1-Methylnicotinamide
rn:R02175	C05805|C00019	1|1	C17568|C00021	1|1	C00019	C00021	-0.736093	1	1	1	0.108	0	S-adenosyl-L-methionine:2-hexaprenyl-3-methyl-5-hydroxy-6-methoxy-1,4-benzoquinone 3-O-methyltransferase; 2-Hexaprenyl-3-methyl-5-hydroxy-6-methoxy-1,4-benzoquinone + S-Adenosyl-L-methionine <=> Ubiquinone-6 + S-Adenosyl-L-homocysteine
rn:R10693	C00002|C12270|C00025	1|1|1	C00008|C00009|C20776	1|1|1	C12270|C00025	C00008|C00009	0.812894	2	2	1	0.108	0	N-acetyl-L-aspartyl-L-glutamate:L-glutamate ligase (ADP, N-acetyl-L-aspartyl-L-glutamyl-L-glutamate-forming); ATP + N-Acetylaspartylglutamate + L-Glutamate <=> ADP + Orthophosphate + N-Acetylaspartylglutamylglutamate
rn:R03648	C00002|C00152|C01637	1|1|1	C00020|C00013|C03402	1|1|1	C00152	C00020	0.882399	1	1	1	0.11	0	L-Asparagine:tRNA(Asn) ligase (AMP-forming); ATP + L-Asparagine + tRNA(Asn) <=> AMP + Diphosphate + L-Asparaginyl-tRNA(Asn)
rn:R00573	C00002|C00075|C00064|C00001	1|1|1|1	C00008|C00009|C00063|C00025	1|1|1|1	C00064	C00008|C00009|C00025	0.976656	1	3	1	0.114	0	UTP:L-glutamine amido-ligase (ADP-forming); ATP + UTP + L-Glutamine + H2O <=> ADP + Orthophosphate + CTP + L-Glutamate
rn:R04711	C00019|C05200	1|1	C00021|C05313|C00080	1|1|1	C00019	C00021	-0.736093	1	1	1	0.114	0	S-adenosyl-L-methionine:3-hexaprenyl-4,5-dihydroxylate O-methyltransferase; S-Adenosyl-L-methionine + 3-Hexaprenyl-4,5-dihydroxybenzoate <=> S-Adenosyl-L-homocysteine + 3-Hexaprenyl-4-hydroxy-5-methoxybenzoate + H+
rn:R09394	C00044|C00019|C00030	1|1|1	C21310|C05198|C00073|C00028	1|1|1|1	C00019	C00073	-0.924426	1	1	1	0.114	0	GTP 3',8-cyclase [(8S)-3',8-cyclo-7,8-dihydroguanosine 5'-triphosphate-forming]; GTP + S-Adenosyl-L-methionine + Reduced acceptor <=> (8S)-3',8-Cyclo-7,8-dihydroguanosine 5'-triphosphate + 5'-Deoxyadenosine + L-Methionine + Acceptor
rn:R00332	C00002|C00144	1|1	C00008|C00035	1|1	C00144	C00008|C00035	0.634568	1	2	1	0.116	0	ATP:GMP phosphotransferase; ATP + GMP <=> ADP + GDP
rn:R00867	C00002|C00095	1|1	C00008|C05345	1|1	C00095	C00008	0.668726	1	1	1	0.116	0	ATP:D-fructose 6-phosphotransferase; ATP + D-Fructose <=> ADP + beta-D-Fructose 6-phosphate
rn:R02918	C00002|C00082|C00787	1|1|1	C00020|C00013|C02839	1|1|1	C00082	C00020	0.803711	1	1	1	0.116	0	L-Tyrosine:tRNA(Tyr) ligase (AMP-forming); ATP + L-Tyrosine + tRNA(Tyr) <=> AMP + Diphosphate + L-Tyrosyl-tRNA(Tyr)
rn:R00670	C00077	1	C00134|C00011	1|1	C00077	C00134	0.444396	1	1	1	0.118	0	L-ornithine carboxy-lyase (putrescine-forming); L-Ornithine <=> Putrescine + CO2
rn:R00760	C00002|C00095	1|1	C00008|C00085	1|1	C00095	C00008	0.668726	1	1	1	0.118	0	ATP:D-fructose 6-phosphotransferase; ATP + D-Fructose <=> ADP + D-Fructose 6-phosphate
rn:R02493	C00002|C00534	1|1	C00008|C00647	1|1	C00534	C00008|C00647	0.698116	1	2	1	0.118	0	ATP:pyridoxal 5'-phosphotransferase; ATP + Pyridoxamine <=> ADP + Pyridoxamine phosphate
rn:R05085	C06055|C00026	1|1	C06054|C00025	1|1	C00026	C00025	-0.783842	1	1	1	0.118	0	O-Phospho-4-hydroxy-L-threonine:2-oxoglutarate aminotransferase; O-Phospho-4-hydroxy-L-threonine + 2-Oxoglutarate <=> 2-Oxo-3-hydroxy-4-phosphobutanoate + L-Glutamate
rn:R08218	C00002|C00065|C16636	1|1|1	C00020|C00013|C06481	1|1|1	C00065	C00020	0.840923	1	1	1	0.118	0	L-serine:tRNASec ligase (AMP-forming); ATP + L-Serine + tRNA(Sec) <=> AMP + Diphosphate + L-Seryl-tRNA(Sec)
rn:R00367	C00019|C00037	1|1	C00021|C00213	1|1	C00019|C00037	C00021	-0.657355	2	1	1	0.12	0	S-Adenosyl-L-methionine:glycine N-methyltransferase; S-Adenosyl-L-methionine + Glycine <=> S-Adenosyl-L-homocysteine + Sarcosine
rn:R01021	C00002|C00114	1|1	C00008|C00588	1|1	C00114	C00008|C00588	0.559006	1	2	1	0.12	0	ATP:choline phosphotransferase; ATP + Choline <=> ADP + Choline phosphate
rn:R03665	C00002|C00183|C01653	1|1|1	C00020|C00013|C02554	1|1|1	C00183	C00020	0.853886	1	1	1	0.12	0	L-Valine:tRNAVal ligase (AMP-forming); ATP + L-Valine + tRNA(Val) <=> AMP + Diphosphate + L-Valyl-tRNA(Val)
rn:R05577	C01638|C00049|C00002	1|1|1	C02984|C00013|C00020	1|1|1	C00049	C00020	0.800792	1	1	1	0.12	0	L-Aspartate:tRNA(Asp) ligase (AMP-forming); tRNA(Asp) + L-Aspartate + ATP <=> L-Aspartyl-tRNA(Asp) + Diphosphate + AMP
rn:R00513	C00002|C00475	1|1	C00008|C00055	1|1	C00475	C00008|C00055	0.609511	1	2	1	0.122	0	ATP:cytidine 5'-phosphotransferase; ATP + Cytidine <=> ADP + CMP
rn:R00578	C00002|C00049|C00064|C00001	1|1|1|1	C00020|C00013|C00152|C00025	1|1|1|1	C00049|C00064	C00020|C00152|C00025	0.918766	2	3	1	0.122	0	L-aspartate:L-glutamine amido-ligase (AMP-forming); ATP + L-Aspartate + L-Glutamine + H2O <=> AMP + Diphosphate + L-Asparagine + L-Glutamate
rn:R01262	C00051|C00151	1|1	C01419|C03740	1|1	C00051	C01419	0.672947	1	1	1	0.122	0	glutathione:L-amino-acid 5-glutamyltransferase; Glutathione + L-Amino acid <=> Cys-Gly + (5-L-Glutamyl)-L-amino acid
rn:R02910	C00019|C00780	1|1	C00021|C06212	1|1	C00019	C00021	-0.591889	1	1	1	0.122	0	S-Adenosyl-L-methionine:amine N-methyltransferase; S-Adenosyl-L-methionine + Serotonin <=> S-Adenosyl-L-homocysteine + N-Methylserotonin
rn:R04173	C01005|C00026	1|1	C03232|C00025	1|1	C00026	C00025	-0.783842	1	1	1	0.122	0	3-Phosphoserine:2-oxoglutarate aminotransferase; O-Phospho-L-serine + 2-Oxoglutarate <=> 3-Phosphonooxypyruvate + L-Glutamate
rn:R00191	C00575|C00001	1|1	C00020	1	C00575	C00020	0.404315	1	1	1	0.124	0	adenosine 3',5'-phosphate 5'-nucleotidohydrolase; 3',5'-Cyclic AMP + H2O <=> AMP
rn:R02313	C00449|C00003|C00001	1|1|1	C00025|C04076|C00004|C00080	1|1|1|1	C00449|C00003	C00025	0.80013	2	1	1	0.124	0	N6-(L-1,3-Dicarboxypropyl)-L-lysine:NAD+ oxidoreductase; N6-(L-1,3-Dicarboxypropyl)-L-lysine:NAD+ oxidoreductase (L-glutamate-forming); N6-(L-1,3-Dicarboxypropyl)-L-lysine + NAD+ + H2O <=> L-Glutamate + L-2-Aminoadipate 6-semialdehyde + NADH + H+
rn:R08615	C00167|C00001	1|1	C00015|C00191	1|1	C00167	C00191	-0.630637	1	1	1	0.124	0	UDP-glucuronate glucuronohydrolase; UDP-glucuronate + H2O <=> UDP + D-Glucuronate
rn:R10993	C00002|C00025|C02356	1|1|1	C00008|C00009|C21015	1|1|1	C00025	C00008|C00009	0.711224	1	2	1	0.124	0	L-glutamate:2-aminobutanoate gamma-ligase (ADP-forming); ATP + L-Glutamate + (S)-2-Aminobutanoate <=> ADP + Orthophosphate + gamma-L-Glutamyl-L-2-aminobutyrate
rn:R00243	C00025|C00003|C00001	1|1|1	C00026|C00014|C00004|C00080	1|1|1|1	C00025|C00003	C00026	0.912219	2	1	1	0.126	0	L-glutamate:NAD+ oxidoreductase (deaminating); L-Glutamate + NAD+ + H2O <=> 2-Oxoglutarate + Ammonia + NADH + H+
rn:R00258	C00041|C00026	1|1	C00022|C00025	1|1	C00041|C00026	C00022|C00025	-0.585006	2	2	1	0.126	0	L-Alanine:2-oxoglutarate aminotransferase; L-Alanine + 2-Oxoglutarate <=> Pyruvate + L-Glutamate
rn:R00912	C00002|C00062|C00099	1|1|1	C00008|C00009|C05340	1|1|1	C00062|C00099	C00008|C00009	0.781163	2	2	1	0.126	0	L-arginine:beta-alanine ligase (ADP-forming); ATP + L-Arginine + beta-Alanine <=> ADP + Orthophosphate + beta-Alanyl-L-arginine
rn:R03664	C00002|C00078|C01652	1|1|1	C00020|C00013|C03512	1|1|1	C00078	C00020	0.811622	1	1	1	0.126	0	L-Tryptophan -tRNA(Trp) ligase (AMP-forming); ATP + L-Tryptophan + tRNA(Trp) <=> AMP + Diphosphate + L-Tryptophanyl-tRNA(Trp)
rn:R08229	C16633|C00009	1|1	C07649|C00620	1|1	C00009	C00620	0.582635	1	1	1	0.126	0	5-fluorouridine:phosphate alpha-D-ribosyltransferase; 5-FU + alpha-D-Ribose 1-phosphate <=> 5-Fluorouridine + Orthophosphate
rn:R02174	C00019|C00398	1|1	C00021|C06213	1|1	C00019	C00021	-0.591889	1	1	1	0.128	0	S-Adenosyl-L-methionine:amine N-methyltransferase; S-Adenosyl-L-methionine + Tryptamine <=> S-Adenosyl-L-homocysteine + N-Methyltryptamine
rn:R10687	C12270|C00001	1|1	C01042|C00025	1|1	C12270	C01042|C00025	0.630845	1	2	1	0.128	0	N-Acetylaspartylglutamate + H2O <=> N-Acetyl-L-aspartate + L-Glutamate
rn:R00355	C00049|C00026	1|1	C00036|C00025	1|1	C00049|C00026	C00025	-0.671816	2	1	1	0.13	0	L-Aspartate:2-oxoglutarate aminotransferase; L-Aspartate + 2-Oxoglutarate <=> Oxaloacetate + L-Glutamate
rn:R00706	C00222|C00010|C00006	1|1|1	C00024|C00011|C00005|C00080	1|1|1|1	C00010	C00024	-0.906371	1	1	1	0.13	0	3-Oxopropanoate:NADP+ oxidoreductase (decarboxylating, CoA-acetylating); 3-Oxopropanoate + CoA + NADP+ <=> Acetyl-CoA + CO2 + NADPH + H+
rn:R01967	C00002|C00330	1|1	C00008|C00362	1|1	C00330	C00008	0.614696	1	1	1	0.13	0	ATP:deoxyguanosine 5'-phosphotransferase; ATP + Deoxyguanosine <=> ADP + dGMP
rn:R01280	C00002|C00249|C00010	1|1|1	C00020|C00154|C00013	1|1|1	C00249|C00010	C00020	0.717803	2	1	1	0.132	0	Palmitate:CoA ligase (AMP-forming); ATP + Hexadecanoic acid + CoA <=> AMP + Palmitoyl-CoA + Diphosphate
rn:R09370	C00019|C02535	1|1	C00021|C18872	1|1	C00019	C00021	-0.591889	1	1	1	0.132	0	S-adenosyl-L-methionine:dimethyl-selenide Se-methyltransferase; S-Adenosyl-L-methionine + Dimethyl selenide <=> S-Adenosyl-L-homocysteine + Trimethylselenonium
rn:R00220	C00065	1	C00022|C00014	1|1	C00065	C00022	0.455735	1	1	1	0.134	0	L-serine ammonia-lyase; L-Serine <=> Pyruvate + Ammonia
rn:R00287	C00029|C00001	1|1	C00105|C00103	1|1	C00029	C00105	0.549599	1	1	1	0.134	0	UDP-glucose glucophosphohydrolase; UDP-glucose + H2O <=> UMP + D-Glucose 1-phosphate
rn:R01030	C00670|C00001	1|1	C00114|C00093	1|1	C00670	C00114|C00093	0.623825	1	2	1	0.134	0	sn-Glycero-3-phosphocholine glycerophosphohydrolase; sn-Glycero-3-phosphocholine + H2O <=> Choline + sn-Glycerol 3-phosphate
rn:R08743	C02528|C00010|C00002	1|1|1	C05337|C00020|C00013	1|1|1	C00010	C00020	0.730007	1	1	1	0.136	0	chenodeoxycholate:CoA ligase (AMP-forming); Chenodeoxycholoyl-CoA + AMP + Diphosphate <=> Chenodeoxycholate + CoA + ATP
rn:R01176	C00002|C00246|C00010	1|1|1	C00020|C00013|C00136	1|1|1	C00010	C00020	0.772491	1	1	1	0.138	0	Butanoate:CoA ligase (AMP-forming); ATP + Butanoic acid + CoA <=> AMP + Diphosphate + Butanoyl-CoA
rn:R03662	C00002|C00065|C01650	1|1|1	C00020|C00013|C02553	1|1|1	C00065	C00020	0.840923	1	1	1	0.138	0	L-Serine:tRNA(Ser) ligase (AMP-forming); ATP + L-Serine + tRNA(Ser) <=> AMP + Diphosphate + L-Seryl-tRNA(Ser)
rn:R04591	C00002|C04751|C00049	1|1|1	C00008|C00009|C04823	1|1|1	C00049	C00008|C00009	0.725578	1	2	1	0.138	0	1-(5-Phosphoribosyl)-5-amino-4-carboxyimidazole:L-aspartate ligase (ADP-forming); ATP + 1-(5-Phospho-D-ribosyl)-5-amino-4-imidazolecarboxylate + L-Aspartate <=> ADP + Orthophosphate + 1-(5'-Phosphoribosyl)-5-amino-4-(N-succinocarboxamide)-imidazole
rn:R08733	C04722|C00002|C00010	1|1|1	C15613|C00020|C00013	1|1|1	C00010	C00020	0.730007	1	1	1	0.138	0	3alpha,7alpha,12alpha-trihydroxy-5beta-cholestanoate:CoA ligase (AMP-forming); 3alpha,7alpha,12alpha-Trihydroxy-5beta-cholestanoate + ATP + CoA <=> (25R)-3alpha,7alpha,12alpha-Trihydroxy-5beta-cholestan-26-oyl-CoA + AMP + Diphosphate
rn:R00317	C00227|C00001	1|1	C00033|C00009	1|1	C00227	C00009	-0.412104	1	1	1	0.14	0	Acetyl phosphate phosphohydrolase; Acetyl phosphate + H2O <=> Acetate + Orthophosphate
rn:R03905	C06112|C00064|C00002|C00001	1|1|1|1	C02282|C00025|C00009|C00008	1|1|1|1	C00064	C00025|C00009|C00008	0.884132	1	3	1	0.14	0	Glu-tRNA(Gln):L-glutamine amido-ligase(ADP-forming); Glutaminyl-tRNA + L-Glutamate + Orthophosphate + ADP <=> L-Glutamyl-tRNA(Gln) + L-Glutamine + ATP + H2O
rn:R00866	C00002|C00095	1|1	C00008|C01094	1|1	C00095	C00008	0.560388	1	1	1	0.142	0	ATP:D-fructose 1-phosphotransferase; ATP + D-Fructose <=> ADP + D-Fructose 1-phosphate
rn:R01357	C00002|C00164|C00010	1|1|1	C00020|C00013|C00332	1|1|1	C00010	C00020	0.755824	1	1	1	0.142	0	Acetoacetate:CoA ligase (AMP-forming); ATP + Acetoacetate + CoA <=> AMP + Diphosphate + Acetoacetyl-CoA
rn:R01768	C00262|C00003|C00001	1|1|1	C00385|C00004|C00080	1|1|1	C00262|C00003	C00385	0.581681	2	1	1	0.144	0	hypoxanthine:NAD+ oxidoreductase; Hypoxanthine + NAD+ + H2O <=> Xanthine + NADH + H+
rn:R08738	C04554|C00002|C00010	1|1|1	C17345|C00020|C00013	1|1|1	C00010	C00020	0.730007	1	1	1	0.144	0	3alpha,7alpha-dihydroxy-5beta-cholestanate:CoA ligase (AMP-forming); 3alpha,7alpha-Dihydroxy-5beta-cholestanate + ATP + CoA <=> (25R)-3alpha,7alpha-Dihydroxy-5beta-cholestanoyl-CoA + AMP + Diphosphate
rn:R00694	C00079|C00026	1|1	C00166|C00025	1|1	C00079|C00026	C00025	-0.524493	2	1	1	0.146	0	L-Phenylalanine:2-oxoglutarate aminotransferase; L-Phenylalanine + 2-Oxoglutarate <=> Phenylpyruvate + L-Glutamate
rn:R02433	C00506|C00026	1|1	C05528|C00025	1|1	C00026	C00025	-0.603908	1	1	1	0.146	0	L-cysteate:2-oxoglutarate aminotransferase; L-Cysteate + 2-Oxoglutarate <=> 3-Sulfopyruvate + L-Glutamate
rn:R03869	C06002|C00003|C00001	1|1|1	C02170|C00004|C00080	1|1|1	C00003	C02170	0.708122	1	1	1	0.146	0	(S)-Methylmalonate semialdehyde:NAD+ oxidoreductase; (S)-Methylmalonate semialdehyde + NAD+ + H2O <=> Methylmalonate + NADH + H+
rn:R10991	C02356|C00026	1|1	C00109|C00025	1|1	C00026	C00025	-0.554439	1	1	1	0.146	0	2-aminobutanoate:2-oxoglutarate aminotransferase; (S)-2-Aminobutanoate + 2-Oxoglutarate <=> 2-Oxobutanoate + L-Glutamate
rn:R00239	C00002|C00025	1|1	C00008|C03287	1|1	C00025	C00008	0.485013	1	1	1	0.148	0	ATP:L-glutamate 5-phosphotransferase; ATP + L-Glutamate <=> ADP + L-Glutamyl 5-phosphate
rn:R03036	C00882|C00001	1|1	C01134|C00020	1|1	C00882	C01134|C00020	-0.53625	1	2	1	0.148	0	Dephospho-CoA nucleotidohydrolase; Dephospho-CoA + H2O <=> Pantetheine 4'-phosphate + AMP
rn:R04212	C06113|C00064|C00002|C00001	1|1|1|1	C03402|C00025|C00009|C00008	1|1|1|1	C00064	C00025|C00009|C00008	0.884132	1	3	1	0.148	0	Asp-tRNA(Asn):L-glutamine amido-ligase (ADP-forming); L-Asparaginyl-tRNA(Asn) + L-Glutamate + Orthophosphate + ADP <=> L-Aspartyl-tRNA(Asn) + L-Glutamine + ATP + H2O
rn:R06364	C00570|C03201	1|1	C00055|C04475	1|1	C00570	C00055	-0.433422	1	1	1	0.148	0	CDPethanolamine:1-alkyl-2-acylglycerol ethanolaminephosphotransferase; CDP-ethanolamine + 1-Alkyl-2-acylglycerol <=> CMP + 1-Alkyl-2-acylglycerophosphoethanolamine
rn:R01166	C00386|C00001	1|1	C00099|C00135	1|1	C00386	C00099|C00135	-0.454371	1	2	1	0.15	0	Nalpha-(beta-alanyl)-L-histidine hydrolase; Carnosine + H2O <=> beta-Alanine + L-Histidine
rn:R00183	C00020|C00001	1|1	C00212|C00009	1|1	C00020	C00212|C00009	-0.519318	1	2	1	0.152	0	adenosine 5'-monophosphate phosphohydrolase; AMP + H2O <=> Adenosine + Orthophosphate
rn:R00768	C00064|C00085	1|1	C00025|C00352	1|1	C00064	C00025|C00352	-0.468968	1	2	1	0.156	0	L-glutamine:D-fructose-6-phosphate isomerase (deaminating); L-glutamine:D-fructose-6-phosphate aminotransferase (hexose isomerizing); L-Glutamine + D-Fructose 6-phosphate <=> L-Glutamate + D-Glucosamine 6-phosphate
rn:R01648	C00334|C00026	1|1	C00232|C00025	1|1	C00334|C00026	C00025	-0.509164	2	1	1	0.156	0	4-aminobutanoate:2-oxoglutarate aminotransferase; 4-Aminobutanoate + 2-Oxoglutarate <=> Succinate semialdehyde + L-Glutamate
rn:R04188	C03284|C00026	1|1	C06002|C00025	1|1	C00026	C00025	-0.50917	1	1	1	0.156	0	L-3-amino-isobutanoate:2-oxoglutarate aminotransferase; L-3-Aminoisobutanoate + 2-Oxoglutarate <=> (S)-Methylmalonate semialdehyde + L-Glutamate
rn:R00729	C00082|C00001|C00007	1|1|1	C01179|C00014|C00027	1|1|1	C00082	C01179	0.670036	1	1	1	0.158	0	L-Tyrosine:oxygen oxidoreductase (deaminating); L-Tyrosine + H2O + Oxygen <=> 3-(4-Hydroxyphenyl)pyruvate + Ammonia + Hydrogen peroxide
rn:R01325	C00158	1	C00417|C00001	1|1	C00158	C00417	-0.331746	1	1	1	0.158	0	citrate hydro-lyase (cis-aconitate-forming); Citrate <=> cis-Aconitate + H2O
rn:R02748	C05512|C00009	1|1	C00262|C00672	1|1	C05512|C00009	C00262	-0.316487	2	1	1	0.158	0	Deoxyinosine:orthophosphate ribosyltransferase; Deoxyinosine + Orthophosphate <=> Hypoxanthine + 2-Deoxy-D-ribose 1-phosphate
rn:R03652	C00002|C00064|C01640	1|1|1	C00020|C00013|C02282	1|1|1	C00064	C00020	0.696072	1	1	1	0.162	0	L-Glutamine:tRNA(Gln) ligase (AMP-forming); ATP + L-Glutamine + tRNA(Gln) <=> AMP + Diphosphate + Glutaminyl-tRNA
rn:R05052	C05947|C00026	1|1	C05946|C00025	1|1	C00026	C00025	-0.603908	1	1	1	0.162	0	L-erythro-4-hydroxyglutamate:2-oxoglutarate aminotransferase; L-erythro-4-Hydroxyglutamate + 2-Oxoglutarate <=> (4R)-4-Hydroxy-2-oxoglutarate + L-Glutamate
rn:R00130	C00002|C00882	1|1	C00008|C00010	1|1	C00882	C00008|C00010	0.407871	1	2	1	0.166	0	ATP:dephospho-CoA 3'-phosphotransferase; ATP + Dephospho-CoA <=> ADP + CoA
rn:R02057	C00570|C00641	1|1	C00055|C00350	1|1	C00570	C00055	-0.433422	1	1	1	0.166	0	CDPethanolamine:1,2-diacylglycerol ethanolaminephosphotransferase; CDP-ethanolamine + 1,2-Diacyl-sn-glycerol <=> CMP + Phosphatidylethanolamine
rn:R00908	C00099|C00026	1|1	C00222|C00025	1|1	C00099|C00026	C00025	-0.460418	2	1	1	0.168	0	beta-alanine:2-oxoglutarate aminotransferase; beta-Alanine + 2-Oxoglutarate <=> 3-Oxopropanoate + L-Glutamate
rn:R01214	C00183|C00026	1|1	C00141|C00025	1|1	C00183|C00026	C00025	-0.481502	2	1	1	0.168	0	L-Valine:2-oxoglutarate aminotransferase; L-Valine + 2-Oxoglutarate <=> 3-Methyl-2-oxobutanoic acid + L-Glutamate
rn:R03286	C00002|C01152|C00099	1|1|1	C00008|C00009|C01262	1|1|1	C00099	C00008|C00009|C01262	0.555707	1	3	1	0.168	0	N(pi)-methyl-L-histidine:beta-alanine ligase (ADP-forming); ATP + N(pi)-Methyl-L-histidine + beta-Alanine <=> ADP + Orthophosphate + beta-Alanyl-N(pi)-methyl-L-histidine
rn:R07384	C03454|C00570	1|1	C04756|C00055	1|1	C00570	C00055	-0.433422	1	1	1	0.17	0	O-1-Alk-1-enyl-2-acyl-sn-glycero-3-phosphoethanolamine + CMP <=> 1-Alkenyl-2-acylglycerol + CDP-ethanolamine
rn:R02237	C00002|C00921|C00025	1|1|1	C00008|C00009|C00415	1|1|1	C00025	C00008|C00009	0.531505	1	2	1	0.172	0	7,8-dihydropteroate:L-glutamate ligase (ADP-forming); ATP + Dihydropteroate + L-Glutamate <=> ADP + Orthophosphate + Dihydrofolate
rn:R05578	C01641|C00025|C00002	1|1|1	C02987|C00013|C00020	1|1|1	C00025	C00020	0.657575	1	1	1	0.172	0	L-glutamate:tRNA(Glu) ligase (AMP-forming); tRNA(Glu) + L-Glutamate + ATP <=> L-Glutamyl-tRNA(Glu) + Diphosphate + AMP
rn:R11319	C03028|C00020	1|1	C00068|C00008	1|1	C00020	C00068|C00008	-0.467653	1	2	1	0.174	0	ADP:thiamin-diphosphate phosphotransferase; Thiamin diphosphate + ADP <=> Thiamin triphosphate + AMP
rn:R00102	C00003|C00001	1|1	C00153|C00301	1|1	C00003	C00153	0.423995	1	1	1	0.176	0	NAD+ glycohydrolase; NAD+ + H2O <=> Nicotinamide + ADP-ribose
rn:R00257	C00002|C00857|C00064|C00001	1|1|1|1	C00020|C00013|C00003|C00025	1|1|1|1	C00064	C00020|C00003|C00025	0.729564	1	3	1	0.176	0	Deamido-NAD+:L-glutamine amido-ligase (AMP-forming); ATP + Deamino-NAD+ + L-Glutamine + H2O <=> AMP + Diphosphate + NAD+ + L-Glutamate
rn:R00848	C00093|C00016	1|1	C00111|C01352	1|1	C00093|C00016	C00111	-0.390253	2	1	1	0.176	0	sn-Glycerol-3-phosphate:(acceptor) 2-oxidoreductase; sn-Glycerol 3-phosphate + FAD <=> Glycerone phosphate + FADH2
rn:R02297	C01762|C00009	1|1	C00385|C00620	1|1	C01762|C00009	C00385|C00620	0.370394	2	2	1	0.182	0	Xanthosine:orthophosphate ribosyltransferase; Xanthosine + Orthophosphate <=> Xanthine + alpha-D-Ribose 1-phosphate
rn:R00707	C03912|C00003|C00001	1|1|2	C00025|C00004|C00080	1|1|1	C00003	C00025	0.603721	1	1	1	0.186	0	(S)-1-pyrroline-5-carboxylate:NAD+ oxidoreductase; (S)-1-Pyrroline-5-carboxylate + NAD+ + 2 H2O <=> L-Glutamate + NADH + H+
rn:R03038	C00002|C00041|C01635	1|1|1	C00020|C00013|C00886	1|1|1	C00041	C00020	0.504821	1	1	1	0.186	0	L-Alanine:tRNA(Ala) ligase (AMP-forming); ATP + L-Alanine + tRNA(Ala) <=> AMP + Diphosphate + L-Alanyl-tRNA
rn:R02059	C00357|C00001	1|1	C00352|C00033	1|1	C00357	C00352	-0.327159	1	1	1	0.188	0	N-Acetyl-D-glucosamine-6-phosphate amidohydrolase; N-Acetyl-D-glucosamine 6-phosphate + H2O <=> D-Glucosamine 6-phosphate + Acetate
rn:R05841	C00582|C00037	1|1	C05598|C00010	1|1	C00037	C00010	0.328524	1	1	1	0.19	0	phenylacetyl-CoA:glycine N-phenylacetyltransferase; Phenylacetyl-CoA + Glycine <=> Phenylacetylglycine + CoA
rn:R00517	C00044|C00475	1|1	C00035|C00055	1|1	C00475	C00035|C00055	0.399215	1	2	1	0.192	0	GTP:cytidine 5'-phosphotransferase; GTP + Cytidine <=> GDP + CMP
rn:R00716	C00449|C00006|C00001	1|1|1	C00047|C00026|C00005|C00080	1|1|1|1	C00449	C00047|C00026	0.735699	1	2	1	0.192	0	N6-(L-1,3-Dicarboxypropyl)-L-lysine:NADP+ oxidoreductase (L-lysine-forming); N6-(L-1,3-Dicarboxypropyl)-L-lysine + NADP+ + H2O <=> L-Lysine + 2-Oxoglutarate + NADPH + H+
rn:R00372	C00037|C00026	1|1	C00048|C00025	1|1	C00037|C00026	C00025	-0.338679	2	1	1	0.194	0	Glycine:2-oxoglutarate aminotransferase; Glycine + 2-Oxoglutarate <=> Glyoxylate + L-Glutamate
rn:R01086	C03406	1	C00122|C00062	1|1	C03406	C00122|C00062	0.275993	1	2	1	0.194	0	2-(Nomega-L-arginino)succinate arginine-lyase (fumarate-forming); N-(L-Arginino)succinate <=> Fumarate + L-Arginine
rn:R00942	C00002|C00101|C00025	1|1|1	C00008|C00009|C09332	1|1|1	C00025	C00008|C00009	0.531505	1	2	1	0.196	0	Tetrahydrofolate:L-glutamate gamma-ligase (ADP-forming); ATP + Tetrahydrofolate + L-Glutamate <=> ADP + Orthophosphate + THF-L-glutamate
rn:R01560	C00212|C00001	1|1	C00294|C00014	1|1	C00212	C00294	-0.333659	1	1	1	0.196	0	Adenosine aminohydrolase; Adenosine + H2O <=> Inosine + Ammonia
rn:R00557	C00062|C00007|C00005|C00080	2|2|2|2	C00533|C00327|C00006|C00001	2|2|2|2	C00062	C00327	-1.39263	1	1	1	0.198	0	L-arginine,NADPH:oxygen oxidoreductase (nitric-oxide-forming); 2 L-Arginine + 4 Oxygen + 3 NADPH + 3 H+ <=> 2 Nitric oxide + 2 L-Citrulline + 3 NADP+ + 4 H2O
rn:R02147	C00387|C00009	1|1	C00242|C00620	1|1	C00387|C00009	C00620	0.371395	2	1	1	0.2	0	guanosine:phosphate alpha-D-ribosyltransferase; Guanosine + Orthophosphate <=> Guanine + alpha-D-Ribose 1-phosphate
rn:R02484	C00526|C00009	1|1	C00106|C00672	1|1	C00526|C00009	C00106	-0.336449	2	1	1	0.2	0	deoxyuridine:orthophosphate 2-deoxy-D-ribosyltransferase; deoxyuridine:orthophosphate ribosyltransferase; Deoxyuridine + Orthophosphate <=> Uracil + 2-Deoxy-D-ribose 1-phosphate
rn:R02821	C00719|C00155	1|1	C01026|C00073	1|1	C00719	C00073	-0.311348	1	1	1	0.2	0	Trimethylaminoacetate:L-homosysteine S-methyltransferase; Betaine + L-Homocysteine <=> N,N-Dimethylglycine + L-Methionine
rn:R02199	C00407|C00026	1|1	C00671|C00025	1|1	C00407|C00026	C00025	-0.397433	2	1	1	0.202	0	L-Isoleucine:2-oxoglutarate aminotransferase; L-Isoleucine + 2-Oxoglutarate <=> (S)-3-Methyl-2-oxopentanoic acid + L-Glutamate
rn:R00705	C00222|C00010|C00003	1|1|1	C00024|C00011|C00004|C00080	1|1|1|1	C00010|C00003	C00024	-0.521405	2	1	1	0.204	0	3-Oxopropanoate:NAD+ oxidoreductase (decarboxylating, CoA-acetylating); 3-Oxopropanoate + CoA + NAD+ <=> Acetyl-CoA + CO2 + NADH + H+
rn:R00842	C00093|C00003	1|1	C00111|C00004|C00080	1|1|1	C00093|C00003	C00111	-0.409765	2	1	1	0.204	0	sn-Glycerol-3-phosphate:NAD+ 2-oxidoreductase; sn-Glycerol 3-phosphate + NAD+ <=> Glycerone phosphate + NADH + H+
rn:R01090	C00123|C00026	1|1	C00233|C00025	1|1	C00123|C00026	C00025	-0.29605	2	1	1	0.206	0	L-Leucine:2-oxoglutarate aminotransferase; L-Leucine + 2-Oxoglutarate <=> 4-Methyl-2-oxopentanoate + L-Glutamate
rn:R00173	C00018|C00001	1|1	C00250|C00009	1|1	C00018	C00250|C00009	-0.324562	1	2	1	0.208	0	pyridoxal-5'-phosphate phosphohydrolase; Pyridoxal phosphate + H2O <=> Pyridoxal + Orthophosphate
rn:R01802	C00269|C00137	1|1	C00055|C01194	1|1	C00137	C00055	-0.334241	1	1	1	0.208	0	CDP-diacylglycerol:myo-inositol 3-phosphatidyltransferase; CDP-diacylglycerol + myo-Inositol <=> CMP + 1-Phosphatidyl-D-myo-inositol
rn:R07389	C03201|C00307	1|1	C05212|C00055	1|1	C00307	C00055	-0.300761	1	1	1	0.208	0	1-Alkyl-2-acylglycerol + CDP-choline <=> 1-Radyl-2-acyl-sn-glycero-3-phosphocholine + CMP
rn:R01013	C00040|C00111	1|1	C00010|C03372	1|1	C00111	C00010	-0.301392	1	1	1	0.214	0	Acyl-CoA:glycerone-phosphate O-acyltransferase; Acyl-CoA + Glycerone phosphate <=> CoA + Acylglycerone phosphate
rn:R00253	C00002|C00025|C00014	1|1|1	C00008|C00009|C00064	1|1|1	C00025	C00008|C00009|C00064	0.518492	1	3	1	0.22	0	L-Glutamate:ammonia ligase (ADP-forming); ATP + L-Glutamate + Ammonia <=> ADP + Orthophosphate + L-Glutamine
rn:R01923	C00154|C00318	1|1	C00010|C02990	1|1	C00318	C00010|C02990	0.284769	1	2	1	0.22	0	palmitoyl-CoA:L-carnitine O-palmitoyltransferase; Palmitoyl-CoA + L-Carnitine <=> CoA + L-Palmitoylcarnitine
rn:R03383	C02170|C00010|C00002	1|1|1	C01213|C00020|C00013	1|1|1	C02170|C00010	C00020	0.470338	2	1	1	0.226	0	methylmalonate:CoA ligase (AMP-forming); Methylmalonate + CoA + ATP <=> (R)-Methylmalonyl-CoA + AMP + Diphosphate
rn:R08744	C05337|C00037	1|1	C05466|C00010	1|1	C00037	C00010	0.324229	1	1	1	0.226	0	3alpha,7alpha-dihydroxy-5beta-cholanoyl-CoA:glycine N-choloyltransferase; chenodeoxycholoyl-CoA:glycine N-chenodeoxycholoyltransferase; Chenodeoxycholoyl-CoA + Glycine <=> Glycochenodeoxycholate + CoA
rn:R09076	C00750|C00007|C00001	1|1|1	C00315|C05665|C00027	1|1|1	C00750	C00315	0.4387	1	1	1	0.228	0	spermidine:oxygen oxidoreductase (spermidine-forming); Spermine + Oxygen + H2O <=> Spermidine + 3-Aminopropanal + Hydrogen peroxide
rn:R01321	C00307|C00641	1|1	C00055|C00157	1|1	C00307	C00055	-0.300761	1	1	1	0.23	0	CDP-choline:1,2-diacyl-sn-glycerol cholinephosphotransferase; CDP-choline + 1,2-Diacyl-sn-glycerol <=> CMP + Phosphatidylcholine
rn:R02295	C05841|C00009	1|1	C00253|C00620|C00080	1|1|1	C00009	C00620	0.406045	1	1	1	0.23	0	Nicotinate D-ribonucleoside:orthophosphate ribosyltransferase; Nicotinate D-ribonucleoside + Orthophosphate <=> Nicotinate + alpha-D-Ribose 1-phosphate + H+
rn:R03718	C01794|C00037	1|1	C00010|C01921	1|1	C00037	C00010	0.324229	1	1	1	0.23	0	Choloyl-CoA:glycine N-choloyltransferase; Choloyl-CoA + Glycine <=> CoA + Glycocholate
rn:R01876	C00299|C00009	1|1	C00106|C00620	1|1	C00299|C00009	C00106|C00620	0.299806	2	2	1	0.232	0	uridine:phosphate alpha-D-ribosyltransferase; Uridine + Orthophosphate <=> Uracil + alpha-D-Ribose 1-phosphate
rn:R01082	C00149	1	C00122|C00001	1|1	C00149	C00122	-0.242087	1	1	1	0.234	0	(S)-malate hydro-lyase (fumarate-forming); (S)-Malate <=> Fumarate + H2O
rn:R00615	C00068|C00001	1|1	C01081|C00009	1|1	C00068	C01081|C00009	-0.332136	1	2	1	0.236	0	Thiamin diphosphate phosphohydrolase; Thiamin diphosphate + H2O <=> Thiamin monophosphate + Orthophosphate
rn:R01890	C00063|C00588	1|1	C00013|C00307	1|1	C00588	C00307	0.274914	1	1	1	0.236	0	CTP:choline-phosphate cytidylyltransferase; CTP + Choline phosphate <=> Diphosphate + CDP-choline
rn:R07396	C00073|C00026	1|1	C01180|C00025	1|1	C00073|C00026	C00025	-0.289202	2	1	1	0.236	0	4-Methylthio-2-oxobutanoic acid + L-Glutamate <=> L-Methionine + 2-Oxoglutarate
rn:R01939	C00956|C00026	1|1	C00322|C00025	1|1	C00956|C00026	C00025	-0.282166	2	1	1	0.242	0	L-2-aminoadipate:2-oxoglutarate aminotransferase; L-2-Aminoadipate + 2-Oxoglutarate <=> 2-Oxoadipate + L-Glutamate
rn:R02565	C00576|C00003|C00001	1|1|1	C00719|C00004|C00080	1|1|2	C00003	C00719	0.376741	1	1	1	0.242	0	p-cumic alcohol:NAD+ oxidoreductase; Betaine aldehyde + NAD+ + H2O <=> Betaine + NADH + 2 H+
rn:R04321	C00307|C03820	1|1	C00055|C04598	1|1	C00307	C00055	-0.300761	1	1	1	0.244	0	CDP-choline:1-alkyl-2-acetylglycerol cholinephosphotransferase; CDP-choline + 1-Alkyl-2-acetyl-sn-glycerol <=> CMP + 2-Acetyl-1-alkyl-sn-glycero-3-phosphocholine
rn:R10678	C00002|C01042|C00025	1|1|1	C00008|C00009|C12270	1|1|1	C01042|C00025	C00008|C00009|C12270	0.399927	2	3	1	0.244	0	N-acetyl-L-aspartate:L-glutamate ligase (ADP, N-acetyl-L-aspartyl-L-glutamate-forming); ATP + N-Acetyl-L-aspartate + L-Glutamate <=> ADP + Orthophosphate + N-Acetylaspartylglutamate
rn:R02549	C00555|C00003|C00001	1|1|1	C00334|C00004|C00080	1|1|1	C00003	C00334	0.359989	1	1	1	0.246	0	4-aminobutanal:NAD+ 1-oxidoreductase; 4-aminobutyraldehyde:NAD+ oxidoreductase; 4-Aminobutyraldehyde + NAD+ + H2O <=> 4-Aminobutanoate + NADH + H+
rn:R00565	C00062|C00037	1|1	C00077|C00581	1|1	C00062|C00037	C00077|C00581	-0.29427	2	2	1	0.252	0	L-Arginine:glycine amidinotransferase; L-Arginine + Glycine <=> L-Ornithine + Guanidinoacetate
rn:R00875	C00794|C00003	1|1	C00095|C00004|C00080	1|1|1	C00003	C00095	0.322147	1	1	1	0.252	0	D-Glucitol:NAD+ 2-oxidoreductase; D-Sorbitol + NAD+ <=> D-Fructose + NADH + H+
rn:R01184	C00137|C00007	1|1	C00191|C00001	1|1	C00137	C00191	-0.27508	1	1	1	0.26	0	myo-Inositol:oxygen oxidoreductase; myo-Inositol + Oxygen <=> D-Glucuronate + H2O
rn:R02541	C00550|C00001	1|1	C00195|C00588	1|1	C00550	C00588	-0.210491	1	1	1	0.26	0	Sphingomyelin cholinephosphohydrolase; Sphingomyelin + H2O <=> N-Acylsphingosine + Choline phosphate
rn:R00248	C00025|C00006|C00001	1|1|1	C00026|C00014|C00005|C00080	1|1|1|1	C00025	C00026	0.527253	1	1	1	0.262	0	L-Glutamate:NADP+ oxidoreductase (deaminating); L-Glutamate + NADP+ + H2O <=> 2-Oxoglutarate + Ammonia + NADPH + H+
rn:R02408	C00491|C00001	1|1	C00022|C00014|C01962	1|1|1	C00491	C00022	-0.315465	1	1	1	0.262	0	L-cystine thiocysteine-lyase (deaminating; pyruvate-forming); L-Cystine + H2O <=> Pyruvate + Ammonia + Thiocysteine
rn:R00344	C00002|C00022|C00288	1|1|1	C00008|C00009|C00036	1|1|1	C00022	C00008|C00009	0.371217	1	2	1	0.264	0	Pyruvate:carbon-dioxide ligase (ADP-forming); ATP + Pyruvate + HCO3- <=> ADP + Orthophosphate + Oxaloacetate
rn:R00962	C00081|C00475	1|1	C00104|C00055	1|1	C00475	C00055	-0.234281	1	1	1	0.264	0	ITP:cytidine 5'-phosphotransferase; ITP + Cytidine <=> IDP + CMP
rn:R02372	C00460|C00475	1|1	C01346|C00055	1|1	C00475	C00055	-0.234281	1	1	1	0.264	0	dUTP:cytidine 5'-phosphotransferase; dUTP + Cytidine <=> dUDP + CMP
rn:R10992	C00041|C00109	1|1	C00022|C02356	1|1	C00041	C00022	0.213547	1	1	1	0.27	0	L-alanine:2-oxobutanoate aminotransferase; L-Alanine + 2-Oxobutanoate <=> Pyruvate + (S)-2-Aminobutanoate
rn:R02091	C00286|C00475	1|1	C00361|C00055	1|1	C00475	C00055	-0.234281	1	1	1	0.272	0	dGTP:cytidine 5'-phosphotransferase; dGTP + Cytidine <=> dGDP + CMP
rn:R00516	C00075|C00475	1|1	C00015|C00055	1|1	C00475	C00055	-0.234281	1	1	1	0.274	0	UTP:cytidine 5'-phosphotransferase; UTP + Cytidine <=> UDP + CMP
rn:R00904	C05665|C00003|C00001	1|1|1	C00099|C00004|C00080	1|1|1	C00003	C00099	0.302175	1	1	1	0.274	0	3-aminopropanal:NAD+ oxidoreductase; 3-Aminopropanal + NAD+ + H2O <=> beta-Alanine + NADH + H+
rn:R02096	C00459|C00475	1|1	C00363|C00055	1|1	C00475	C00055	-0.234281	1	1	1	0.276	0	dTTP:cytidine 5'-phosphotransferase; dTTP + Cytidine <=> dTDP + CMP
rn:R00830	C00091|C00037	1|1	C00430|C00010|C00011	1|1|1	C00037	C00010	0.270173	1	1	1	0.28	0	succinyl-CoA:glycine C-succinyltransferase (decarboxylating); Succinyl-CoA + Glycine <=> 5-Aminolevulinate + CoA + CO2
rn:R01290	C00065|C00155	1|1	C02291|C00001	1|1	C00065	C02291	-0.224585	1	1	1	0.282	0	L-serine hydro-lyase (adding homocysteine; L-cystathionine-forming); L-Serine + L-Homocysteine <=> L-Cystathionine + H2O
rn:R01548	C00131|C00475	1|1	C00206|C00055	1|1	C00475	C00055	-0.234281	1	1	1	0.284	0	dATP:cytidine 5'-phosphotransferase; dATP + Cytidine <=> dADP + CMP
rn:R00548	C00061|C00001	1|1	C00255|C00009	1|1	C00061	C00009	0.218574	1	1	1	0.292	0	riboflavin-5-phosphate phosphohydrolase; FMN + H2O <=> Riboflavin + Orthophosphate
rn:R01398	C00169|C00077	1|1	C00009|C00327	1|1	C00077	C00009|C00327	-0.206416	1	2	1	0.292	0	Carbamoyl-phosphate:L-ornithine carbamoyltransferase; Carbamoyl phosphate + L-Ornithine <=> Orthophosphate + L-Citrulline
rn:R02485	C00881|C00001	1|1	C00526|C00014	1|1	C00881	C00526	-0.244162	1	1	1	0.292	0	deoxycytidine aminohydrolase; Deoxycytidine + H2O <=> Deoxyuridine + Ammonia
rn:R02038	C00063|C00346	1|1	C00013|C00570	1|1	C00346	C00570	0.217232	1	1	1	0.298	0	CTP:ethanolamine-phosphate cytidylyltransferase; CTP + Ethanolamine phosphate <=> Diphosphate + CDP-ethanolamine
rn:R02371	C00458|C00475	1|1	C00705|C00055	1|1	C00475	C00055	-0.234281	1	1	1	0.298	0	dCTP:cytidine 5'-phosphotransferase; dCTP + Cytidine <=> dCDP + CMP
rn:R06870	C00346|C00001	1|1	C00189|C00009	1|1	C00346	C00009	-0.209706	1	1	1	0.302	0	Phosphoethanolamine phosphohydrolase; Ethanolamine phosphate + H2O <=> Ethanolamine + Orthophosphate
rn:R00286	C00029|C00001|C00003	1|1|2	C00167|C00004|C00080	1|2|2	C00029|C00003	C00167	0.388306	2	1	1	0.31	0	UDP-glucose:NAD+ 6-oxidoreductase; UDP-glucose + H2O + 2 NAD+ <=> UDP-glucuronate + 2 NADH + 2 H+
rn:R01710	C00534|C00001|C00007	1|1|1	C00250|C00014|C00027	1|1|1	C00534	C00250	-0.259084	1	1	1	0.312	0	Pyridoxamine:oxygen oxidoreductase (deaminating); Pyridoxamine + H2O + Oxygen <=> Pyridoxal + Ammonia + Hydrogen peroxide
rn:R01878	C00475|C00001	1|1	C00299|C00014	1|1	C00475	C00299	-0.218127	1	1	1	0.326	0	Cytidine aminohydrolase; Cytidine + H2O <=> Uridine + Ammonia
rn:R00261	C00025	1	C00334|C00011	1|1	C00025	C00334	-0.160643	1	1	1	0.33	0	L-glutamate 1-carboxy-lyase (4-aminobutanoate-forming); L-Glutamate <=> 4-Aminobutanoate + CO2
rn:R00588	C00065|C00048	1|1	C00168|C00037	1|1	C00065	C00037	-0.210117	1	1	1	0.34	0	L-Serine:glyoxylate aminotransferase; L-Serine + Glyoxylate <=> Hydroxypyruvate + Glycine
rn:R00946	C00440|C00155	1|1	C00101|C00073	1|1	C00440	C00073	0.179238	1	1	1	0.342	0	5-Methyltetrahydrofolate:L-homocysteine S-methyltransferase; 5-Methyltetrahydrofolate + L-Homocysteine <=> Tetrahydrofolate + L-Methionine
rn:R01461	C00040|C00187	1|1	C00010|C02530	1|1	C00187	C00010	0.200849	1	1	1	0.342	0	Acyl-CoA:cholesterol O-acyltransferase; Acyl-CoA + Cholesterol <=> CoA + Cholesterol ester
rn:R00585	C00065|C00022	1|1	C00168|C00041	1|1	C00065|C00022	C00041	-0.184998	2	1	1	0.344	0	L-Serine:pyruvate aminotransferase; L-Serine + Pyruvate <=> Hydroxypyruvate + L-Alanine
rn:R01769	C00262|C00007|C00001	1|1|1	C00385|C00027	1|1	C00262	C00385	0.196716	1	1	1	0.354	0	Hypoxanthine:oxygen oxidoreductase; Hypoxanthine + Oxygen + H2O <=> Xanthine + Hydrogen peroxide
rn:R01863	C00294|C00009	1|1	C00262|C00620	1|1	C00294|C00009	C00262|C00620	0.174007	2	2	1	0.354	0	inosine:phosphate alpha-D-ribosyltransferase; Inosine + Orthophosphate <=> Hypoxanthine + alpha-D-Ribose 1-phosphate
rn:R02103	C00385|C00003|C00001	1|1|1	C00366|C00004|C00080	1|1|1	C00385|C00003	C00366	0.260164	2	1	1	0.358	0	xanthine:NAD+ oxidoreductase; Xanthine + NAD+ + H2O <=> Urate + NADH + H+
rn:R02050	C01205|C00022	1|1	C00349|C00041	1|1	C00022	C00041	-0.183338	1	1	1	0.36	0	(R)-3-Amino-2-methylpropanoate:pyruvate aminotransferase; (R)-3-Amino-2-methylpropanoate + Pyruvate <=> 2-Methyl-3-oxopropanoate + L-Alanine
rn:R07377	C00157|C00065	1|1	C02737|C00114	1|1	C00065	C00114	0.171132	1	1	1	0.376	0	Phosphatidylcholine + L-Serine <=> Phosphatidylserine + Choline
rn:R00734	C00082|C00026	1|1	C01179|C00025	1|1	C00082|C00026	C01179|C00025	0.167274	2	2	1	0.392	0	L-tyrosine:2-oxoglutarate aminotransferase; L-Tyrosine + 2-Oxoglutarate <=> 3-(4-Hydroxyphenyl)pyruvate + L-Glutamate
rn:R04903	C05634|C00003|C00001	1|1|1	C05635|C00080|C00004	1|1|1	C00003	C05635	0.186999	1	1	1	0.396	0	5-Hydroxyindoleacetaldehyde:NAD+ oxidoreductase; 5-Hydroxyindoleacetaldehyde + NAD+ + H2O <=> 5-Hydroxyindoleacetate + H+ + NADH
rn:R01870	C01103|C00013	1|1	C00295|C00119	1|1	C01103	C00295	0.14284	1	1	1	0.398	0	Orotidine-5'-phosphate:diphosphate phospho-alpha-D-ribosyl-transferase; Orotidine 5'-phosphate + Diphosphate <=> Orotate + 5-Phospho-alpha-D-ribose 1-diphosphate
rn:R09099	C04377|C00037|C00001	1|1|1	C00065|C01217	1|1	C00037	C00065	0.14883	1	1	1	0.418	0	5,10-methylenetetrahydromethanopterin:glycine hydroxymethyltransferase; L-Serine + 5,6,7,8-Tetrahydromethanopterin <=> 5,10-Methylenetetrahydromethanopterin + Glycine + H2O
rn:R00216	C00149|C00006	1|1	C00022|C00011|C00005|C00080	1|1|1|1	C00149	C00022	0.193897	1	1	1	0.424	0	(S)-Malate:NADP+ oxidoreductase(oxaloacetate-decarboxylating); (S)-Malate + NADP+ <=> Pyruvate + CO2 + NADPH + H+
rn:R01737	C00002|C00257	1|1	C00008|C00345	1|1	C00257	C00008|C00345	0.133162	1	2	1	0.43	0	ATP:D-Gluconate 6-phosphotransferase; ATP + D-Gluconic acid <=> ADP + 6-Phospho-D-gluconate
rn:R00987	C00328|C00001	1|1	C00108|C00041	1|1	C00328	C00041	0.149032	1	1	1	0.436	0	L-Kynurenine hydrolase; L-Kynurenine + H2O <=> Anthranilate + L-Alanine
rn:R02135	C01081|C00001	1|1	C00378|C00009	1|1	C01081	C00378|C00009	0.135006	1	2	1	0.44	0	thiamin monophosphate phosphohydrolase; Thiamin monophosphate + H2O <=> Thiamine + Orthophosphate
rn:R00511	C00055|C00001	1|1	C00475|C00009	1|1	C00055	C00475|C00009	0.125515	1	2	1	0.444	0	cytidine-5'-monophosphate phosphohydrolase; CMP + H2O <=> Cytidine + Orthophosphate
rn:R00751	C00188	1	C00037|C00084	1|1	C00188	C00037	-0.113751	1	1	1	0.456	0	L-threonine acetaldehyde-lyase (glycine-forming); L-Threonine <=> Glycine + Acetaldehyde
rn:R00945	C00143|C00037|C00001	1|1|1	C00101|C00065	1|1	C00037	C00065	0.14883	1	1	1	0.456	0	5,10-Methylenetetrahydrofolate:glycine hydroxymethyltransferase; 5,10-Methylenetetrahydrofolate + Glycine + H2O <=> Tetrahydrofolate + L-Serine
rn:R01795	C00272|C00079|C00007	1|1|1	C00268|C00082|C00001	1|1|1	C00079	C00082	0.156679	1	1	1	0.46	0	L-Phenylalanine,tetrahydrobiopterin:oxygen oxidoreductase (4-hydroxylating); Tetrahydrobiopterin + L-Phenylalanine + Oxygen <=> Dihydrobiopterin + L-Tyrosine + H2O
rn:R07211	C00079|C00272|C00007	1|1|1	C00082|C15522	1|1	C00079	C00082	0.156679	1	1	1	0.462	0	L-phenylalanine,tetrahydrobiopterin:oxygen oxidoreductase(4-hydroxylating); L-Phenylalanine + Tetrahydrobiopterin + Oxygen <=> L-Tyrosine + 4a-Hydroxytetrahydrobiopterin
rn:R01281	C00154|C00065	1|1	C02934|C00010|C00011	1|1|1	C00065	C00010	0.132524	1	1	1	0.476	0	Palmitoyl-CoA:L-serine C-palmitoyltransferase (decarboxylating); Palmitoyl-CoA + L-Serine <=> 3-Dehydrosphinganine + CoA + CO2
rn:R01709	C00250|C00007|C00001	1|1|1	C00847|C00027	1|1	C00250	C00847	0.135547	1	1	1	0.486	0	pyridoxal:oxygen 4-oxidoreductase; Pyridoxal + Oxygen + H2O <=> 4-Pyridoxate + Hydrogen peroxide
rn:R02107	C00385|C00001|C00007	1|1|1	C00366|C00027	1|1	C00385	C00366	-0.124802	1	1	1	0.492	0	Xanthine:oxygen oxidoreductase; Xanthine + H2O + Oxygen <=> Urate + Hydrogen peroxide
rn:R04996	C05827|C00003|C00001	1|1|1	C05828|C00004|C00080	1|1|1	C00003	C05828	0.140439	1	1	1	0.492	0	3-Methylimidazole acetaldehyde:NAD+ oxidoreductase; Methylimidazole acetaldehyde + NAD+ + H2O <=> Methylimidazoleacetic acid + NADH + H+
rn:R02581	C00639|C00006	1|1	C00584|C00005|C00080	1|1|1	C00639	C00584	0.125017	1	1	1	0.536	0	(5Z,13E)-(15S)-9alpha,11alpha,15-trihydroxyprosta-5,13-dienoate:NADP+ 9-oxidoreductase; Prostaglandin F2alpha:NADP+ oxidoreductase; Prostaglandin F2alpha + NADP+ <=> Prostaglandin E2 + NADPH + H+
rn:R01496	C00040|C00319	1|1	C00010|C00195	1|1	C00319	C00010	0.0947702	1	1	1	0.554	0	acyl-CoA:sphingosine N-acyltransferase; Acyl-CoA + Sphingosine <=> CoA + N-Acylsphingosine
rn:R00277	C00647|C00001|C00007	1|1|1	C00018|C00014|C00027	1|1|1	C00647	C00018	0.13172	1	1	1	0.556	0	Pyridoxamine-5'-phosphate:oxygen oxidoreductase (deaminating); Pyridoxamine phosphate + H2O + Oxygen <=> Pyridoxal phosphate + Ammonia + Hydrogen peroxide
rn:R03288	C01262|C00001	1|1	C00099|C01152	1|1	C01262	C00099	0.106132	1	1	1	0.57	0	beta-alanyl-N(pi)-methyl-L-histidine hydrolase; anserine hydrolase; beta-Alanyl-N(pi)-methyl-L-histidine + H2O <=> beta-Alanine + N(pi)-Methyl-L-histidine
rn:R00158	C00002|C00105	1|1	C00008|C00015	1|1	C00105	C00008	-0.0950744	1	1	1	0.574	0	ATP:UMP phosphotransferase; ATP + UMP <=> ADP + UDP
rn:R01803	C00270|C00999|C00007|C00080	1|2|1|2	C03410|C00996|C00001	1|2|1	C00270	C03410	0.137336	1	1	1	0.576	0	N-acetylneuraminate,ferrocytochrome-b5:oxygen oxidoreductase (N-acetyl-hydroxylating); N-Acetylneuraminate + 2 Ferrocytochrome b5 + Oxygen + 2 H+ <=> N-Glycoloyl-neuraminate + 2 Ferricytochrome b5 + H2O
rn:R03102	C04076|C00003|C00001	1|1|1	C00956|C00004|C00080	1|1|1	C00003	C00956	0.103615	1	1	1	0.608	0	L-2-aminoadipate-6-semialdehyde:NAD+ 6-oxidoreductase; L-2-Aminoadipate 6-semialdehyde + NAD+ + H2O <=> L-2-Aminoadipate + NADH + H+
rn:R04888	C05581|C00003|C00001	1|1|1	C05582|C00004|C00080	1|1|1	C00003	C05582	0.0949426	1	1	1	0.616	0	3-Methoxy-4-hydroxyphenylacetaldehyde:NAD+ oxidoreductase; 3-Methoxy-4-hydroxyphenylacetaldehyde + NAD+ + H2O <=> Homovanillate + NADH + H+
rn:R03283	C01149|C00003|C00001	1|1|1	C01181|C00004|C00080	1|1|1	C00003	C01181	0.0950825	1	1	1	0.634	0	4-Trimethylammoniobutanal:NAD+ 1-oxidoreductase; 4-Trimethylammoniobutanal:NAD+ oxidoreductase; 4-Trimethylammoniobutanal + NAD+ + H2O <=> 4-Trimethylammoniobutanoate + NADH + H+
rn:R01252	C00148|C00026|C00007	1|1|1	C01157|C00042|C00011	1|1|1	C00148|C00026	C01157|C00042	-0.102388	2	2	1	0.648	0	L-Proline,2-oxoglutarate:oxygen oxidoreductase (4-hydroxylating); L-Proline + 2-Oxoglutarate + Oxygen <=> Hydroxyproline + Succinate + CO2
rn:R02494	C00647|C00001	1|1	C00534|C00009	1|1	C00647	C00534|C00009	0.066243	1	2	1	0.668	0	pyridoxamine-5'-phosphate phosphohydrolase; Pyridoxamine + Orthophosphate <=> Pyridoxamine phosphate + H2O
rn:R00235	C00002|C00033|C00010	1|1|1	C00020|C00013|C00024	1|1|1	C00010	C00020|C00024	-0.076076	1	2	1	0.688	0	Acetate:CoA ligase (AMP-forming); ATP + Acetate + CoA <=> AMP + Diphosphate + Acetyl-CoA
rn:R01457	C00187|C00006	1|1	C01802|C00080|C00005	1|1|1	C00187	C01802	0.0721497	1	1	1	0.706	0	cholesterol:NADP+ Delta24-oxidoreductase; Cholesterol + NADP+ <=> Desmosterol + H+ + NADPH
rn:R06871	C00588|C00001	1|1	C00114|C00009	1|1	C00588	C00114|C00009	-0.0608132	1	2	1	0.706	0	Phosphocholine phosphohydrolase; Choline phosphate + H2O <=> Choline + Orthophosphate
rn:R00488	C01042|C00001	1|1	C00033|C00049	1|1	C01042	C00049	-0.0602233	1	1	1	0.71	0	N-Acetyl-L-aspartate amidohydrolase; N-Acetyl-L-aspartate + H2O <=> Acetate + L-Aspartate
rn:R01397	C00169|C00049	1|1	C00009|C00438	1|1	C00049	C00009	-0.0594943	1	1	1	0.722	0	carbamoyl-phosphate:L-aspartate carbamoyltransferase; Carbamoyl phosphate + L-Aspartate <=> Orthophosphate + N-Carbamoyl-L-aspartate
rn:R00905	C02642|C00001	1|1	C00099|C00011|C00014	1|1|1	C02642	C00099	-0.0563796	1	1	1	0.742	0	3-ureidopropanoate amidohydrolase; 3-Ureidopropionate + H2O <=> beta-Alanine + CO2 + Ammonia
rn:R00328	C00035|C00001	1|1	C00144|C00009	1|1	C00035	C00144|C00009	-0.0548262	1	2	1	0.748	0	GDP phosphohydrolase; GDP + H2O <=> GMP + Orthophosphate
rn:R01072	C03090|C00013|C00025	1|1|1	C00064|C00119|C00001	1|1|1	C00025	C00064	0.0559987	1	1	1	0.764	0	5-phosphoribosylamine:diphosphate phospho-alpha-D-ribosyltransferase (glutamate-amidating); 5-Phosphoribosylamine + Diphosphate + L-Glutamate <=> L-Glutamine + 5-Phospho-alpha-D-ribose 1-diphosphate + H2O
rn:R00497	C00002|C00669|C00037	1|1|1	C00008|C00009|C00051	1|1|1	C00037	C00008|C00009|C00051	0.0474901	1	3	1	0.766	0	gamma-L-glutamyl-L-cysteine:glycine ligase (ADP-forming); ATP + gamma-L-Glutamyl-L-cysteine + Glycine <=> ADP + Orthophosphate + Glutathione
rn:R06517	C00040|C00836	1|1	C00010|C12126	1|1	C00836	C00010	0.043983	1	1	1	0.778	0	acyl-CoA:sphingosine N-acyltransferase; Acyl-CoA + Sphinganine <=> CoA + Dihydroceramide
rn:R09086	C00221|C00008	1|1	C01172|C00020	1|1	C00008	C00020	-0.0308851	1	1	1	0.796	0	ADP:D-glucose 6-phosphotransferase; beta-D-Glucose + ADP <=> beta-D-Glucose 6-phosphate + AMP
rn:R00667	C00077|C00026	1|1	C01165|C00025	1|1	C00077|C00026	C00025	0.0398469	2	1	1	0.804	0	L-Ornithine:2-oxo-acid aminotransferase; L-Ornithine + 2-Oxoglutarate <=> L-Glutamate 5-semialdehyde + L-Glutamate
rn:R00256	C00025|C00014	1|1	C00064|C00001	1|1	C00025	C00064	-0.0339491	1	1	1	0.832	0	L-glutamine amidohydrolase; L-Glutamine + H2O <=> L-Glutamate + Ammonia
rn:R03720	C01794|C00245	1|1	C00010|C05122	1|1	C00245	C00010	-0.0190651	1	1	1	0.852	0	Choloyl-CoA:glycine N-choloyltransferase; Choloyl-CoA + Taurine <=> CoA + Taurocholate
rn:R00489	C00049	1	C00099|C00011	1|1	C00049	C00099	-0.0245092	1	1	1	0.868	0	L-aspartate 1-carboxy-lyase (beta-alanine-forming); L-Aspartate <=> beta-Alanine + CO2
rn:R08745	C05337|C00245	1|1	C05465|C00010	1|1	C00245	C00010	-0.0190651	1	1	1	0.878	0	3alpha,7alpha-dihydroxy-5beta-cholanoyl-CoA:taurine N-choloyltransferase; chenodeoxycholoyl-CoA:taurine N-chenodeoxycholoyltransferase; Chenodeoxycholoyl-CoA + Taurine <=> Taurochenodeoxycholate + CoA
rn:R00122	C00008|C00001	1|1	C00020|C00009	1|1	C00008	C00020|C00009	0.0156052	1	2	1	0.888	0	ADP phosphohydrolase; ADP + H2O <=> AMP + Orthophosphate
rn:R00161	C00002|C00061	1|1	C00013|C00016	1|1	C00061	C00016	0.0143521	1	1	1	0.896	0	ATP:FMN adenylyltransferase; ATP + FMN <=> Diphosphate + FAD
rn:R00330	C00002|C00035	1|1	C00008|C00044	1|1	C00035	C00008	0.015311	1	1	1	0.898	0	ATP:GDP phosphotransferase; ATP + GDP <=> ADP + GTP
rn:R01920	C01137|C00134	1|1	C00170|C00315	1|1	C00134	C00170|C00315	-0.012678	1	2	1	0.906	0	S-adenosylmethioninamine:putrescine 3-aminopropyltransferase; S-Adenosylmethioninamine + Putrescine <=> 5'-Methylthioadenosine + Spermidine
rn:R00955	C00029|C00446	1|1	C00103|C00052	1|1	C00029|C00446	C00052	-0.0123966	2	1	1	0.926	0	UDP-glucose:alpha-D-galactose-1-phosphate uridylyltransferase; UDP-glucose + alpha-D-Galactose 1-phosphate <=> D-Glucose 1-phosphate + UDP-alpha-D-galactose
rn:R00369	C00041|C00048	1|1	C00022|C00037	1|1	C00041	C00022|C00037	-0.0100136	1	2	1	0.936	0	L-Alanine:glyoxylate aminotransferase; L-Alanine + Glyoxylate <=> Pyruvate + Glycine
rn:R00748	C00346|C00001	1|1	C00084|C00014|C00009	1|1|1	C00346	C00009	-0.00829036	1	1	1	0.944	0	ethanolamine-phosphate phosphate-lyase (deaminating; acetaldehyde-forming); Ethanolamine phosphate + H2O <=> Acetaldehyde + Ammonia + Orthophosphate
rn:R00333	C00201|C00020	1|1	C00454|C00008	1|1	C00020	C00008	4.45118e-05	1	1	1	0.974	0	nucleoside-triphosphate:AMP phosphotransferase; Nucleoside triphosphate + AMP <=> NDP + ADP
rn:R00009	C00027	2	C00007|C00001	1|2			-0.0260575	0	0	0	1	0	hydrogen-peroxide:hydrogen-peroxide oxidoreductase; 2 Hydrogen peroxide <=> Oxygen + 2 H2O
rn:R00010	C01083|C00001	1|1	C00031	2		C00031	-1.94535	0	1	0	1	0	alpha,alpha-trehalose glucohydrolase; alpha,alpha-Trehalose + H2O <=> 2 D-Glucose
rn:R00014	C00022|C00068	1|1	C05125|C00011	1|1	C00022|C00068		-0.200086	2	0	0	1	0	pyruvate:thiamin diphosphate acetaldehydetransferase (decarboxylating); Pyruvate + Thiamin diphosphate <=> 2-(alpha-Hydroxyethyl)thiamine diphosphate + CO2
rn:R00022	C01674|C00001	1|1	C00140	2			-0.23103	0	0	0	1	0	chitobiose N-acetylglucosaminohydrolase; Chitobiose + H2O <=> 2 N-Acetyl-D-glucosamine
rn:R00032	C02094|C00007	1|1	C00376	2			-0.0252964	0	0	0	1	0	beta-carotene:oxygen 15,15'-oxidoreductase (bond-cleaving); beta-Carotene + Oxygen <=> 2 Retinal
rn:R00036	C00430	2	C00931|C00001	1|2			-0.0668661	0	0	0	1	0	5-aminolevulinate hydro-lyase (adding 5-aminolevulinate and cyclizing; porphobilinogen-forming); 2 5-Aminolevulinate <=> Porphobilinogen + 2 H2O
rn:R00073	C05956|C00030	1|1	C00427|C00028|C00001	1|1|1			-0.169702	0	0	0	1	0	reduced acceptor:prostaglandin G2 oxidoreductase; Prostaglandin H2 + Acceptor + H2O <=> Prostaglandin G2 + Reduced acceptor
rn:R00078	C00007|C14818|C00080	1|2|2	C14819|C00001	2|2			0.192011	0	0	0	1	0	Fe(II):oxygen oxidoreductase; Fe2+:oxygen oxidoreductase; Oxygen + 4 Fe2+ + 4 H+ <=> 4 Fe3+ + 2 H2O
rn:R00084	C00931|C00001	2|1	C01024|C00014	1|2			-0.155623	0	0	0	1	0	porphobilinogen:(4-[2-carboxyethyl]-3-[carboxymethyl]pyrrol-2-yl)methyltransferase (hydrolysing); porphobilinogen ammonia-lyase (polymerizing); 4 Porphobilinogen + H2O <=> Hydroxymethylbilane + 4 Ammonia
rn:R00086	C00002|C00001	1|1	C00008|C00009	1|1		C00008|C00009	0.710194	0	2	0	1	0	ATP phosphohydrolase; ATP + H2O <=> ADP + Orthophosphate
rn:R00087	C00002|C00001	1|1	C00020|C00013	1|1		C00020	1.02826	0	1	0	1	0	ATP diphosphohydrolase (diphosphate-forming); ATP pyrophosphohydrolase; ATP + H2O <=> AMP + Diphosphate
rn:R00089	C00002	1	C00575|C00013	1|1		C00575	0.472522	0	1	0	1	0	ATP diphosphate-lyase (cyclizing; 3',5'-cyclic-AMP-forming); ATP <=> 3',5'-Cyclic AMP + Diphosphate
rn:R00100	C00004|C00996	1|2	C00003|C00999|C00080	1|2|1		C00003	-0.477552	0	1	0	1	0	NADH:ferricytochrome-b5 oxidoreductase; NADH + 2 Ferricytochrome b5 <=> NAD+ + 2 Ferrocytochrome b5 + H+
rn:R00111	C00005|C05933|C00007|C00080	1|2|2|1	C00006|C00533|C00327|C00001	1|2|2|2		C00327	-1.59545	0	1	0	1	0	N-(omega)-Hydroxyarginine,NADPH:oxygen oxidoreductase (nitric-oxide-forming); NADPH + 2 N(omega)-Hydroxyarginine + 2 Oxygen + H+ <=> NADP+ + 2 Nitric oxide + 2 L-Citrulline + 2 H2O
rn:R00112	C00005|C00003	1|1	C00006|C00004	1|1	C00003		0.29842	1	0	0	1	0	NADPH:NAD+ oxidoreductase; NADPH + NAD+ <=> NADP+ + NADH
rn:R00119	C00006|C00253	1|1	C00153|C13051	1|1		C00153	0.0390298	0	1	0	1	0	NADP+:nicotinate ADP-ribosyltransferase; NADP+ + Nicotinate <=> Nicotinamide + Nicotinic acid adenine dinucleotide phosphate
rn:R00124	C00002|C00008	1|1	C00008|C00002	1|1	C00008	C00008	-0.194984	1	1	0	1	0	ATP:ADP phosphatransferase; ATP + ADP <=> ADP + ATP
rn:R00135	C00012|C00001	1|1	C00148|C00012	1|1		C00148	-0.307763	0	1	0	1	0	Peptide + H2O <=> L-Proline + Peptide
rn:R00137	C00002|C00455	1|1	C00013|C00003	1|1		C00003	-0.311072	0	1	0	1	0	ATP:nicotinamide-nucleotide adenylyltransferase; ATP + Nicotinamide D-ribonucleotide <=> Diphosphate + NAD+
rn:R00139	C11038|C00002	1|1	C11039|C00008	1|1		C00008	0.648807	0	1	0	1	0	ATP:2'-deoxy-5-hydroxymethylcytidine-5'-diphosphate phosphotransferase; 2'-Deoxy-5-hydroxymethylcytidine-5'-diphosphate + ATP <=> 2'-Deoxy-5-hydroxymethylcytidine-5'-triphosphate + ADP
rn:R00149	C00002|C00014|C00011|C00001	2|1|1|1	C00008|C00009|C00169	2|1|1		C00008|C00009	1.67023	0	2	0	1	0	Carbon-dioxide:ammonia ligase (ADP-forming,carbamate-phosphorylating); 2 ATP + Ammonia + CO2 + H2O <=> 2 ADP + Orthophosphate + Carbamoyl phosphate
rn:R00155	C00015|C00001	1|1	C00105|C00009	1|1		C00105|C00009	0.927002	0	2	0	1	0	UDP phosphohydrolase; UDP + H2O <=> UMP + Orthophosphate
rn:R00156	C00002|C00015	1|1	C00008|C00075	1|1		C00008	0.648807	0	1	0	1	0	ATP:UDP phosphotransferase; ATP + UDP <=> ADP + UTP
rn:R00159	C00075|C00001	1|1	C00015|C00009	1|1		C00009	0.00517235	0	1	0	1	0	UTP phosphohydrolase; UTP + H2O <=> UDP + Orthophosphate
rn:R00178	C00019|C00080	1|1	C01137|C00011	1|1	C00019		-0.62823	1	0	0	1	0	S-adenosyl-L-methionine carboxy-lyase [(5-deoxy-5-adenosyl)(3-aminopropyl)methylsulfonium-forming]; S-Adenosyl-L-methionine + H+ <=> S-Adenosylmethioninamine + CO2
rn:R00181	C00020|C00001	1|1	C00130|C00014	1|1	C00020		-0.982872	1	0	0	1	0	AMP aminohydrolase; AMP + H2O <=> IMP + Ammonia
rn:R00184	C01260|C00001	1|1	C00002|C00020	1|1		C00020	0.877674	0	1	0	1	0	P1,P4-bis(5'-adenosyl)-tetraphosphate adenylohydrolase; P1,P4-Bis(5'-adenosyl)tetraphosphate + H2O <=> ATP + AMP
rn:R00187	C06197|C00001	1|1	C00008|C00020	1|1		C00008|C00020	1.59764	0	2	0	1	0	P1,P3-bis(5'-adenosyl)-triphosphate adenylohydrolase; P1,P3-Bis(5'-adenosyl) triphosphate + H2O <=> ADP + AMP
rn:R00197	C00256|C00125	1|2	C00022|C00126|C00080	1|2|2		C00022	0.490824	0	1	0	1	0	(R)-Lactate:ferricytochrome-c 2-oxidoreductase; (R)-Lactate + 2 Ferricytochrome c <=> Pyruvate + 2 Ferrocytochrome c + 2 H+
rn:R00233	C00083	1	C00024|C00011	1|1		C00024	-0.975611	0	1	0	1	0	malonyl-CoA carboxy-lyase (acetyl-CoA-forming); Malonyl-CoA <=> Acetyl-CoA + CO2
rn:R00264	C00433|C00006|C00001	1|1|1	C00026|C00005|C00080	1|1|1		C00026	0.792361	0	1	0	1	0	2,5-dioxopentanoate:NADP+ 5-oxidoreductase; 2,5-Dioxopentanoate + NADP+ + H2O <=> 2-Oxoglutarate + NADPH + H+
rn:R00267	C00311|C00006	1|1	C00026|C00011|C00005|C00080	1|1|1|1		C00026	0.798344	0	1	0	1	0	Isocitrate:NADP+ oxidoreductase (decarboxylating); Isocitrate + NADP+ <=> 2-Oxoglutarate + CO2 + NADPH + H+
rn:R00269	C00940|C00001	1|1	C00026|C00014	1|1		C00026	0.737992	0	1	0	1	0	2-oxoglutaramate amidohydrolase; 2-Oxoglutaramate + H2O <=> 2-Oxoglutarate + Ammonia
rn:R00278	C00627|C00007	1|1	C00027|C00018	1|1		C00018	-0.141494	0	1	0	1	0	Pyridoxine 5-phosphate:oxygen oxidoreductase; Pyridoxine phosphate + Oxygen <=> Hydrogen peroxide + Pyridoxal phosphate
rn:R00289	C00075|C00103	1|1	C00013|C00029	1|1		C00029	0.518317	0	1	0	1	0	UTP:alpha-D-glucose-1-phosphate uridylyltransferase; UTP + D-Glucose 1-phosphate <=> Diphosphate + UDP-glucose
rn:R00292	C00029|C00718	1|1	C00015|C00718	1|1	C00029		-0.692656	1	0	0	1	0	UDP-glucose:glycogen 4-alpha-D-glucosyltransferase; UDP-glucose + Amylose <=> UDP + Amylose
rn:R00303	C00092|C00001	1|1	C00031|C00009	1|1		C00031|C00009	-0.927283	0	2	0	1	0	D-Glucose-6-phosphate phosphohydrolase; D-Glucose 6-phosphate + H2O <=> D-Glucose + Orthophosphate
rn:R00310	C00032|C00080	1|2	C02191|C14818	1|1	C00032		2.64106	1	0	0	1	0	protoheme ferro-lyase (protoporphyrin-forming); Protoporphyrin + Fe2+ <=> Heme + 2 H+
rn:R00311	C00032|C03024|C00007	1|2|2	C00500|C00237|C14818|C03161|C00001	1|1|1|2|2	C00032		2.54755	1	0	0	1	0	protoheme,NADPH---hemoprotein reductase:oxygen oxidoreductase (alpha-methene-oxidizing, hydroxylating); Heme + 3 [Reduced NADPH---hemoprotein reductase] + 3 Oxygen <=> Biliverdin + CO + Fe2+ + 3 [Oxidized NADPH---hemoprotein reductase] + 3 H2O
rn:R00335	C00044|C00001	1|1	C00035|C00009	1|1		C00035|C00009	0.638669	0	2	0	1	0	GTP phosphohydrolase; GTP + H2O <=> GDP + Orthophosphate
rn:R00336	C01228|C00001	1|1	C00035|C00013	1|1		C00035	0.568282	0	1	0	1	0	guanosine-3',5'-bis(diphosphate) 3'-diphosphohydrolase; Guanosine 3',5'-bis(diphosphate) + H2O <=> GDP + Diphosphate
rn:R00342	C00149|C00003	1|1	C00036|C00004|C00080	1|1|1	C00149|C00003		0.187129	2	0	0	1	0	(S)-malate:NAD+ oxidoreductase; (S)-Malate + NAD+ <=> Oxaloacetate + NADH + H+
rn:R00348	C02362|C00001	1|1	C00036|C00014	1|1			-0.0913926	0	0	0	1	0	2-oxosuccinamate amidohydrolase; 2-Oxosuccinamate + H2O <=> Oxaloacetate + Ammonia
rn:R00357	C00049|C00001|C00007	1|1|1	C00036|C00014|C00027	1|1|1	C00049		-0.169279	1	0	0	1	0	L-Aspartic acid:oxygen oxidoreductase (deaminating); L-Aspartate + H2O + Oxygen <=> Oxaloacetate + Ammonia + Hydrogen peroxide
rn:R00359	C00402|C00001|C00007	1|1|1	C00036|C00014|C00027	1|1|1			0.0131785	0	0	0	1	0	D-Aspartate:oxygen oxidoreductase (deaminating); D-Aspartate + H2O + Oxygen <=> Oxaloacetate + Ammonia + Hydrogen peroxide
rn:R00366	C00037|C00001|C00007	1|1|1	C00048|C00014|C00027	1|1|1	C00037		0.196459	1	0	0	1	0	glycine:oxygen oxidoreductase (deaminating); Aminoacetic acid:oxygen oxidoreductase (deaminating); Glycine + H2O + Oxygen <=> Glyoxylate + Ammonia + Hydrogen peroxide
rn:R00375	C00131|C00039	1|1	C00013|C00039	1|1			0.0297092	0	0	0	1	0	Deoxyadenosine 5'-triphosphate:DNA deoxynucleotidyltransferase (DNA-directed); dATP + DNA <=> Diphosphate + DNA
rn:R00376	C00286|C00039	1|1	C00013|C00039	1|1			0.0297092	0	0	0	1	0	Deoxyguanosine 5'-triphosphate:DNA deoxynucleotidyltransferase (DNA-directed); dGTP + DNA <=> Diphosphate + DNA
rn:R00377	C00458|C00039	1|1	C00013|C00039	1|1			0.0297092	0	0	0	1	0	Deoxycytidine triphosphate:DNA deoxynucleotidyltransferase (DNA-directed); dCTP + DNA <=> Diphosphate + DNA
rn:R00378	C00459|C00039	1|1	C00013|C00039	1|1			0.0297092	0	0	0	1	0	deoxythymidine triphosphate:DNA deoxynucleotidyltransferase (DNA-directed); dTTP + DNA <=> Diphosphate + DNA
rn:R00410	C00091|C00164	1|1	C00042|C00332	1|1		C00042	1.8683	0	1	0	1	0	succinyl-CoA:acetoacetate CoA-transferase; Succinyl-CoA + Acetoacetate <=> Succinate + Acetoacetyl-CoA
rn:R00414	C00043|C00001	1|1	C00645|C00015	1|1	C00043		-0.15011	1	0	0	1	0	UDP-N-acetyl-D-glucosamine 2-epimerase; UDP-N-acetyl-alpha-D-glucosamine + H2O <=> N-Acetyl-D-mannosamine + UDP
rn:R00416	C00075|C04501	1|1	C00013|C00043	1|1		C00043	0.112469	0	1	0	1	0	UTP:N-acetyl-alpha-D-glucosamine-1-phosphate uridylyltransferase; UTP + N-Acetyl-alpha-D-glucosamine 1-phosphate <=> Diphosphate + UDP-N-acetyl-alpha-D-glucosamine
rn:R00426	C00044|C00001	1|1	C00144|C00013	1|1		C00144	0.39648	0	1	0	1	0	GTP diphosphohydrolase (diphosphate-forming); Guanosine 5'-triphosphate pyrophosphohydrolase; GTP + H2O <=> GMP + Diphosphate
rn:R00431	C00044|C00036	1|1	C00035|C00074|C00011	1|1|1		C00035|C00074	2.9266	0	2	0	1	0	GTP:oxaloacetate carboxy-lyase (adding GTP;phosphoenolpyruvate-forming); GTP:oxaloacetate carboxy-lyase (transphosphorylating); GTP + Oxaloacetate <=> GDP + Phosphoenolpyruvate + CO2
rn:R00434	C00044	1	C00942|C00013	1|1			0.0333743	0	0	0	1	0	GTP diphosphate-lyase (cyclizing; 3',5'-cyclic-GMP-forming); GTP <=> 3',5'-Cyclic GMP + Diphosphate
rn:R00435	C00002|C00046	1|1	C00013|C00046	1|1			0	0	0	0	1	0	ATP:polynucleotide adenylyltransferase; ATP:RNA adenylyltransferase; ATP + RNA <=> Diphosphate + RNA
rn:R00438	C00046|C00009	1|1	C00046|C00015	1|1	C00009		0.286449	1	0	0	1	0	polyribonucleotide:phosphate uridylyltransferase; RNA + Orthophosphate <=> RNA + UDP
rn:R00440	C00046|C00009	1|1	C00046|C00112	1|1	C00009		0.286449	1	0	0	1	0	polyribonucleotide:phosphate cytidylyltransferase; RNA + Orthophosphate <=> RNA + CDP
rn:R00441	C00044|C00046	1|1	C00013|C00046	1|1			0	0	0	0	1	0	GTP:RNA guanylyltransferase (DNA-directed); GTP:RNA guanylyltransferase (RNA-directed); GTP + RNA <=> Diphosphate + RNA
rn:R00442	C00063|C00046	1|1	C00013|C00046	1|1			0	0	0	0	1	0	CTP:RNA cytidylyltransferase (DNA-directed); CTP:RNA cytidylyltransferase (RNA-directed); CTP + RNA <=> Diphosphate + RNA
rn:R00443	C00075|C00046	1|1	C00013|C00046	1|1			0	0	0	0	1	0	UTP:RNA uridylyltransferase; UTP + RNA <=> Diphosphate + RNA
rn:R00465	C00160|C00006	1|1	C00048|C00005|C00080	1|1|1			-0.0687656	0	0	0	1	0	glycolate:NADP+ oxidoreductase; Glycolate + NADP+ <=> Glyoxylate + NADPH + H+
rn:R00470	C01127	1	C00022|C00048	1|1		C00022	0.455197	0	1	0	1	0	4-hydroxy-2-oxoglutarate glyoxylate-lyase (pyruvate-forming); 4-Hydroxy-2-oxoglutarate <=> Pyruvate + Glyoxylate
rn:R00471	C05946	1	C00022|C00048	1|1		C00022	0.455197	0	1	0	1	0	4-hydroxy-2-oxoglutarate glyoxylate-lyase (pyruvate-forming); (4R)-4-Hydroxy-2-oxoglutarate <=> Pyruvate + Glyoxylate
rn:R00475	C00160|C00007	1|1	C00048|C00027	1|1			0.0114177	0	0	0	1	0	glycolate:oxygen 2-oxidoreductase; Glycolate + Oxygen <=> Glyoxylate + Hydrogen peroxide
rn:R00503	C00052|C00031	1|1	C00015|C00243	1|1	C00052|C00031		-0.418321	2	0	0	1	0	UDP-alpha-D-galactose:D-glucose 4-beta-D-galactosyltransferase; UDP-alpha-D-galactose + D-Glucose <=> UDP + Lactose
rn:R00508	C00053|C00001	1|1	C00224|C00009	1|1		C00009	0.166895	0	1	0	1	0	3'-phospho-5'-adenylyl sulfate 3'-phosphohydrolase; 3'-Phosphoadenylyl sulfate + H2O <=> Adenylyl sulfate + Orthophosphate
rn:R00509	C00002|C00224	1|1	C00008|C00053	1|1		C00008	0.758703	0	1	0	1	0	ATP:adenylylsulfate 3'-phosphotransferase; ATP + Adenylyl sulfate <=> ADP + 3'-Phosphoadenylyl sulfate
rn:R00514	C00112|C00001	1|1	C00055|C00009	1|1		C00055|C00009	-0.186035	0	2	0	1	0	CDP phosphohydrolase; CDP + H2O <=> CMP + Orthophosphate
rn:R00515	C00063|C00001	1|1	C00055|C00013	1|1		C00055	-0.0171683	0	1	0	1	0	CTP diphosphohydrolase (diphosphate-forming); CTP pyrophosphohydrolase; CTP + H2O <=> CMP + Diphosphate
rn:R00526	C01044|C00001	1|1	C00058|C00049	1|1		C00049	-0.0602226	0	1	0	1	0	N-Formyl-L-aspartate amidohydrolase; N-Formyl-L-aspartate + H2O <=> Formate + L-Aspartate
rn:R00527	C01031|C00001	1|1	C00058|C00051	1|1		C00051	-1.09668	0	1	0	1	0	S-Formylglutathione hydrolase; S-Formylglutathione + H2O <=> Formate + Glutathione
rn:R00529	C00002|C00059	1|1	C00013|C00224	1|1			-0.0850886	0	0	0	1	0	ATP:sulfate adenylyltransferase; ATP + Sulfate <=> Diphosphate + Adenylyl sulfate
rn:R00533	C00094|C00007|C00001	1|1|1	C00059|C00027	1|1			0.0517967	0	0	0	1	0	Sulfite:oxygen oxidoreductase; Sulfite + Oxygen + H2O <=> Sulfate + Hydrogen peroxide
rn:R00549	C00002|C00255	1|1	C00008|C00061	1|1		C00008|C00061	0.629167	0	2	0	1	0	ATP:riboflavin 5'-phosphotransferase; ATP + Riboflavin <=> ADP + FMN
rn:R00558	C00062|C00007|C00005|C00080	1|1|1|1	C05933|C00006|C00001	1|1|1	C00062		0.2121	1	0	0	1	0	L-arginine,NADPH:oxygen oxidoreductase (N-(omega)-hydroxyarginine-forming); L-Arginine + Oxygen + NADPH + H+ <=> N(omega)-Hydroxyarginine + NADP+ + H2O
rn:R00566	C00062	1	C00179|C00011	1|1	C00062		0.095581	1	0	0	1	0	L-arginine carboxy-lyase (agmatine-forming); L-Arginine <=> Agmatine + CO2
rn:R00569	C00063|C00001	1|1	C00112|C00009	1|1		C00009	0.00517235	0	1	0	1	0	CTP phosphohydrolase; CTP + H2O <=> CDP + Orthophosphate
rn:R00570	C00002|C00112	1|1	C00008|C00063	1|1		C00008	0.648807	0	1	0	1	0	ATP:CDP phosphotransferase; ATP + CDP <=> ADP + CTP
rn:R00571	C00002|C00075|C00014	1|1|1	C00008|C00009|C00063	1|1|1		C00008|C00009	0.867353	0	2	0	1	0	UTP:ammonia ligase (ADP-forming); ATP + UTP + Ammonia <=> ADP + Orthophosphate + CTP
rn:R00582	C01005|C00001	1|1	C00065|C00009	1|1		C00065|C00009	-0.266379	0	2	0	1	0	O-phospho-L-serine phosphohydrolase; O-Phospho-L-serine + H2O <=> L-Serine + Orthophosphate
rn:R00589	C00065	1	C00740	1	C00065		0.0931297	1	0	0	1	0	serine racemase; L-2-Amino-3-hydroxypropionic acid racemase; L-Serine <=> D-Serine
rn:R00602	C00132|C00027	1|1	C00067|C00001	1|2			-0.186907	0	0	0	1	0	methanol:hydrogen-peroxide oxidoreductase; Methanol + Hydrogen peroxide <=> Formaldehyde + 2 H2O
rn:R00610	C00213|C00001|C00007	1|1|1	C00037|C00067|C00027	1|1|1		C00037	-0.220123	0	1	0	1	0	sarcosine:oxygen oxidoreductase (demethylating); Sarcosine + H2O + Oxygen <=> Glycine + Formaldehyde + Hydrogen peroxide
rn:R00611	C00213|C04253|C00001	1|1|1	C00037|C00067|C04570	1|1|1		C00037	-0.315464	0	1	0	1	0	sarcosine:electron-transfer flavoprotein oxidoreductase (demethylating); Sarcosine + Electron-transferring flavoprotein + H2O <=> Glycine + Formaldehyde + Reduced electron-transferring flavoprotein
rn:R00618	C03028|C00001	1|1	C00068|C00009	1|1		C00068|C00009	-0.33472	0	2	0	1	0	Thiamin-triphosphate phosphohydrolase; Thiamin triphosphate + H2O <=> Thiamin diphosphate + Orthophosphate
rn:R00621	C00026|C00068	1|1	C05381|C00011	1|1	C00026|C00068		-0.567885	2	0	0	1	0	2-Oxoglutarate + Thiamin diphosphate <=> 3-Carboxy-1-hydroxypropyl-ThPP + CO2
rn:R00623	C00226|C00003	1|1	C00071|C00004|C00080	1|1|1	C00003		0.277301	1	0	0	1	0	primary_alcohol:NAD+ oxidoreductase; Primary alcohol + NAD+ <=> Aldehyde + NADH + H+
rn:R00631	C00071|C00003|C00001	1|1|1	C00162|C00004|C00080	1|1|1	C00003		0.359995	1	0	0	1	0	aldehyde:NAD+ oxidoreductase; Aldehyde + NAD+ + H2O <=> Fatty acid + NADH + H+
rn:R00648	C00073|C00001|C00007	1|1|1	C01180|C00014|C00027	1|1|1	C00073		0.225069	1	0	0	1	0	L-Methionine:oxygen oxidoreductase (deaminating); L-Methionine + H2O + Oxygen <=> 4-Methylthio-2-oxobutanoic acid + Ammonia + Hydrogen peroxide
rn:R00658	C00631	1	C00074|C00001	1|1		C00074	2.21672	0	1	0	1	0	2-phospho-D-glycerate hydro-lyase (phosphoenolpyruvate-forming); 2-Phospho-D-glycerate <=> Phosphoenolpyruvate + H2O
rn:R00662	C00075|C00001	1|1	C00105|C00013	1|1		C00105	1.141	0	1	0	1	0	Uridine triphosphate pyrophosphohydrolase; UTP + H2O <=> UMP + Diphosphate
rn:R00669	C00437|C00001	1|1	C00033|C00077	1|1		C00077	-0.745536	0	1	0	1	0	N2-Acetyl-L-ornithine amidohydrolase; N-Acetylornithine + H2O <=> Acetate + L-Ornithine
rn:R00677	C00078|C00001|C00007	1|1|1	C00331|C00014|C00027	1|1|1	C00078		-0.0534181	1	0	0	1	0	L-Tryptophan:oxygen oxidoreductase (deaminating); L-Tryptophan + H2O + Oxygen <=> Indolepyruvate + Ammonia + Hydrogen peroxide
rn:R00678	C00078|C00007	1|1	C02700	1	C00078		-0.21628	1	0	0	1	0	L-tryptophan:oxygen 2,3-oxidoreductase (decyclizing); L-Tryptophan + Oxygen <=> L-Formylkynurenine
rn:R00685	C00078	1	C00398|C00011	1|1	C00078		-0.0324713	1	0	0	1	0	L-tryptophan decarboxy-lyase; L-Tryptophan <=> Tryptamine + CO2
rn:R00689	C00079|C00001|C00007	1|1|1	C00166|C00014|C00027	1|1|1	C00079		-0.0217314	1	0	0	1	0	L-Phenylalanine:oxygen oxidoreductase (deaminating); L-Phenylalanine + H2O + Oxygen <=> Phenylpyruvate + Ammonia + Hydrogen peroxide
rn:R00699	C00079	1	C05332|C00011	1|1	C00079		-0.000784644	1	0	0	1	0	L-phenylalanine carboxy-lyase (phenylethylamine-forming); L-Phenylalanine <=> Phenethylamine + CO2
rn:R00708	C03912|C00006|C00001	1|1|2	C00025|C00005|C00080	1|1|1		C00025	0.218755	0	1	0	1	0	(S)-1-pyrroline-5-carboxylate:NADP+ oxidoreductase; (S)-1-Pyrroline-5-carboxylate + NADP+ + 2 H2O <=> L-Glutamate + NADPH + H+
rn:R00710	C00084|C00003|C00001	1|1|1	C00033|C00004|C00080	1|1|1	C00003		0.359995	1	0	0	1	0	Acetaldehyde:NAD+ oxidoreductase; Acetaldehyde + NAD+ + H2O <=> Acetate + NADH + H+
rn:R00711	C00084|C00006|C00001	1|1|1	C00033|C00005|C00080	1|1|1			-0.121267	0	0	0	1	0	Acetaldehyde:NADP+ oxidoreductase; Acetaldehyde + NADP+ + H2O <=> Acetate + NADPH + H+
rn:R00719	C00081|C00001	1|1	C00104|C00009	1|1		C00009	0.00517235	0	1	0	1	0	ITP phosphohydrolase; ITP + H2O <=> IDP + Orthophosphate
rn:R00720	C00081|C00001	1|1	C00130|C00013	1|1			-0.22215	0	0	0	1	0	Inosine 5'-triphosphate pyrophosphohydrolase; ITP + H2O <=> IMP + Diphosphate
rn:R00722	C00002|C00104	1|1	C00008|C00081	1|1		C00008	0.648807	0	1	0	1	0	ATP:IDP phosphotransferase; ATP + IDP <=> ADP + ITP
rn:R00726	C00081|C00036	1|1	C00104|C00074|C00011	1|1|1		C00074	2.2931	0	1	0	1	0	ITP:oxaloacetate carboxy-lyase (adding ITP; phosphoenolpyruvate-forming); ITP:oxaloacetate carboxy-lyase (transphosphorylating); ITP + Oxaloacetate <=> IDP + Phosphoenolpyruvate + CO2
rn:R00731	C00082|C00007	1|1	C00355|C00001	1|1	C00082		0.0211372	1	0	0	1	0	L-Tyrosine:oxygen oxidoreductase; L-Tyrosine + Oxygen <=> 3,4-Dihydroxy-L-phenylalanine + H2O
rn:R00736	C00082	1	C00483|C00011	1|1	C00082		-0.0610582	1	0	0	1	0	L-tyrosine carboxy-lyase (tyramine-forming); L-Tyrosine <=> Tyramine + CO2
rn:R00746	C00469|C00006	1|1	C00084|C00005|C00080	1|1|1			-0.0946751	0	0	0	1	0	Ethanol:NADP+ oxidoreductase; Ethanol + NADP+ <=> Acetaldehyde + NADPH + H+
rn:R00754	C00469|C00003	1|1	C00084|C00004|C00080	1|1|1	C00003		0.277301	1	0	0	1	0	ethanol:NAD+ oxidoreductase; Ethanol + NAD+ <=> Acetaldehyde + NADH + H+
rn:R00756	C00002|C00085	1|1	C00008|C00354	1|1		C00008	0.786132	0	1	0	1	0	ATP:D-fructose-6-phosphate 1-phosphotransferase; ATP + D-Fructose 6-phosphate <=> ADP + D-Fructose 1,6-bisphosphate
rn:R00762	C00354|C00001	1|1	C00085|C00009	1|1		C00009	0.0468646	0	1	0	1	0	D-Fructose-1,6-bisphosphate 1-phosphohydrolase; D-Fructose 1,6-bisphosphate + H2O <=> D-Fructose 6-phosphate + Orthophosphate
rn:R00765	C00352|C00001	1|1	C00085|C00014	1|1	C00352		0.739163	1	0	0	1	0	D-glucosamine-6-phosphate aminohydrolase (ketol isomerizing); D-glucosamine-6-phosphate ketol-isomerase(deaminating); D-Glucosamine 6-phosphate + H2O <=> D-Fructose 6-phosphate + Ammonia
rn:R00781	C00087|C00007|C00001	1|1|1	C00094	1			-0.00911729	0	0	0	1	0	NA
rn:R00801	C00089|C00001	1|1	C00095|C00031	1|1		C00095|C00031	-0.913975	0	2	0	1	0	sucrose glucohydrolase; Sucrose + H2O <=> D-Fructose + D-Glucose
rn:R00833	C01213	1	C00091	1			0.104265	0	0	0	1	0	(R)-Methylmalonyl-CoA CoA-carbonylmutase; (R)-Methylmalonyl-CoA <=> Succinyl-CoA
rn:R00855	C00513|C00001	1|1	C00055|C00093	1|1		C00055|C00093	0.583678	0	2	0	1	0	CDPglycerol phosphoglycerohydrolase; CDP-glycerol + H2O <=> CMP + sn-Glycerol 3-phosphate
rn:R00885	C00044|C00636	1|1	C00013|C00096	1|1			-0.133721	0	0	0	1	0	GTP:alpha-D-mannose-1-phosphate guanylyltransferase; GTP + D-Mannose 1-phosphate <=> Diphosphate + GDP-mannose
rn:R00888	C00096	1	C01222|C00001	1|1			-0.0458007	0	0	0	1	0	GDP-alpha-D-mannose 4,6-hydro-lyase (GDP-4-dehydro-alpha-D-rhamnose-forming); GDP-mannose 4,6-hydro-lyase (GDP-4-dehydro-6-deoxy-D-mannose-forming); GDP-mannose <=> GDP-4-dehydro-6-deoxy-D-mannose + H2O
rn:R00896	C00097|C00026	1|1	C00957|C00302	1|1	C00097|C00026		0.474865	2	0	0	1	0	L-cysteine:2-oxoglutarate aminotransferase; L-Cysteine + 2-Oxoglutarate <=> Mercaptopyruvate + Glutamate
rn:R00922	C00349|C00010|C00003	1|1|1	C00100|C00011|C00004|C00080	1|1|1|1	C00010|C00003		0.383228	2	0	0	1	0	2-Methyl-3-oxopropanoate:NAD+ oxidoreductase (CoA-propanoylating); 2-Methyl-3-oxopropanoate + CoA + NAD+ <=> Propanoyl-CoA + CO2 + NADH + H+
rn:R00923	C00683	1	C00100|C00011	1|1			0.042001	0	0	0	1	0	(S)-methylmalonyl-CoA carboxy-lyase (propanoyl-CoA-forming); (S)-Methylmalonyl-CoA <=> Propanoyl-CoA + CO2
rn:R00924	C00100|C00016	1|1	C01352|C00894	1|1	C00016		0.0208584	1	0	0	1	0	propanoyl-CoA:electron-transfer flavoprotein 2,3-oxidoreductase; Propanoyl-CoA + FAD <=> FADH2 + Propenoyl-CoA
rn:R00935	C06002|C00010|C00003	1|1|1	C00100|C00011|C00004|C00080	1|1|1|1	C00010|C00003		0.383228	2	0	0	1	0	(S)-Methylmalonate semialdehyde:NAD+ oxidoreductase (CoA-propanoylating); (S)-Methylmalonate semialdehyde + CoA + NAD+ <=> Propanoyl-CoA + CO2 + NADH + H+
rn:R00936	C00101|C00003	1|1	C00415|C00004|C00080	1|1|1	C00003		0.51598	1	0	0	1	0	5,6,7,8-tetrahydrofolate:NAD+ oxidoreductase; Tetrahydrofolate + NAD+ <=> Dihydrofolate + NADH + H+
rn:R00937	C00101|C00003	1|2	C00504|C00004|C00080	1|2|2	C00003		0.900946	1	0	0	1	0	5,6,7,8-tetrahydrofolate:NAD+ oxidoreductase; Tetrahydrofolate + 2 NAD+ <=> Folate + 2 NADH + 2 H+
rn:R00939	C00101|C00006	1|1	C00415|C00005|C00080	1|1|1			0.131014	0	0	0	1	0	5,6,7,8-tetrahydrofolate:NADP+ oxidoreductase; Tetrahydrofolate + NADP+ <=> Dihydrofolate + NADPH + H+
rn:R00940	C00101|C00006	1|2	C00504|C00005|C00080	1|2|2			0.131014	0	0	0	1	0	5,6,7,8-tetrahydrofolate:NADP+ oxidoreductase; Tetrahydrofolate + 2 NADP+ <=> Folate + 2 NADPH + 2 H+
rn:R00941	C00234|C00006|C00001	1|1|1	C00101|C00011|C00005|C00080	1|1|1|1			-0.0307511	0	0	0	1	0	10-formyltetrahydrofolate:NADP+ oxidoreductase; 10-Formyltetrahydrofolate + NADP+ + H2O <=> Tetrahydrofolate + CO2 + NADPH + H+
rn:R00943	C00101|C00058|C00002	1|1|1	C00008|C00009|C00234	1|1|1		C00008|C00009	0.824592	0	2	0	1	0	Formate:tetrahydrofolate ligase (ADP-forming); Tetrahydrofolate + Formate + ATP <=> ADP + Orthophosphate + 10-Formyltetrahydrofolate
rn:R00959	C00103	1	C00668	1		C00668	-0.74886	0	1	0	1	0	alpha-D-Glucose 1-phosphate 1,6-phosphomutase; D-Glucose 1-phosphate <=> alpha-D-Glucose 6-phosphate
rn:R00961	C00104|C00001	1|1	C00130|C00009	1|1		C00009	-0.0379715	0	1	0	1	0	IDP phosphohydrolase; inosine diphosphate phosphatase; IDP + H2O <=> IMP + Orthophosphate
rn:R00969	C06198|C00001	1|1	C00075|C00105	1|1		C00105	0.99041	0	1	0	1	0	P1,P4-bis(5'-uridyl)-tetraphosphate uridylohydrolase; P1,P4-Bis(5'-uridyl) tetraphosphate + H2O <=> UTP + UMP
rn:R00978	C00429|C00006	1|1	C00106|C00005|C00080	1|1|1		C00106	-0.372827	0	1	0	1	0	5,6-Dihydrouracil:NADP+ oxidoreductase; 5,6-Dihydrouracil + NADP+ <=> Uracil + NADPH + H+
rn:R00988	C05653|C00001	1|1	C00058|C00108	1|1			0.177318	0	0	0	1	0	N-Formylanthranilate amidohydrolase; Formylanthranilate + H2O <=> Formate + Anthranilate
rn:R00996	C00188	1	C00109|C00014	1|1	C00188		0.121496	1	0	0	1	0	L-threonine ammonia-lyase (2-oxobutanoate-forming); L-Threonine <=> 2-Oxobutanoate + Ammonia
rn:R01000	C05984|C00003	1|1	C00109|C00004|C00080	1|1|1	C00003		0.268637	1	0	0	1	0	2-hydroxybutyrate:NAD+ oxidoreductase; 2-Hydroxybutanoic acid + NAD+ <=> 2-Oxobutanoate + NADH + H+
rn:R01004	C00621|C00001	1|1	C00110|C00009	1|1		C00009	-0.125166	0	1	0	1	0	Dolichyl-diphosphate phosphohydrolase; Dolichyl diphosphate + H2O <=> Dolichyl phosphate + Orthophosphate
rn:R01005	C00029|C00110	1|1	C00015|C01246	1|1	C00029		-0.673728	1	0	0	1	0	UDPglucose:dolichyl-phosphate beta-D-glucosyltransferase; UDP-glucose + Dolichyl phosphate <=> UDP + Dolichyl beta-D-glucosyl phosphate
rn:R01009	C00096|C00110	1|1	C00035|C03862	1|1		C00035	0.494163	0	1	0	1	0	GDPmannose:dolichyl-phosphate O-beta-D-mannosyltransferase; GDP-mannose + Dolichyl phosphate <=> GDP + Dolichyl phosphate D-mannose
rn:R01011	C00002|C00184	1|1	C00008|C00111	1|1		C00008|C00111	1.25587	0	2	0	1	0	ATP:glycerone phosphotransferase; ATP + Glycerone <=> ADP + Glycerone phosphate
rn:R01015	C00118	1	C00111	1		C00111	0.247652	0	1	0	1	0	D-glyceraldehyde-3-phosphate aldose-ketose-isomerase; D-Glyceraldehyde 3-phosphate <=> Glycerone phosphate
rn:R01018	C00063|C00381	1|1	C00112|C00110	1|1			0.0164023	0	0	0	1	0	CTP:dolichol O-phosphotransferase; CTP + Dolichol <=> CDP + Dolichyl phosphate
rn:R01025	C00114|C00028	1|1	C00576|C00030	1|1	C00114		-0.270621	1	0	0	1	0	choline:acceptor 1-oxidoreductase; Choline + Acceptor <=> Betaine aldehyde + Reduced acceptor
rn:R01026	C01996|C00001	1|1	C00114|C00033	1|1		C00114	0.131729	0	1	0	1	0	Acetylcholine aectylhydrolase; Acetylcholine + H2O <=> Choline + Acetate
rn:R01036	C00116|C00003	1|1	C00577|C00004|C00080	1|1|1	C00116|C00003		0.80614	2	0	0	1	0	Glycerol:NAD+ oxidoreductase; Glycerol + NAD+ <=> D-Glyceraldehyde + NADH + H+
rn:R01041	C00116|C00006	1|1	C00577|C00005|C00080	1|1|1	C00116		0.251102	1	0	0	1	0	glycerol:NADP+ oxidoreductase; Glycerol + NADP+ <=> D-Glyceraldehyde + NADPH + H+
rn:R01049	C00002|C00117	1|1	C00020|C00119	1|1		C00020	0.864869	0	1	0	1	0	ATP:D-ribose-5-phosphate diphosphotransferase; ATP + D-Ribose 5-phosphate <=> AMP + 5-Phospho-alpha-D-ribose 1-diphosphate
rn:R01054	C00301|C00001	1|1	C00020|C00117	1|1		C00020	0.67225	0	1	0	1	0	ADP-ribose ribophosphohydrolase; ADP-ribose + H2O <=> AMP + D-Ribose 5-phosphate
rn:R01056	C00117	1	C00199	1			-0.144815	0	0	0	1	0	D-ribose-5-phosphate aldose-ketose-isomerase; D-Ribose 5-phosphate <=> D-Ribulose 5-phosphate
rn:R01057	C00620	1	C00117	1	C00620		-0.592753	1	0	0	1	0	D-Ribose 1,5-phosphomutase; alpha-D-Ribose 1-phosphate <=> D-Ribose 5-phosphate
rn:R01059	C00002|C00577	1|1	C00008|C00118	1|1		C00008	0.90189	0	1	0	1	0	ATP:D-glyceraldehyde 3-phosphotransferase; ATP + D-Glyceraldehyde <=> ADP + D-Glyceraldehyde 3-phosphate
rn:R01061	C00118|C00009|C00003	1|1|1	C00236|C00004|C00080	1|1|1	C00009|C00003		0.510951	2	0	0	1	0	D-glyceraldehyde-3-phosphate:NAD+ oxidoreductase (phosphorylating); D-Glyceraldehyde 3-phosphate + Orthophosphate + NAD+ <=> 3-Phospho-D-glyceroyl phosphate + NADH + H+
rn:R01066	C00673	1	C00118|C00084	1|1			0.108076	0	0	0	1	0	2-deoxy-D-ribose-5-phosphate acetaldehyde-lyase (D-glyceraldehyde-3-phosphate-forming); 2-Deoxy-D-ribose 5-phosphate <=> D-Glyceraldehyde 3-phosphate + Acetaldehyde
rn:R01067	C00085|C00118	1|1	C00279|C00231	1|1			-0.0504355	0	0	0	1	0	D-Fructose 6-phosphate:D-glyceraldehyde-3-phosphate glycolaldehyde transferase; D-Fructose 6-phosphate + D-Glyceraldehyde 3-phosphate <=> D-Erythrose 4-phosphate + D-Xylulose 5-phosphate
rn:R01068	C00354	1	C00111|C00118	1|1		C00111	0.243253	0	1	0	1	0	D-fructose-1,6-bisphosphate D-glyceraldehyde-3-phosphate-lyase (glycerone-phosphate-forming); D-Fructose 1,6-bisphosphate <=> Glycerone phosphate + D-Glyceraldehyde 3-phosphate
rn:R01070	C05378	1	C00111|C00118	1|1		C00111	0.243253	0	1	0	1	0	beta-D-fructose-1,6-bisphosphate D-glyceraldehyde-3-phosphate-lyase (glycerone-phosphate-forming); beta-D-Fructose 1,6-bisphosphate <=> Glycerone phosphate + D-Glyceraldehyde 3-phosphate
rn:R01077	C05552|C00001	1|1	C00120|C00047	1|1		C00047	-0.359577	0	1	0	1	0	N6-D-Biotinyl-L-lysine amidohydrolase; Biocytin + H2O <=> Biotin + L-Lysine
rn:R01085	C02514|C00001	1|1	C00122|C00022	1|1		C00122|C00022	0.351221	0	2	0	1	0	3-fumarylpyruvate fumarylhydrolase; 3-Fumarylpyruvate + H2O <=> Fumarate + Pyruvate
rn:R01092	C00002|C00984	1|1	C00008|C00446	1|1		C00008|C00446	1.29726	0	2	0	1	0	ATP:alpha-D-galactose 1-phosphotransferase; ATP + alpha-D-Galactose <=> ADP + alpha-D-Galactose 1-phosphate
rn:R01093	C01697|C00003	1|1	C00124|C00004|C00080	1|1|1	C01697|C00003		-0.0690204	2	0	0	1	0	galactitol:NAD+ 1-oxidoreductase; D-Galactose + NADH + H+ <=> Galactitol + NAD+
rn:R01095	C01697|C00006	1|1	C00124|C00005|C00080	1|1|1	C01697		-0.453986	1	0	0	1	0	galactitol:NADP+ 1-oxidoreductase; D-Galactose + NADPH + H+ <=> Galactitol + NADP+
rn:R01101	C05402|C00001	1|1	C00124|C00031	1|1		C00031	-0.948959	0	1	0	1	0	melibiose galactohydrolase; Melibiose + H2O <=> D-Galactose + D-Glucose
rn:R01103	C00492|C00001	1|1	C00124|C00089	1|1			0.0283086	0	0	0	1	0	Raffinose galactohydrolase; Raffinose + H2O <=> D-Galactose + Sucrose
rn:R01104	C05401|C00001	1|1	C00124|C00116	1|1		C00116	-0.305306	0	1	0	1	0	Galactosylglycerol galactohydrolase; 3-beta-D-Galactosyl-sn-glycerol + H2O <=> D-Galactose + Glycerol
rn:R01115	C00128|C00999|C00007|C00080	1|2|1|2	C03691|C00996|C00001	1|2|1	C00128		-0.449373	1	0	0	1	0	CMP-N-acetylneuraminate,ferrocytochrome-b5:oxygen oxidoreductase (N-acetyl-hydroxylating); CMP-N-acetylneuraminate + 2 Ferrocytochrome b5 + Oxygen + 2 H+ <=> CMP-N-glycoloylneuraminate + 2 Ferricytochrome b5 + H2O
rn:R01121	C00002|C01143	1|1	C00008|C00009|C00129|C00011	1|1|1|1		C00008|C00009	0.919883	0	2	0	1	0	ATP:(R)-5-diphosphomevalonate carboxy-lyase (adding ATP; isopentenyl-diphosphate-forming); ATP:(R)-5-diphosphomevalonate carboxy-lyase (dehydrating); ATP + (R)-5-Diphosphomevalonate <=> ADP + Orthophosphate + Isopentenyl diphosphate + CO2
rn:R01122	C00235|C00066	1|1	C00013|C04432	1|1			-0.0361731	0	0	0	1	0	delta2-isopentenyl-diphosphate:tRNA isopentenyltransferase; Dimethylallyl diphosphate + tRNA <=> Diphosphate + tRNA containing 6-isopentenyladenosine
rn:R01123	C00129	1	C00235	1			-0.0409828	0	0	0	1	0	Isopentenyl-diphosphate delta3-delta2-isomerase; Isopentenyl diphosphate <=> Dimethylallyl diphosphate
rn:R01126	C00130|C00001	1|1	C00294|C00009	1|1		C00294|C00009	0.04225	0	2	0	1	0	inosine 5'-monophosphate phosphohydrolase; IMP + H2O <=> Inosine + Orthophosphate
rn:R01127	C00130|C00001	1|1	C04734	1			0.0794565	0	0	0	1	0	IMP 1,2-hydrolase (decyclizing); IMP + H2O <=> 1-(5'-Phosphoribosyl)-5-formamido-4-imidazolecarboxamide
rn:R01130	C00130|C00003|C00001	1|1|1	C00655|C00004|C00080	1|1|1	C00003		0.35501	1	0	0	1	0	IMP:NAD+ oxidoreductase; IMP + NAD+ + H2O <=> Xanthosine 5'-phosphate + NADH + H+
rn:R01132	C00130|C00013	1|1	C00262|C00119	1|1		C00262	-0.185574	0	1	0	1	0	IMP:diphosphate phospho-D-ribosyltransferase; IMP + Diphosphate <=> Hypoxanthine + 5-Phospho-alpha-D-ribose 1-diphosphate
rn:R01134	C00130|C00014|C00006	1|1|1	C00144|C00005|C00080	1|1|1		C00144	0.435955	0	1	0	1	0	inosine-5'-phosphate:NADP+ oxidoreductase (aminating); NADH:guanosine-5'-phosphate oxidoreductase (deaminating); IMP + Ammonia + NADP+ <=> GMP + NADPH + H+
rn:R01137	C00002|C00206	1|1	C00008|C00131	1|1		C00008	0.648807	0	1	0	1	0	ATP:dADP phosphotransferase; ATP + dADP <=> ADP + dATP
rn:R01151	C00134|C00007|C00001	1|1|1	C00555|C00014|C00027	1|1|1	C00134		0.161692	1	0	0	1	0	Putrescine:oxygen oxidoreductase (deaminating); Putrescine + Oxygen + H2O <=> 4-Aminobutyraldehyde + Ammonia + Hydrogen peroxide
rn:R01157	C00179|C00001	1|1	C00134|C00086	1|1		C00134|C00086	-0.367232	0	2	0	1	0	Agmatine amidinohydrolase; Agmatine + H2O <=> Putrescine + Urea
rn:R01167	C00135	1	C00388|C00011	1|1	C00135		0.0192181	1	0	0	1	0	L-histidine carboxy-lyase (histamine-forming); L-Histidine <=> Histamine + CO2
rn:R01168	C00135	1	C00785|C00014	1|1	C00135		0.183871	1	0	0	1	0	L-histidine ammonia-lyase (urocanate-forming); L-Histidine <=> Urocanate + Ammonia
rn:R01175	C00136|C00016	1|1	C01352|C00877	1|1	C00016		0.144849	1	0	0	1	0	butanoyl-CoA:electron-transfer flavoprotein 2,3-oxidoreductase; Butanoyl-CoA + FAD <=> FADH2 + Crotonoyl-CoA
rn:R01185	C01177|C00001	1|1	C00137|C00009	1|1		C00137|C00009	0.207719	0	2	0	1	0	1D-myo-inositol 1-phosphate phosphohydrolase; Inositol 1-phosphate + H2O <=> myo-Inositol + Orthophosphate
rn:R01186	C03546|C00001	1|1	C00137|C00009	1|1		C00137|C00009	0.207719	0	2	0	1	0	1D-myo-inositol 4-phosphate phosphohydrolase; myo-Inositol 4-phosphate + H2O <=> myo-Inositol + Orthophosphate
rn:R01194	C01235|C00001	1|1	C00137|C00124	1|1		C00137	0.0799689	0	1	0	1	0	3-O-alpha-D-Galactosyl-1D-myo-inositol galactohydrolase; 1-alpha-D-Galactosyl-myo-inositol galactohydrolase; alpha-D-Galactosyl-(1->3)-1D-myo-inositol + H2O <=> myo-Inositol + D-Galactose
rn:R01201	C00002|C00140	1|1	C00008|C00357	1|1		C00008|C00357	0.113092	0	2	0	1	0	ATP:N-acetyl-D-glucosamine 6-phosphotransferase; ATP + N-Acetyl-D-glucosamine <=> ADP + N-Acetyl-D-glucosamine 6-phosphate
rn:R01206	C00461|C00001	1|1	C00140|C00461	1|1			-0.157283	0	0	0	1	0	[1,4-(N-Acetyl-beta-D-glucosaminyl)]n glycanohydrolase; Chitin + H2O <=> N-Acetyl-D-glucosamine + Chitin
rn:R01207	C00140	1	C00645	1			-0.11755	0	0	0	1	0	N-acetyl-D-glucosamine 2-epimerase; N-Acetyl-D-glucosamine <=> N-Acetyl-D-mannosamine
rn:R01218	C00143|C00003	1|1	C00445|C00004	1|1	C00003		0.257607	1	0	0	1	0	5,10-methylenetetrahydrofolate:NAD+ oxidoreductase; 5,10-Methylenetetrahydrofolate + NAD+ <=> 5,10-Methenyltetrahydrofolate + NADH
rn:R01220	C00143|C00006	1|1	C00445|C00005	1|1			-0.0644456	0	0	0	1	0	5,10-methylenetetrahydrofolate:NADP+ oxidoreductase; 5,10-Methylenetetrahydrofolate + NADP+ <=> 5,10-Methenyltetrahydrofolate + NADPH
rn:R01221	C00037|C00101|C00003	1|1|1	C00143|C00014|C00011|C00004|C00080	1|1|1|1|1	C00037|C00003		0.589168	2	0	0	1	0	glycine synthase; glycine cleavage system; Glycine + Tetrahydrofolate + NAD+ <=> 5,10-Methylenetetrahydrofolate + Ammonia + CO2 + NADH + H+
rn:R01224	C00440|C00006	1|1	C00143|C00005|C00080	1|1|1	C00440		0.194179	1	0	0	1	0	5-methyltetrahydrofolate:NADP+ oxidoreductase; 5-Methyltetrahydrofolate + NADP+ <=> 5,10-Methylenetetrahydrofolate + NADPH + H+
rn:R01229	C00144|C00013	1|1	C00242|C00119	1|1	C00144		-0.677723	1	0	0	1	0	GMP:diphosphate 5-phospho-alpha-D-ribosyltransferase; GMP + Diphosphate <=> Guanine + 5-Phospho-alpha-D-ribose 1-diphosphate
rn:R01230	C00002|C00655|C00014	1|1|1	C00020|C00013|C00144	1|1|1		C00020|C00144	1.85812	0	2	0	1	0	Xanthosine-5'-phosphate:ammonia ligase (AMP-forming); ATP + Xanthosine 5'-phosphate + Ammonia <=> AMP + Diphosphate + GMP
rn:R01232	C01261|C00001	1|1	C00044|C00144	1|1		C00144	0.642078	0	1	0	1	0	P1,P4-bis(5'-guanosyl)-tetraphosphate guanylylhydrolase; P1,P4-Bis(5'-guanosyl) tetraphosphate + H2O <=> GTP + GMP
rn:R01234	C00942|C00001	1|1	C00144	1		C00144	0.613583	0	1	0	1	0	Guanosine 3',5'-cyclic phosphate 5'-nucleotidohydrolase; 3',5'-Cyclic GMP + H2O <=> GMP
rn:R01248	C00148|C00003	1|1	C03912|C00004|C00080	1|1|1	C00148|C00003		0.424569	2	0	0	1	0	L-Proline:NAD+ 5-oxidoreductase; L-Proline + NAD+ <=> (S)-1-Pyrroline-5-carboxylate + NADH + H+
rn:R01251	C00148|C00006	1|1	C03912|C00005|C00080	1|1|1	C00148		0.0396033	1	0	0	1	0	L-Proline:NADP+ 5-oxidoreductase; L-Proline + NADP+ <=> (S)-1-Pyrroline-5-carboxylate + NADPH + H+
rn:R01271	C00455|C00013	1|1	C00153|C00119	1|1		C00153	0.0844868	0	1	0	1	0	nicotinamide-D-ribonucleotide:diphosphate phospho-alpha-D-ribosyltransferase; Nicotinamide D-ribonucleotide + Diphosphate <=> Nicotinamide + 5-Phospho-alpha-D-ribose 1-diphosphate
rn:R01274	C00154|C00001	1|1	C00010|C00249	1|1		C00010|C00249	0.086662	0	2	0	1	0	palmitoyl-CoA hydrolase; Palmitoyl-CoA + H2O <=> CoA + Hexadecanoic acid
rn:R01278	C00154|C00006	1|1	C05272|C00005|C00080	1|1|1			0.0242319	0	0	0	1	0	hexadecanoyl-CoA:NADP+ trans-2-oxidoreductase; trans-Hexadec-2-enoyl-CoA reductase; Palmitoyl-CoA + NADP+ <=> trans-Hexadec-2-enoyl-CoA + NADPH + H+
rn:R01279	C00154|C00016	1|1	C05272|C01352	1|1	C00016		0.0798842	1	0	0	1	0	palmitoyl-CoA:electron-transfer flavoprotein 2,3-oxidoreductase; Palmitoyl-CoA + FAD <=> trans-Hexadec-2-enoyl-CoA + FADH2
rn:R01310	C00157|C00001	1|1	C00416|C00114	1|1		C00114	0.00899515	0	1	0	1	0	phosphatidylcholine phosphatidohydrolase; Phosphatidylcholine + H2O <=> Phosphatidate + Choline
rn:R01315	C00157|C00001	1|1	C04230|C00162	1|1			-0.0785572	0	0	0	1	0	phosphatidylcholine 2-acylhydrolase; Phosphatidylcholine + H2O <=> 1-Acyl-sn-glycero-3-phosphocholine + Fatty acid
rn:R01316	C00157|C00001	1|1	C04233|C00162	1|1			-0.101124	0	0	0	1	0	phosphatidylcholine 1-acylhydrolase; Phosphatidylcholine + H2O <=> 2-Acyl-sn-glycero-3-phosphocholine + Fatty acid
rn:R01317	C00157|C00001	1|1	C04230|C00219	1|1		C00219	-0.391133	0	1	0	1	0	phosphatidylcholine 2-acylhydrolase; Phosphatidylcholine + H2O <=> 1-Acyl-sn-glycero-3-phosphocholine + Arachidonate
rn:R01318	C00040|C04230	1|1	C00010|C00157	1|1		C00010	0.0183294	0	1	0	1	0	Acyl-CoA:1-acyl-sn-glycero-3-phosphocholine O-acyltransferase; Acyl-CoA + 1-Acyl-sn-glycero-3-phosphocholine <=> CoA + Phosphatidylcholine
rn:R01324	C00158	1	C00311	1	C00158		-2.74388	1	0	0	1	0	citrate hydroxymutase; Citrate <=> Isocitrate
rn:R01329	C05400|C00001	1|1	C00159|C00124	1|1		C00159	-0.508847	0	1	0	1	0	Epimelibiose galactohydrolase; Epimelibiose + H2O <=> D-Mannose + D-Galactose
rn:R01334	C00988|C00001	1|1	C00160|C00009	1|1		C00009	-0.152186	0	1	0	1	0	2-phosphoglycolate phosphohydrolase; 2-Phosphoglycolate + H2O <=> Glycolate + Orthophosphate
rn:R01348	C00162|C00007|C03024	1|1|1	C03547|C03161|C00001	1|1|1			0.0365742	0	0	0	1	0	Fatty acid,NADPH---hemoprotein reductase:oxygen oxidoreductase (omega-hydroxylating); Fatty acid + Oxygen + [Reduced NADPH---hemoprotein reductase] <=> omega-Hydroxy fatty acid + [Oxidized NADPH---hemoprotein reductase] + H2O
rn:R01350	C00422	1	C00116|C00162	1|1		C00116	-0.604652	0	1	0	1	0	Glycerol acylhydrolase; Glycerol + Fatty acid <=> Triacylglycerol
rn:R01351	C01885|C00001	1|1	C00116|C00162	1|1		C00116	-0.540765	0	1	0	1	0	1-acylglycerol acylhydrolase; 1-Acylglycerol + H2O <=> Glycerol + Fatty acid
rn:R01360	C00356	1	C00024|C00164	1|1		C00024	-1.0476	0	1	0	1	0	(S)-3-hydroxy-3-methylglutaryl-CoA acetoacetate-lyase (acetyl-CoA-forming); (S)-3-Hydroxy-3-methylglutaryl-CoA <=> Acetyl-CoA + Acetoacetate
rn:R01361	C01089|C00003	1|1	C00164|C00004|C00080	1|1|1	C01089|C00003		0.816699	2	0	0	1	0	(R)-3-Hydroxybutanoate:NAD+ oxidoreductase; (R)-3-Hydroxybutanoate + NAD+ <=> Acetoacetate + NADH + H+
rn:R01364	C01061|C00001	1|1	C00164|C00122	1|1		C00122	-0.157036	0	1	0	1	0	4-fumarylacetoacetate fumarylhydrolase; Acetoacetate + Fumarate <=> 4-Fumarylacetoacetate + H2O
rn:R01372	C00166|C00007	1|1	C05852|C00011	1|1			-0.00119926	0	0	0	1	0	Phenylpyruvate:oxygen oxidoreductase (hydroxylating,decarboxylating); Phenylpyruvate + Oxygen <=> 2-Hydroxyphenylacetate + CO2
rn:R01378	C00166	1	C02763	1			-0.195396	0	0	0	1	0	Phenylpyruvate keto-enol-isomerase; Phenylpyruvate <=> 2-Hydroxy-3-phenylpropenoate
rn:R01383	C00167|C01335	1|1	C00015|C03033	1|1	C00167		-0.407217	1	0	0	1	0	UDPglucuronate beta-D-glucuronosyltransferase (acceptor-unspecific); UDP-glucuronate + ROH <=> UDP + beta-D-Glucuronoside
rn:R01384	C00167	1	C00190|C00011	1|1	C00167		-0.317892	1	0	0	1	0	UDP-D-glucuronate carboxy-lyase (UDP-D-xylose-forming); UDP-glucuronate <=> UDP-D-xylose + CO2
rn:R01388	C00258|C00003	1|1	C00168|C00004|C00080	1|1|1	C00258|C00003		-2.27824	2	0	0	1	0	D-Glycerate:NAD+ 2-oxidoreductase; D-Glycerate + NAD+ <=> Hydroxypyruvate + NADH + H+
rn:R01392	C00258|C00006	1|1	C00168|C00005|C00080	1|1|1	C00258		-2.6632	1	0	0	1	0	D-Glycerate:NADP+ 2-oxidoreductase; D-Glycerate + NADP+ <=> Hydroxypyruvate + NADPH + H+
rn:R01394	C00168	1	C01146	1			-0.0302608	0	0	0	1	0	hydroxypyruvate aldose-ketose-isomerase; Hydroxypyruvate <=> 2-Hydroxy-3-oxopropanoate
rn:R01415	C21028|C00006	1|1	C00178|C00005|C00080	1|1|1			-0.085912	0	0	0	1	0	5,6-Dihydrothymine:NADP+ oxidoreductase; (R)-5,6-Dihydrothymine + NADP+ <=> Thymine + NADPH + H+
rn:R01421	C06206|C00001	1|1	C00180|C00009	1|1		C00180|C00009	0.344452	0	2	0	1	0	Benzoyl phosphate phosphohydrolase; Benzoyl phosphate + H2O <=> Benzoate + Orthophosphate
rn:R01430	C00181|C00006	1|1	C02266|C00005|C00080	1|1|1			-0.0640082	0	0	0	1	0	D-xylose:NADP+ 1-oxidoreductase; D-Xylose + NADP+ <=> D-Xylonolactone + NADPH + H+
rn:R01431	C00379|C00006	1|1	C00181|C00005|C00080	1|1|1			0.0875597	0	0	0	1	0	xylitol:NADP+ oxidoreductase; Xylitol + NADP+ <=> D-Xylose + NADPH + H+
rn:R01451	C00187|C00003	1|1	C01164|C00004|C00080	1|1|1	C00187|C00003		0.529993	2	0	0	1	0	Cholesterol:NAD+ delta7-oxidoreductase; Cholesterol + NAD+ <=> 7-Dehydrocholesterol + NADH + H+
rn:R01454	C00187|C00007|C00080|C00662	1|1|2|2	C05500|C00001|C00667	1|1|2	C00187		-0.035103	1	0	0	1	0	Cholesterol:oxygen oxidoreductase (side-chain-cleaving); Cholesterol + Oxygen + 2 H+ + 2 Reduced adrenal ferredoxin <=> 20alpha-Hydroxycholesterol + H2O + 2 Oxidized adrenal ferredoxin
rn:R01456	C00187|C00006	1|1	C01164|C00005|C00080	1|1|1	C00187		0.145028	1	0	0	1	0	cholesterol:NADP+ delta7-oxidoreductase; Cholesterol + NADP+ <=> 7-Dehydrocholesterol + NADPH + H+
rn:R01462	C02530|C00001	1|1	C00187|C00162	1|1		C00187	-0.0349982	0	1	0	1	0	cholesterol ester acylhydrolase; Cholesterol ester + H2O <=> Cholesterol + Fatty acid
rn:R01463	C00187|C00007|C03024	1|1|1	C03594|C03161|C00001	1|1|1	C00187		-5.35773e-06	1	0	0	1	0	cholesterol,NADPH-hemoprotein reductase:oxygen oxidoreductase (7alpha-hydroxylating); Cholesterol + Oxygen + [Reduced NADPH---hemoprotein reductase] <=> 7alpha-Hydroxycholesterol + [Oxidized NADPH---hemoprotein reductase] + H2O
rn:R01465	C00188|C00003	1|1	C03508|C00004|C00080	1|1|1	C00188|C00003		0.559341	2	0	0	1	0	L-threonine:NAD+ oxidoreductase; L-Threonine + NAD+ <=> L-2-Amino-3-oxobutanoic acid + NADH + H+
rn:R01468	C00002|C00189	1|1	C00008|C00346	1|1		C00008|C00346	0.905408	0	2	0	1	0	ATP:ethanolamine O-phosphotransferase; ATP + Ethanolamine <=> ADP + Ethanolamine phosphate
rn:R01478	C00001|C03033	1|1	C00191|C00069	1|1		C00191	0.114456	0	1	0	1	0	beta-D-glucuronoside glucuronosohydrolase; H2O + beta-D-Glucuronoside <=> D-Glucuronate + Alcohol
rn:R01481	C00800|C00006	1|1	C00191|C00005|C00080	1|1|1		C00191	-0.318095	0	1	0	1	0	L-gulonate:NADP+ 6-oxidoreductase; L-Gulonate + NADP+ <=> D-Glucuronate + NADPH + H+
rn:R01492	C00002|C00853	1|1	C00536|C00194	1|1			-0.0658427	0	0	0	1	0	ATP:cob(I)alamin Co-beta-adenosyltransferase; ATP + Cob(I)alamin <=> Triphosphate + Cobamide coenzyme
rn:R01494	C00195|C00001	1|1	C00162|C00319	1|1		C00319	-0.047275	0	1	0	1	0	N-Acylsphingosine amidohydrolase; N-Acylsphingosine + H2O <=> Fatty acid + Sphingosine
rn:R01495	C00002|C00195	1|1	C00008|C02960	1|1		C00008	0.837842	0	1	0	1	0	ATP:ceramide 1-phosphotransferase; ATP + N-Acylsphingosine <=> ADP + Ceramide 1-phosphate
rn:R01497	C00029|C00195	1|1	C00015|C01190	1|1	C00029		-0.475699	1	0	0	1	0	UDP-glucose:N-acylsphingosine D-glucosyltransferase; UDP-glucose + N-Acylsphingosine <=> UDP + beta-D-Glucosyl-(1<->1)-ceramide
rn:R01498	C01190|C00001	1|1	C00031|C00195	1|1		C00031	-1.04003	0	1	0	1	0	D-Glucosyl-N-acylsphingosine glucohydrolase; beta-D-Glucosyl-(1<->1)-ceramide + H2O <=> D-Glucose + N-Acylsphingosine
rn:R01500	C00052|C00195	1|1	C00015|C02686	1|1	C00052		-1.17418	1	0	0	1	0	UDP-alpha-D-galactose:N-acylsphingosine D-galactosyltransferase; UDP-alpha-D-galactose + N-Acylsphingosine <=> UDP + Galactosylceramide
rn:R01512	C00002|C00197	1|1	C00008|C00236	1|1		C00008	0.796398	0	1	0	1	0	ATP:3-phospho-D-glycerate 1-phosphotransferase; ATP + 3-Phospho-D-glycerate <=> ADP + 3-Phospho-D-glyceroyl phosphate
rn:R01513	C00197|C00003	1|1	C03232|C00004|C00080	1|1|1	C00003		0.156851	1	0	0	1	0	3-Phospho-D-glycerate:NAD+ 2-oxidoreductase; 3-Phospho-D-glycerate + NAD+ <=> 3-Phosphonooxypyruvate + NADH + H+
rn:R01516	C01159|C00615	1|1	C00197|C04262	1|1			-0.0755039	0	0	0	1	0	2,3-bisphospho-D-glycerate 2-phosphohydrolase; 2,3-Bisphospho-D-glycerate + Protein histidine <=> 3-Phospho-D-glycerate + Protein N(tau)-phospho-L-histidine
rn:R01518	C00631	1	C00197	1			-0.152755	0	0	0	1	0	D-phosphoglycerate 2,3-phosphomutase; 2-Phospho-D-glycerate <=> 3-Phospho-D-glycerate
rn:R01519	C00198|C00001	1|1	C00257	1		C00257	0.168017	0	1	0	1	0	D-Glucono-1,5-lactone lactonohydrolase; D-Glucono-1,5-lactone + H2O <=> D-Gluconic acid
rn:R01528	C00345|C00006	1|1	C00199|C00011|C00005|C00080	1|1|1|1	C00345		0.260026	1	0	0	1	0	6-phospho-D-gluconate:NADP+ 2-oxidoreductase (decarboxylating); 6-Phospho-D-gluconate + NADP+ <=> D-Ribulose 5-phosphate + CO2 + NADPH + H+
rn:R01529	C00199	1	C00231	1			-0.0370191	0	0	0	1	0	D-Ribulose-5-phosphate 3-epimerase; D-Ribulose 5-phosphate <=> D-Xylulose 5-phosphate
rn:R01547	C00002|C00360	1|1	C00008|C00206	1|1		C00008	0.718155	0	1	0	1	0	ATP:dAMP phosphotransferase; ATP + dAMP <=> ADP + dADP
rn:R01565	C01026|C00101|C04253	1|1|1	C00213|C00143|C04570	1|1|1			-0.0105422	0	0	0	1	0	N,N-dimethylglycine,5,6,7,8-tetrahydrofolate:electron-transferflavoprotein oxidoreductase (demethylating,5,10-methylenetetrahydrofolate-forming); N,N-Dimethylglycine + Tetrahydrofolate + Electron-transferring flavoprotein <=> Sarcosine + 5,10-Methylenetetrahydrofolate + Reduced electron-transferring flavoprotein
rn:R01569	C00364|C00001	1|1	C00214|C00009	1|1		C00214|C00009	-0.0313467	0	2	0	1	0	thymidylate 5'-phosphohydrolase; dTMP + H2O <=> Thymidine + Orthophosphate
rn:R01570	C00214|C00009	1|1	C00178|C00672	1|1	C00214|C00009		-0.143136	2	0	0	1	0	thymidine:phosphate deoxy-alpha-D-ribosyltransferase; Thymidine + Orthophosphate <=> Thymine + 2-Deoxy-D-ribose 1-phosphate
rn:R01579	C00819|C00001	1|1	C00217|C00014	1|1			0.0767267	0	0	0	1	0	D-Glutamine amidohydrolase; D-Glutamine + H2O <=> D-Glutamate + Ammonia
rn:R01583	C00217	1	C02237|C00001	1|1			0.0140442	0	0	0	1	0	D-glutamate hydro-lyase (cyclizing; 5-oxo-D-proline-forming); D-Glutamate <=> 5-Oxo-D-proline + H2O
rn:R01590	C00219|C00007	1|2	C05956	1	C00219		0.142873	1	0	0	1	0	Arachidonate:oxygen oxidoreductase; Arachidonate + 2 Oxygen <=> Prostaglandin G2
rn:R01593	C00219|C00007	1|1	C05966	1	C00219		0.405667	1	0	0	1	0	arachidonate:oxygen 15-oxidoreductase; Arachidonate + Oxygen <=> 15(S)-HPETE
rn:R01596	C00219|C00007	1|1	C05965	1	C00219		0.464423	1	0	0	1	0	arachidonate:oxygen 12-oxidoreductase; Arachidonate + Oxygen <=> 12(S)-HPETE
rn:R01600	C00002|C00221	1|1	C00008|C01172	1|1		C00008	0.742111	0	1	0	1	0	ATP:beta-D-glucose 6-phosphotransferase; ATP + beta-D-Glucose <=> ADP + beta-D-Glucose 6-phosphate
rn:R01602	C00267	1	C00221	1			-0.128249	0	0	0	1	0	D-glucose 1-epimerase; alpha-D-Glucose <=> beta-D-Glucose
rn:R01625	C00010|C03688	1|1	C00054|C00229	1|1	C00010		0.00763639	1	0	0	1	0	CoA:apo-[acyl-carrier-protein] pantetheinephosphotransferase; CoA + Apo-[acyl-carrier-protein] <=> Adenosine 3',5'-bisphosphate + Acyl-carrier protein
rn:R01626	C00083|C00229	1|1	C00010|C01209	1|1		C00010	0.0726236	0	1	0	1	0	Malonyl-CoA:[acyl-carrier-protein] S-malonyltransferase; Malonyl-CoA + Acyl-carrier protein <=> CoA + Malonyl-[acyl-carrier protein]
rn:R01639	C00002|C00310	1|1	C00008|C00231	1|1		C00008	0.79242	0	1	0	1	0	ATP:D-xylulose 5-phosphotransferase; ATP + D-Xylulose <=> ADP + D-Xylulose 5-phosphate
rn:R01641	C05382|C00118	1|1	C00117|C00231	1|1	C05382		0.0178231	1	0	0	1	0	sedoheptulose-7-phosphate:D-glyceraldehyde-3-phosphate glycolaldehyde transferase; Sedoheptulose 7-phosphate + D-Glyceraldehyde 3-phosphate <=> D-Ribose 5-phosphate + D-Xylulose 5-phosphate
rn:R01655	C00445|C00001	1|1	C00234|C00080	1|1			-0.0927016	0	0	0	1	0	5,10-Methenyltetrahydrofolate 5-hydrolase (decyclizing); 5,10-Methenyltetrahydrofolate + H2O <=> 10-Formyltetrahydrofolate + H+
rn:R01658	C00235|C00129	1|1	C00013|C00341	1|1			-0.0244176	0	0	0	1	0	Dimethylallyl-diphosphate:isopentenyl-diphosphate dimethylallyltranstransferase; Dimethylallyl diphosphate + Isopentenyl diphosphate <=> Diphosphate + Geranyl diphosphate
rn:R01660	C00236|C00103	1|1	C00197|C01231	1|1			0.337642	0	0	0	1	0	3-phospho-D-glyceroyl-phosphate:alpha-D-glucose-1-phosphate 6-phosphotransferase; 3-Phospho-D-glyceroyl phosphate + D-Glucose 1-phosphate <=> 3-Phospho-D-glycerate + alpha-D-Glucose 1,6-bisphosphate
rn:R01662	C00236	1	C01159	1			-0.0755039	0	0	0	1	0	3-phospho-D-glycerate 1,2-phosphomutase; 3-Phospho-D-glyceroyl phosphate <=> 2,3-Bisphospho-D-glycerate
rn:R01663	C00239|C00001	1|1	C00365|C00014	1|1			-0.0340639	0	0	0	1	0	dCMP aminohydrolase; dCMP + H2O <=> dUMP + Ammonia
rn:R01664	C00239|C00001	1|1	C00881|C00009	1|1		C00881|C00009	-0.0799305	0	2	0	1	0	2'-deoxycytidine 5'-monophosphate phosphohydrolase; dCMP + H2O <=> Deoxycytidine + Orthophosphate
rn:R01665	C00002|C00239	1|1	C00008|C00705	1|1		C00008	0.871887	0	1	0	1	0	ATP:dCMP phosphotransferase; ATP + dCMP <=> ADP + dCDP
rn:R01667	C00705|C00001	1|1	C00239|C00009	1|1		C00009	-0.263447	0	1	0	1	0	dCDP nucleotidohydrolase; dCDP + H2O <=> dCMP + Orthophosphate
rn:R01668	C00458|C00001	1|1	C00239|C00013	1|1			-0.268625	0	0	0	1	0	dCTP nucleotidohydrolase; deoxycytidine 5'-triphosphate diphosphohydrolase; dCTP + H2O <=> dCMP + Diphosphate
rn:R01676	C00242|C00001	1|1	C00385|C00014	1|1		C00385	0.241745	0	1	0	1	0	Guanine aminohydrolase; Guanine + H2O <=> Xanthine + Ammonia
rn:R01678	C00243|C00001	1|1	C00267|C00124	1|1			-0.198916	0	0	0	1	0	Lactose galactohydrolase; Lactose + H2O <=> alpha-D-Glucose + D-Galactose
rn:R01682	C00506	1	C00245|C00011	1|1		C00245	0.188734	0	1	0	1	0	3-Sulfo-L-alanine carboxy-lyase (taurine-forming); L-Cysteate <=> Taurine + CO2
rn:R01687	C03193|C00245	1|1	C00012|C05844	1|1	C00245		-0.245616	1	0	0	1	0	(5-L-glutamyl)-peptide:taurine 5-glutamyltransferase; (5-L-Glutamyl)-peptide + Taurine <=> Peptide + 5-L-Glutamyl-taurine
rn:R01706	C05764|C00001	1|1	C00229|C00249	1|1		C00249	0.048464	0	1	0	1	0	hexadecanoyl-[acyl-carrier protein] hydrolase; Hexadecanoyl-[acp] + H2O <=> Acyl-carrier protein + Hexadecanoic acid
rn:R01711	C00314|C00007	1|1	C00250|C00027	1|1		C00250	-0.318763	0	1	0	1	0	pyridoxine:oxygen oxidoreductase (deaminating); Pyridoxine + Oxygen <=> Pyridoxal + Hydrogen peroxide
rn:R01718	C00252|C00001	1|1	C00267|C00031	1|1		C00031	-0.961738	0	1	0	1	0	Isomaltose 6-alpha-D-glucanohydrolase; Isomaltose + H2O <=> alpha-D-Glucose + D-Glucose
rn:R01724	C00253|C00119|C00002|C00001|C00080	1|1|1|1|1	C01185|C00013|C00008|C00009	1|1|1|1		C00008|C00009	0.654525	0	2	0	1	0	5-phospho-alpha-D-ribose 1-diphosphate:nicotinate ligase (ADP, diphosphate-forming); Nicotinate D-ribonucleotide + Diphosphate + ADP + Orthophosphate <=> Nicotinate + 5-Phospho-alpha-D-ribose 1-diphosphate + ATP + H2O + H+
rn:R01758	C00532|C00003	1|1	C00259|C00004|C00080	1|1|1	C00003		0.472525	1	0	0	1	0	L-Arabitol:NAD+ 1-oxidoreductase; L-Arabitol + NAD+ <=> L-Arabinose + NADH + H+
rn:R01759	C00532|C00006	1|1	C00259|C00005|C00080	1|1|1			0.0875597	0	0	0	1	0	L-Arabitol:NADP+ 1-oxidoreductase; L-Arabitol + NADP+ <=> L-Arabinose + NADPH + H+
rn:R01778	C00640|C00003	1|1	C00264|C00004|C00080	1|1|1	C00003		0.261612	1	0	0	1	0	(3S)-3-hydroxyacyl-CoA:NAD+ oxidoreductase; (3S)-3-Hydroxyacyl-CoA + NAD+ <=> 3-Oxoacyl-CoA + NADH + H+
rn:R01786	C00002|C00267	1|1	C00008|C00668	1|1		C00008|C00668	0.0199236	0	2	0	1	0	ATP:alpha-D-glucose 6-phosphotransferase; ATP + alpha-D-Glucose <=> ADP + alpha-D-Glucose 6-phosphate
rn:R01787	C00794|C00006	1|1	C00267|C00005|C00080	1|1|1			0.0875597	0	0	0	1	0	D-Glucitol:NADP+ 1-oxidoreductase; D-Sorbitol + NADP+ <=> alpha-D-Glucose + NADPH + H+
rn:R01790	C00369|C00001	1|1	C00031|C00369	1|1		C00031	-0.977676	0	1	0	1	0	1,4-alpha-D-Glucan glucohydrolase; Starch + H2O <=> D-Glucose + Starch
rn:R01791	C00721|C00001	1|1	C00031|C00721	1|1		C00031	-0.970771	0	1	0	1	0	Dextrin 6-alpha-D-glucanohydrolase; Dextrin + H2O <=> D-Glucose + Dextrin
rn:R01793	C00272|C00003	1|1	C00268|C00004|C00080	1|1|1	C00003		0.100006	1	0	0	1	0	5,6,7,8-tetrahydrobiopterin:NAD+ oxidoreductase; Dihydrobiopterin + NADH + H+ <=> Tetrahydrobiopterin + NAD+
rn:R01794	C00272|C00006	1|1	C00268|C00005|C00080	1|1|1			-0.284959	0	0	0	1	0	5,6,7,8-tetrahydrobiopterin:NADP+ oxidoreductase; Dihydrobiopterin + NADPH + H+ <=> Tetrahydrobiopterin + NADP+
rn:R01799	C00063|C00416	1|1	C00013|C00269	1|1			0.120536	0	0	0	1	0	CTP:phosphatidate cytidyltransferase; CTP + Phosphatidate <=> Diphosphate + CDP-diacylglycerol
rn:R01805	C06241|C00001	1|1	C00270|C00009	1|1		C00270|C00009	-0.261957	0	2	0	1	0	N-Acetylneuraminate 9-phosphate phosphohydrolase; N-Acetylneuraminate 9-phosphate + H2O <=> N-Acetylneuraminate + Orthophosphate
rn:R01814	C00272|C00078|C00007	1|1|1	C00643|C00268|C00001	1|1|1	C00078		0.000111083	1	0	0	1	0	L-Tryptophan,tetrahydrobiopterin:oxygen oxidoreductase (5-hydroxylating); Tetrahydrobiopterin + L-Tryptophan + Oxygen <=> 5-Hydroxy-L-tryptophan + Dihydrobiopterin + H2O
rn:R01815	C00272|C00082|C00007	1|1|1	C00355|C00268|C00001	1|1|1	C00082		-0.0450214	1	0	0	1	0	L-Tyrosine,tetrahydrobiopterin:oxygen oxidoreductase (3-hydroxylating); Tetrahydrobiopterin + L-Tyrosine + Oxygen <=> 3,4-Dihydroxy-L-phenylalanine + Dihydrobiopterin + H2O
rn:R01818	C00636	1	C00275	1		C00275	-0.787824	0	1	0	1	0	D-mannose 6-phosphate 1,6-phosphomutase; D-Mannose 6-phosphate <=> D-Mannose 1-phosphate
rn:R01819	C00275	1	C05345	1	C00275		0.524329	1	0	0	1	0	D-mannose-6-phosphate aldose-ketose-isomerase; D-Mannose 6-phosphate <=> beta-D-Fructose 6-phosphate
rn:R01827	C05382|C00118	1|1	C00279|C05345	1|1	C05382		-0.194291	1	0	0	1	0	sedoheptulose-7-phosphate:D-glyceraldehyde-3-phosphate glyceronetransferase; Sedoheptulose 7-phosphate + D-Glyceraldehyde 3-phosphate <=> D-Erythrose 4-phosphate + beta-D-Fructose 6-phosphate
rn:R01829	C00447	1	C00111|C00279	1|1		C00111	0.243253	0	1	0	1	0	sedoheptulose 1,7-bisphosphate D-glyceraldehyde-3-phosphate-lyase; Sedoheptulose 1,7-bisphosphate <=> Glycerone phosphate + D-Erythrose 4-phosphate
rn:R01830	C05345|C00118	1|1	C00279|C00231	1|1			-0.0504355	0	0	0	1	0	beta-D-Fructose 6-phosphate:D-glyceraldehyde-3-phosphate glycolaldehyde transferase; beta-D-Fructose 6-phosphate + D-Glyceraldehyde 3-phosphate <=> D-Erythrose 4-phosphate + D-Xylulose 5-phosphate
rn:R01835	C03772|C00006	1|1	C00080|C00005|C00280	1|1|1			0	0	0	0	1	0	5beta-androstane-3,17-dione:NADP+ 4,5-oxidoreductase; 5beta-Androstane-3,17-dione + NADP+ <=> H+ + NADPH + Androstenedione
rn:R01836	C00535|C00003	1|1	C00280|C00004|C00080	1|1|1	C00003		0.084725	1	0	0	1	0	testosterone:NAD+ 17-oxidoreductase; Testosterone + NAD+ <=> Androstenedione + NADH + H+
rn:R01837	C01227|C00003	1|1	C00280|C00004|C00080	1|1|1	C00003		0.384966	1	0	0	1	0	3beta-Hydroxyandrost-5-en-17-one:NAD+ 3-oxidoreductase/delta5-delta-4 isomerase; Dehydroepiandrosterone + NAD+ <=> Androstenedione + NADH + H+
rn:R01838	C00535|C00006	1|1	C00280|C00005|C00080	1|1|1			-2.63859e-06	0	0	0	1	0	testosterone:NADP+ 17-oxidoreductase; Testosterone + NADP+ <=> Androstenedione + NADPH + H+
rn:R01840	C00280|C03024|C00007	1|1|1	C05290|C03161|C00001	1|1|1			-0.0500508	0	0	0	1	0	androstenedione,NADPH---hemoprotein reductase:oxygen oxidoreductase (19-hydroxylating); Androstenedione + [Reduced NADPH---hemoprotein reductase] + Oxygen <=> 19-Hydroxyandrost-4-ene-3,17-dione + [Oxidized NADPH---hemoprotein reductase] + H2O
rn:R01844	C00002|C02076	1|1	C00008|C05382	1|1		C00008|C05382	0.777199	0	2	0	1	0	ATP:sedoheptulose 7-phosphate; ATP + Sedoheptulose <=> ADP + Sedoheptulose 7-phosphate
rn:R01855	C00286|C00001	1|1	C00362|C00013	1|1			-0.22215	0	0	0	1	0	2'-Deoxyguanosine 5'-triphosphate diphosphohydrolase; dGTP + H2O <=> dGMP + Diphosphate
rn:R01857	C00002|C00361	1|1	C00008|C00286	1|1		C00008	0.648807	0	1	0	1	0	ATP:dGDP phosphotransferase; ATP + dGDP <=> ADP + dGTP
rn:R01859	C00002|C00100|C00288	1|1|1	C00008|C00009|C00683	1|1|1		C00008|C00009	0.794054	0	2	0	1	0	propanoyl-CoA:carbon-dioxide ligase (ADP-forming); ATP + Propanoyl-CoA + HCO3- <=> ADP + Orthophosphate + (S)-Methylmalonyl-CoA
rn:R01868	C00337|C15602	1|1	C00295|C15603	1|1		C00295	0.100339	0	1	0	1	0	(S)-dihydroorotate:quinone oxidoreductase; (S)-Dihydroorotate + Quinone <=> Orotate + Hydroquinone
rn:R01896	C00379|C00003	1|1	C00310|C00004|C00080	1|1|1	C00003		0.247949	1	0	0	1	0	xylitol:NAD+ 2-oxidoreductase (D-xylulose-forming); Xylitol + NAD+ <=> D-Xylulose + NADH + H+
rn:R01900	C00417|C00001	1|1	C00311	1	C00417		-2.49783	1	0	0	1	0	isocitrate hydro-lyase (cis-aconitate-forming); Isocitrate <=> cis-Aconitate + H2O
rn:R01904	C00379|C00006	1|1	C00312|C00005|C00080	1|1|1			-0.14243	0	0	0	1	0	Xylitol:NADP+ 4-oxidoreductase (L-xylulose-forming); Xylitol + NADP+ <=> L-Xylulose + NADPH + H+
rn:R01909	C00002|C00314	1|1	C00008|C00627	1|1		C00008	0.911651	0	1	0	1	0	ATP:pyridoxine 5'-phosphotransferase; ATP + Pyridoxine <=> ADP + Pyridoxine phosphate
rn:R01911	C00627|C00001	1|1	C00314|C00009	1|1		C00009	-0.147293	0	1	0	1	0	pyridoxine-5'-phosphate phosphohydrolase; Pyridoxine + Orthophosphate <=> Pyridoxine phosphate + H2O
rn:R01931	C00320|C00177	1|1	C00094|C01755	1|1			-0.0718621	0	0	0	1	0	thiosulfate:cyanide sulfurtranserase; Thiosulfate + Cyanide ion <=> Sulfite + Thiocyanate
rn:R01933	C00322|C00010|C00003	1|1|1	C00527|C00011|C00004|C00080	1|1|1|1	C00010|C00003		0.224371	2	0	0	1	0	2-oxoadipate dehydrogenase complex; 2-Oxoadipate + CoA + NAD+ <=> Glutaryl-CoA + CO2 + NADH + H+
rn:R01951	C00044|C02985	1|1	C00013|C00325	1|1			0.0226577	0	0	0	1	0	GTP:beta-L-fucose-1-phosphate guanylyltransferase; GTP + L-Fucose 1-phosphate <=> Diphosphate + GDP-L-fucose
rn:R01959	C02700|C00001	1|1	C00058|C00328	1|1		C00328	0.31805	0	1	0	1	0	N-Formyl-L-kynurenine amidohydrolase; L-Formylkynurenine + H2O <=> Formate + L-Kynurenine
rn:R01960	C00328|C00007|C00005|C00080	1|1|1|1	C03227|C00006|C00001	1|1|1	C00328		-0.128636	1	0	0	1	0	L-Kynurenine,NADPH:oxygen oxidoreductase (3-hydroxylating); L-Kynurenine + Oxygen + NADPH + H+ <=> 3-Hydroxy-L-kynurenine + NADP+ + H2O
rn:R01961	C00002|C00329	1|1	C00008|C00352	1|1		C00008|C00352	0.0328222	0	2	0	1	0	ATP:D-glucosamine 6-phosphotransferase; ATP + D-Glucosamine <=> ADP + D-Glucosamine 6-phosphate
rn:R01968	C00362|C00001	1|1	C00330|C00009	1|1		C00330|C00009	0.0297758	0	2	0	1	0	2'-deoxyguanosine 5'-monophosphate phosphohydrolase; dGMP + H2O <=> Deoxyguanosine + Orthophosphate
rn:R01969	C00330|C00009	1|1	C00242|C00672	1|1	C00330|C00009		-0.240376	2	0	0	1	0	Deoxyguanosine:orthophosphate ribosyltransferase; Deoxyguanosine + Orthophosphate <=> Guanine + 2-Deoxy-D-ribose 1-phosphate
rn:R01975	C01144|C00003	1|1	C00332|C00004|C00080	1|1|1	C00003		0.22317	1	0	0	1	0	(S)-3-Hydroxybutanoyl-CoA:NAD+ oxidoreductase; (S)-3-Hydroxybutanoyl-CoA + NAD+ <=> Acetoacetyl-CoA + NADH + H+
rn:R01986	C00555|C00006|C00001	1|1|1	C00334|C00005|C00080	1|1|1		C00334	-0.0249765	0	1	0	1	0	4-Aminobutyraldehyde:NAD+ oxidoreductase; 4-Aminobutyraldehyde + NADP+ + H2O <=> 4-Aminobutanoate + NADPH + H+
rn:R01993	C00337|C00001	1|1	C00438	1			0.0032359	0	0	0	1	0	(S)-dihydroorotate amidohydrolase; (S)-Dihydroorotate + H2O <=> N-Carbamoyl-L-aspartate
rn:R02003	C00341|C00129	1|1	C00013|C00448	1|1			-0.0244176	0	0	0	1	0	Geranyl-diphosphate:isopentenyl-diphosphate geranyltrans-transferase; Geranyl diphosphate + Isopentenyl diphosphate <=> Diphosphate + trans,trans-Farnesyl diphosphate
rn:R02017	C00206|C00343|C00001	1|1|1	C00342|C00008	1|1		C00008	1.00002	0	1	0	1	0	2'-Deoxyadenosine 5'-diphosphate:oxidized-thioredoxin 2'-oxidoreductase; dADP + Thioredoxin disulfide + H2O <=> Thioredoxin + ADP
rn:R02019	C00361|C00343|C00001	1|1|1	C00035|C00342	1|1		C00035	0.789728	0	1	0	1	0	2'-Deoxyguanosine 5'-diphosphate:oxidized-thioredoxin 2'-oxidoreductase; dGDP + Thioredoxin disulfide + H2O <=> GDP + Thioredoxin
rn:R02024	C00705|C00343|C00001	1|1|1	C00342|C00112	1|1			0.156232	0	0	0	1	0	2'-Deoxycytidine diphosphate:oxidized-thioredoxin 2'-oxidoreductase; dCDP + Thioredoxin disulfide + H2O <=> Thioredoxin + CDP
rn:R02030	C00344|C00269	1|1	C05980|C00055	1|1		C00055	-0.335832	0	1	0	1	0	CDP-diacylglycerol:phosphatidylglycerol 3-phosphatidyltransferase; Phosphatidylglycerol + CDP-diacylglycerol <=> Cardiolipin + CMP
rn:R02035	C01236|C00001	1|1	C00345	1		C00345	-0.253719	0	1	0	1	0	6-Phospho-D-glucono-1,5-lactone lactonohydrolase; D-Glucono-1,5-lactone 6-phosphate + H2O <=> 6-Phospho-D-gluconate
rn:R02051	C00350|C00001	1|1	C00189|C00416	1|1			-0.136737	0	0	0	1	0	phosphatidylethanolamine phosphatidohydrolase; Phosphatidylethanolamine + H2O <=> Ethanolamine + Phosphatidate
rn:R02053	C00350|C00001	1|1	C04438|C00162	1|1			-0.0785572	0	0	0	1	0	phosphatidylethanolamine 2-acylhydrolase; Phosphatidylethanolamine + H2O <=> 1-Acyl-sn-glycero-3-phosphoethanolamine + Fatty acid
rn:R02054	C00350|C00001	1|1	C05973|C00162	1|1			-0.101124	0	0	0	1	0	phosphatidylethanolamine 1-acylhydrolase; Phosphatidylethanolamine + H2O <=> 2-Acyl-sn-glycero-3-phosphoethanolamine + Fatty acid
rn:R02055	C02737	1	C00350|C00011	1|1			-0.353442	0	0	0	1	0	Phsophatidyl-L-serine carboxy-lyase; Phosphatidylserine <=> Phosphatidylethanolamine + CO2
rn:R02061	C00448|C00129	1|1	C00013|C00353	1|1			0.0336928	0	0	0	1	0	trans,trans-Farnesyl-diphosphate:isopentenyl-diphosphate farnesyltranstransferase; trans,trans-Farnesyl diphosphate + Isopentenyl diphosphate <=> Diphosphate + Geranylgeranyl diphosphate
rn:R02078	C00355|C00082|C00007	1|1|1	C00822|C00355|C00001	1|1|1	C00082		0.0211372	1	0	0	1	0	L-Tyrosine,L-dopa:oxygen oxidoreductase; 3,4-Dihydroxy-L-phenylalanine + L-Tyrosine + Oxygen <=> Dopaquinone + 3,4-Dihydroxy-L-phenylalanine + H2O
rn:R02080	C00355	1	C03758|C00011	1|1			-0.0804245	0	0	0	1	0	3,4-Dihydroxy-L-phenylalanine carboxy-lyase; 3,4-Dihydroxy-L-phenylalanine <=> Dopamine + CO2
rn:R02082	C00418|C00010|C00006	1|1|2	C00356|C00005|C00080	1|2|2	C00010		-0.0148487	1	0	0	1	0	(R)-Mevalonate:NADP+ oxidoreductase (CoA acylating); (R)-Mevalonate + CoA + 2 NADP+ <=> (S)-3-Hydroxy-3-methylglutaryl-CoA + 2 NADPH + 2 H+
rn:R02085	C00356	1	C03231|C00001	1|1			-0.104829	0	0	0	1	0	(S)-3-Hydroxy-3-methylglutaryl-CoA hydro-lyase (trans-3-methylglutaconyl-CoA-forming); (S)-3-Hydroxy-3-methylglutaryl-CoA <=> 3-Methylglutaconyl-CoA + H2O
rn:R02088	C00360|C00001	1|1	C00559|C00009	1|1		C00009	-0.0505652	0	1	0	1	0	2'-deoxyadenosine 5'-monophosphate phosphohydrolase; dAMP + H2O <=> Deoxyadenosine + Orthophosphate
rn:R02090	C00002|C00362	1|1	C00008|C00361	1|1		C00008	0.619701	0	1	0	1	0	ATP:dGMP phosphotransferase; ATP + dGMP <=> ADP + dGDP
rn:R02092	C00363|C00001	1|1	C00364|C00009	1|1		C00009	0.00517235	0	1	0	1	0	dTDP phosphohydrolase; dTDP + H2O <=> dTMP + Orthophosphate
rn:R02093	C00002|C00363	1|1	C00008|C00459	1|1		C00008	0.648807	0	1	0	1	0	ATP:dTDP phosphotransferase; ATP + dTDP <=> ADP + dTTP
rn:R02094	C00002|C00364	1|1	C00008|C00363	1|1		C00008	0.766003	0	1	0	1	0	ATP:dTMP phosphotransferase; ATP + dTMP <=> ADP + dTDP
rn:R02095	C00459|C00001	1|1	C00363|C00009	1|1		C00009	0.00517235	0	1	0	1	0	dTTP nucleotidohydrolase; dTTP + H2O <=> dTDP + Orthophosphate
rn:R02098	C00002|C00365	1|1	C00008|C01346	1|1		C00008	0.766003	0	1	0	1	0	ATP:dUMP phosphotransferase; ATP + dUMP <=> ADP + dUDP
rn:R02100	C00460|C00001	1|1	C00365|C00013	1|1			-0.176216	0	0	0	1	0	dUTP nucleotidohydrolase; dUTP + H2O <=> dUMP + Diphosphate
rn:R02101	C00365|C00143	1|1	C00415|C00364	1|1			-0.0217029	0	0	0	1	0	5,10-Methylenetetrahydrofolate:dUMP C-methyltransferase; dUMP + 5,10-Methylenetetrahydrofolate <=> Dihydrofolate + dTMP
rn:R02102	C00365|C00001	1|1	C00526|C00009	1|1		C00526|C00009	-0.0915703	0	2	0	1	0	2'-deoxyuridine 5'-monophosphate phosphohydrolase; dUMP + H2O <=> Deoxyuridine + Orthophosphate
rn:R02106	C00366|C00007|C00001	1|1|1	C11821|C00027	1|1	C00366		0.192719	1	0	0	1	0	urate:oxygen oxidoreductase; Urate + Oxygen + H2O <=> 5-Hydroxyisourate + Hydrogen peroxide
rn:R02110	C00718	1	C00369	1			0.0522227	0	0	0	1	0	1,4-alpha-D-Glucan:1,4-alpha-D-glucan 6-alpha-D-(1,4-alpha-D-glucano)-transferase; Amylose <=> Starch
rn:R02111	C00369|C00009	1|1	C00718|C00103	1|1	C00009		0.0323934	1	0	0	1	0	1,4-alpha-D-Glucan:orthophosphate alpha-D-glucosyltransferase; Starch + Orthophosphate <=> Amylose + D-Glucose 1-phosphate
rn:R02112	C00369	1	C00721|C00208	1|1		C00208	0.326091	0	1	0	1	0	1,4-alpha-D-Glucan maltohydrolase; Starch <=> Dextrin + Maltose
rn:R02114	C00157|C00370	1|1	C04230|C01958	1|1			-0.0429204	0	0	0	1	0	Phosphatidylcholine:sterol O-acyltransferase; Phosphatidylcholine + Sterol <=> 1-Acyl-sn-glycero-3-phosphocholine + Steryl ester
rn:R02123	C00376|C00003|C00001	1|1|1	C00777|C00004|C00080	1|1|1	C00003		0.437567	1	0	0	1	0	retinal:NAD+ oxidoreductase; Retinal + NAD+ + H2O <=> Retinoate + NADH + H+
rn:R02124	C00473|C00003	1|1	C00376|C00004|C00080	1|1|1	C00003		0.275154	1	0	0	1	0	retinol:NAD+ oxidoreductase; Retinol + NAD+ <=> Retinal + NADH + H+
rn:R02125	C00376|C00007|C00001	1|1|1	C00777|C00027	1|1			0.106168	0	0	0	1	0	retinal:oxygen oxidoreductase; Retinal + Oxygen + H2O <=> Retinoate + Hydrogen peroxide
rn:R02142	C00655|C00013	1|1	C00385|C00119	1|1		C00385	-0.0910907	0	1	0	1	0	XMP:pyrophosphate phosphoribosyltransferase; Xanthosine 5'-phosphate + Diphosphate <=> Xanthine + 5-Phospho-alpha-D-ribose 1-diphosphate
rn:R02150	C00388|C00007|C00001	1|1|1	C05130|C00014|C00027	1|1|1			3.92718e-07	0	0	0	1	0	1H-Imidazole-4-ethanamine:oxygen oxidoreductase (deaminating) (copper-containing); Histamine + Oxygen + H2O <=> Imidazole-4-acetaldehyde + Ammonia + Hydrogen peroxide
rn:R02173	C00398|C00001|C00007	1|1|1	C00637|C00014|C00027	1|1|1			-0.0605455	0	0	0	1	0	Tryptamine:oxygen oxidoreductase(deaminating); Tryptamine + H2O + Oxygen <=> Indole-3-acetaldehyde + Ammonia + Hydrogen peroxide
rn:R02197	C00407|C00001|C00007	1|1|1	C00671|C00014|C00027	1|1|1	C00407		0.0556345	1	0	0	1	0	L-Isoleucine:oxygen oxidoreductase (deaminating); L-Isoleucine + H2O + Oxygen <=> (S)-3-Methyl-2-oxopentanoic acid + Ammonia + Hydrogen peroxide
rn:R02204	C00408|C00007	1|1	C00450|C00027	1|1	C00408		0.560851	1	0	0	1	0	L-Pipecolate:oxygen 1,6-oxidoreductase; L-Pipecolate + Oxygen <=> (S)-2,3,4,5-Tetrahydropyridine-2-carboxylate + Hydrogen peroxide
rn:R02207	C04042|C00003	1|1	C00410|C00004|C00080	1|1|1	C00003		0.297019	1	0	0	1	0	20alpha-Hydroxy-4-pregnen-3-one:NAD+ 20-oxidoreductase; 20alpha-Hydroxy-4-pregnen-3-one + NAD+ <=> Progesterone + NADH + H+
rn:R02208	C03681|C00006	1|1	C00410|C00005|C00080	1|1|1			-0.028196	0	0	0	1	0	5alpha-pregnane-3,20-dione:NADP+ delta4-oxidoreductase; 5alpha-Pregnane-3,20-dione + NADP+ <=> Progesterone + NADPH + H+
rn:R02209	C04042|C00006	1|1	C00410|C00005|C00080	1|1|1			-0.0879464	0	0	0	1	0	20alpha-Hydroxy-4-pregnen-3-one:NADP+ 20-oxidoreductase; 20alpha-Hydroxy-4-pregnen-3-one + NADP+ <=> Progesterone + NADPH + H+
rn:R02211	C00410|C03024|C00007	1|1|1	C01176|C03161|C00001	1|1|1			-0.000756395	0	0	0	1	0	progesterone,NADPH-hemoprotein reductase:oxygen oxidoreductase (17alpha-hydroxylating); Progesterone + [Reduced NADPH---hemoprotein reductase] + Oxygen <=> 17alpha-Hydroxyprogesterone + [Oxidized NADPH---hemoprotein reductase] + H2O
rn:R02213	C00410|C03024|C00007	1|1|1	C03205|C03161|C00001	1|1|1			-0.0141205	0	0	0	1	0	progesterone,NADPH-hemoprotein reductase:oxygen oxidoreductase (21-hydroxylating); Progesterone + [Reduced NADPH---hemoprotein reductase] + Oxygen <=> 11-Deoxycorticosterone + [Oxidized NADPH---hemoprotein reductase] + H2O
rn:R02215	C05479|C00028	1|1	C00410|C00030	1|1			0	0	0	0	1	0	5beta-Pregnane-3,20-dione:(acceptor) delta4-oxidoreductase; 5beta-Pregnane-3,20-dione + Acceptor <=> Progesterone + Reduced acceptor
rn:R02216	C01953|C00003	1|1	C00410|C00004|C00080	1|1|1	C00003		0.384966	1	0	0	1	0	Pregnenolone:NAD+ 3-oxidoreductase; Pregnenolone + NAD+ <=> Progesterone + NADH + H+
rn:R02218	C00410|C00138|C00007|C00080	1|2|1|2	C05498|C00139|C00001	1|2|1			-6.39128e-07	0	0	0	1	0	progesterone,reduced ferredoxin:oxygen oxidoreductase (11-hydroxylating); Progesterone + 2 Reduced ferredoxin + Oxygen + 2 H+ <=> 11beta-Hydroxyprogesterone + 2 Oxidized ferredoxin + H2O
rn:R02219	C05479|C00006	1|1	C00410|C00005|C00080	1|1|1			0	0	0	0	1	0	3-Oxo-5beta-steroid:NADP+ delta4-oxidoreductase; 3-Oxo-5beta-steroid: (acceptor) delta4-oxidoreductase; Progesterone + NADPH + H+ <=> 5beta-Pregnane-3,20-dione + NADP+
rn:R02222	C00412|C00999|C00007|C00080	1|2|1|2	C00510|C00996|C00001	1|2|2			0.0546826	0	0	0	1	0	steroyl-CoA,hydrogen-donor:oxygen oxidoreductase; Stearoyl-CoA + 2 Ferrocytochrome b5 + Oxygen + 2 H+ <=> Oleoyl-CoA + 2 Ferricytochrome b5 + 2 H2O
rn:R02235	C00415|C00003	1|1	C00504|C00004|C00080	1|1|1	C00003		0.51598	1	0	0	1	0	dihydrofolate:NAD+ oxidoreductase; Dihydrofolate + NAD+ <=> Folate + NADH + H+
rn:R02236	C00415|C00006	1|1	C00504|C00005|C00080	1|1|1			0.131014	0	0	0	1	0	dihydrofolate:NADP+ oxidoreductase; Dihydrofolate + NADP+ <=> Folate + NADPH + H+
rn:R02239	C00416|C00001	1|1	C00641|C00009	1|1		C00009	-0.000951127	0	1	0	1	0	1,2-diacyl-sn-glycerol 3-phosphate phosphohydrolase; Phosphatidate + H2O <=> 1,2-Diacyl-sn-glycerol + Orthophosphate
rn:R02240	C00002|C00641	1|1	C00008|C00416	1|1		C00008	0.70415	0	1	0	1	0	ATP:1,2-diacylglycerol 3-phosphotransferase; ATP + 1,2-Diacyl-sn-glycerol <=> ADP + Phosphatidate
rn:R02241	C00681|C00040	1|1	C00416|C00010	1|1		C00010	0.0514755	0	1	0	1	0	acyl-CoA:1-acyl-sn-glycerol-3-phosphate 2-O-acyltransferase; Phosphatidate + CoA <=> 1-Acyl-sn-glycerol 3-phosphate + Acyl-CoA
rn:R02243	C00417	1	C00490|C00011	1|1	C00417		-2.38498	1	0	0	1	0	cis-Aconitate carboxy-lyase; cis-Aconitate <=> Itaconate + CO2
rn:R02245	C00002|C00418	1|1	C00008|C01107	1|1		C00008	0.908316	0	1	0	1	0	ATP:(R)-mevalonate 5-phosphotransferase; ATP + (R)-Mevalonate <=> ADP + (R)-5-Phosphomevalonate
rn:R02250	C00422|C00001	1|1	C00641|C00162	1|1			-0.102941	0	0	0	1	0	triacylglycerol acylhydrolase; Triacylglycerol + H2O <=> 1,2-Diacyl-sn-glycerol + Fatty acid
rn:R02251	C00641|C00040	1|1	C00422|C00010	1|1		C00010	-0.0239414	0	1	0	1	0	acyl-CoA:1,2-diacyl-sn-glycerol O-acyltransferase; Triacylglycerol + CoA <=> 1,2-Diacyl-sn-glycerol + Acyl-CoA
rn:R02265	C00427	1	C00584	1		C00584	0.819524	0	1	0	1	0	(5Z,13E)-(15S)-9alpha,11alpha-epidioxy-15-hydroxyprosta-5,13- dienoate E-isomerase; Prostaglandin H2 <=> Prostaglandin E2
rn:R02266	C00427	1	C00696	1			1.39538	0	0	0	1	0	(5Z,13E)-(15S)-9alpha,11alpha-epidioxy-15-hydroxyprosta-5,13- dienoate D-isomerase; Prostaglandin H2 <=> Prostaglandin D2
rn:R02267	C00427	1	C01312	1			0.238075	0	0	0	1	0	(5Z,13E)-(15S)-9alpha,11alpha-Epidioxy-15-hydroxyprosta-5,13- dienoate 6-isomerase; Prostaglandin H2 <=> Prostaglandin I2
rn:R02268	C00427	1	C02198	1			0.0657619	0	0	0	1	0	(5Z,13E)-(15S)-9alpha,11alpha-Epidioxy-15-hydroxyprosta-5,13-thromboxane-A2-isomerase; Prostaglandin H2 <=> Thromboxane A2
rn:R02269	C00429|C00001	1|1	C02642	1		C02642	-0.0235434	0	1	0	1	0	5,6-Dihydrouracil amidohydrolase; 5,6-Dihydrouracil + H2O <=> 3-Ureidopropionate
rn:R02287	C00664|C00025	1|1	C00101|C00439	1|1	C00025		-0.240134	1	0	0	1	0	5-Formiminotetrahydrofolate:L-glutamate N-formiminotransferase; 5-Formiminotetrahydrofolate + L-Glutamate <=> Tetrahydrofolate + N-Formimino-L-glutamate
rn:R02288	C03680|C00001	1|1	C00439	1			0.00175848	0	0	0	1	0	4-imidazolone-5-propanoate amidohydrolase; 4-Imidazolone-5-propanoate + H2O <=> N-Formimino-L-glutamate
rn:R02300	C03479	1	C00445|C00001	1|1			-0.0799778	0	0	0	1	0	S-Aminomethyldihydrolipoylprotein:(6S)-tetrahydrofolate aminomethyltransferase (ammonia-forming); Folinic acid <=> 5,10-Methenyltetrahydrofolate + H2O
rn:R02301	C00002|C03479|C00080	1|1|1	C00008|C00009|C00445	1|1|1		C00008|C00009	0.737903	0	2	0	1	0	5-Formyltetrahydrofolate cyclo-ligase (ADP-forming); ATP + Folinic acid + H+ <=> ADP + Orthophosphate + 5,10-Methenyltetrahydrofolate
rn:R02302	C00664|C00080	1|1	C00445|C00014	1|1			0.0119062	0	0	0	1	0	5-Formiminotetrahydrofolate ammonia-lyase (cyclizing); 5-Formiminotetrahydrofolate + H+ <=> 5,10-Methenyltetrahydrofolate + Ammonia
rn:R02323	C00455|C00001	1|1	C03150|C00009	1|1		C03150|C00009	-1.17569	0	2	0	1	0	nicotinamide ribonucleotide phosphohydrolase; Nicotinamide D-ribonucleotide + H2O <=> Nicotinamide-beta-riboside + Orthophosphate
rn:R02326	C00002|C00705	1|1	C00008|C00458	1|1		C00008	0.648807	0	1	0	1	0	ATP:dCDP phosphotransferase; ATP + dCDP <=> ADP + dCTP
rn:R02331	C00002|C01346	1|1	C00008|C00460	1|1		C00008	0.648807	0	1	0	1	0	ATP:dUDP phosphotransferase; ATP + dUDP <=> ADP + dUTP
rn:R02334	C00461|C00001	1|1	C01674|C00461	1|1			-0.157283	0	0	0	1	0	[1,4-(N-Acetyl-beta-D-glucosaminyl)]n glycanohydrolase; Chitin + H2O <=> Chitobiose + Chitin
rn:R02350	C00053|C00468	1|1	C00054|C02538	1|1			0	0	0	0	1	0	3'-Phosphoadenylylsulfate:estrone 3-sulfotransferase; 3'-Phosphoadenylyl sulfate + Estrone <=> Adenosine 3',5'-bisphosphate + Estrone 3-sulfate
rn:R02351	C05297|C00007|C03024	1|1|1	C00468|C00058|C03161|C00001	1|1|1|1			-0.0500508	0	0	0	1	0	19-oxoandrostenedione,NADPH---hemoprotein reductase:oxygen oxidoreductase (aromatizing, formate-forming); 19-Oxoandrost-4-ene-3,17-dione + Oxygen + [Reduced NADPH---hemoprotein reductase] <=> Estrone + Formate + [Oxidized NADPH---hemoprotein reductase] + H2O
rn:R02352	C00951|C00003	1|1	C00468|C00004|C00080	1|1|1	C00003		0.268365	1	0	0	1	0	Estradiol-17beta:NAD+ 17-oxidoreductase; Estradiol-17beta + NAD+ <=> Estrone + NADH + H+
rn:R02353	C00951|C00006	1|1	C00468|C00005|C00080	1|1|1			-0.116601	0	0	0	1	0	Estradiol-17beta:NADP+ 17-oxidoreductase; Estradiol-17beta + NADP+ <=> Estrone + NADPH + H+
rn:R02354	C00468|C00080|C00007|C00004	1|1|1|1	C05298|C00003|C00001	1|1|1		C00003	-0.35647	0	1	0	1	0	Estrone + H+ + Oxygen + NADH <=> 2-Hydroxyestrone + NAD+ + H2O
rn:R02355	C00468|C00080|C00007|C00005	1|1|1|1	C05298|C00006|C00001	1|1|1			0.0284958	0	0	0	1	0	Estrone + H+ + Oxygen + NADPH <=> 2-Hydroxyestrone + NADP+ + H2O
rn:R02356	C00468|C00080|C00007|C00005	1|1|1|1	C05300|C00006|C00001	1|1|1			-0.0278527	0	0	0	1	0	Estrone + H+ + Oxygen + NADPH <=> 16alpha-Hydroxyestrone + NADP+ + H2O
rn:R02358	C00468|C00167	1|1	C11133|C00015	1|1	C00167		-0.407217	1	0	0	1	0	UDPglucuronate beta-D-glucuronosyltransferase(acceptor-unspecific); Estrone + UDP-glucuronate <=> Estrone glucuronide + UDP
rn:R02366	C00040|C00473	1|1	C00010|C02075	1|1		C00010	0.0087363	0	1	0	1	0	Acyl-CoA:retinol O-acyltransferase; Acyl-CoA + Retinol <=> CoA + Retinyl ester
rn:R02367	C00154|C00473	1|1	C00010|C02588	1|1		C00010	0.0087363	0	1	0	1	0	Palmitoyl-CoA:retinol O-acyltransferase; Palmitoyl-CoA + Retinol <=> CoA + Retinyl palmitate
rn:R02382	C00483|C00001|C00007	1|1|1	C03765|C00014|C00027	1|1|1			-0.0752664	0	0	0	1	0	Tyramine:oxygen oxidoreductase(deaminating)(flavin-containing); Tyramine + H2O + Oxygen <=> 4-Hydroxyphenylacetaldehyde + Ammonia + Hydrogen peroxide
rn:R02383	C00483|C00007|C00004|C00080	1|1|1|1	C03758|C00003|C00001	1|1|1		C00003	-0.383195	0	1	0	1	0	Monophenol,L-dopa:oxygen oxidoreductase; Tyramine + Oxygen + NADH + H+ <=> Dopamine + NAD+ + H2O
rn:R02389	C00167|C00486	2|1	C00015|C05787	2|1	C00167		-0.586238	1	0	0	1	0	UDPglucuronate beta-D-glucuronosyltransferase(acceptor-unspecific); 2 UDP-glucuronate + Bilirubin <=> 2 UDP + Bilirubin beta-diglucuronide
rn:R02391	C00486|C00003	1|1	C00500|C00004|C00080	1|1|1	C00003		0.352005	1	0	0	1	0	Bilirubin:NAD+ oxidoreductase; Bilirubin + NAD+ <=> Biliverdin + NADH + H+
rn:R02393	C00486|C00006	1|1	C00500|C00005|C00080	1|1|1			-0.0329609	0	0	0	1	0	Bilirubin:NADP+ oxidoreductase; Bilirubin + NADP+ <=> Biliverdin + NADPH + H+
rn:R02422	C00499|C00001	1|1	C00603|C00086	1|1		C00086	-0.0593193	0	1	0	1	0	Allantoate amidinohydrolase; Allantoate + H2O <=> (S)-Ureidoglycolate + Urea
rn:R02457	C00515|C00001|C00007	1|1|1	C01110|C00014|C00027	1|1|1			-0.027102	0	0	0	1	0	D-Ornithine:oxygen oxidoreductase (deaminating); D-Ornithine + H2O + Oxygen <=> 5-Amino-2-oxopentanoic acid + Ammonia + Hydrogen peroxide
rn:R02464	C01120	1	C00346|C00517	1|1		C00346	0.0800008	0	1	0	1	0	Sphinganine-1-phosphate pamlmitaldehyde-lyase; Sphinganine 1-phosphate <=> Ethanolamine phosphate + Hexadecanal
rn:R02467	C01678|C00007	1|1	C00519	1		C00519	-0.908677	0	1	0	1	0	Cysteamine:oxygen oxidoreductase; Cysteamine + Oxygen <=> Hypotaurine
rn:R02478	C00523|C00167	1|1	C11135|C00015	1|1	C00167		-0.407217	1	0	0	1	0	UDPglucuronate beta-D-glucuronosyltransferase(acceptor-unspecific); Androsterone + UDP-glucuronate <=> Androsterone glucuronide + UDP
rn:R02480	C00524	1	C02248|C00032	1|1		C00032	-2.7193	0	1	0	1	0	Cytochrome c apocytochrome-c-lyase; Cytochrome c <=> Apocytochrome c + Heme
rn:R02487	C00527|C00016	1|1	C01352|C00877|C00011	1|1|1	C00016		0.0886776	1	0	0	1	0	glutaryl-CoA:electron-transfer flavoprotein 2,3-oxidoreductase (decarboxylating); Glutaryl-CoA + FAD <=> FADH2 + Crotonoyl-CoA + CO2
rn:R02488	C00527|C04253	1|1	C00877|C04570|C00011	1|1|1			-0.0163063	0	0	0	1	0	glutaryl-CoA:electron-transfer flavoprotein 2,3-oxidoreductase (decarboxylating); Glutaryl-CoA + Electron-transferring flavoprotein <=> Crotonoyl-CoA + Reduced electron-transferring flavoprotein + CO2
rn:R02497	C03917|C00006	1|1	C00535|C00005|C00080	1|1|1			-0.028196	0	0	0	1	0	dihydrotestosterone:NADP+ delta4-oxidoreductase; Dihydrotestosterone + NADP+ <=> Testosterone + NADPH + H+
rn:R02498	C05293|C00006	1|1	C00535|C00005|C00080	1|1|1			0	0	0	0	1	0	5beta-dihydrotestosterone:NADP+ 4,5-oxidoreductase; 5beta-Dihydrotestosterone + NADP+ <=> Testosterone + NADPH + H+
rn:R02499	C04295|C00003	1|1	C00535|C00080|C00004	1|1|1	C00003		0.384966	1	0	0	1	0	Testosterone delta5-delat4-isomerase; Androst-5-ene-3beta,17beta-diol:NAD+ 3-oxidoreductase; Testosterone + H+ + NADH <=> Androstenediol + NAD+
rn:R02501	C00535|C03024|C00007	1|1|1	C05294|C03161|C00001	1|1|1			-0.0500508	0	0	0	1	0	testosterone,NADPH---hemoprotein reductase:oxygen oxidoreductase (19-hydroxylating); Testosterone + [Reduced NADPH---hemoprotein reductase] + Oxygen <=> 19-Hydroxytestosterone + [Oxidized NADPH---hemoprotein reductase] + H2O
rn:R02502	C00535|C00167	1|1	C11134|C00015	1|1	C00167		-0.407217	1	0	0	1	0	17beta-hydroxysteroid UDP-glucuronosyltransferase; Testosterone + UDP-glucuronate <=> Testosterone glucuronide + UDP
rn:R02519	C00544|C00007	1|1	C01036	1			-0.0600219	0	0	0	1	0	Homogentisate:oxygen 1,2-oxidoreductase (decyclizing); Homogentisate + Oxygen <=> 4-Maleylacetoacetate
rn:R02521	C01179|C00007	1|1	C00544|C00011	1|1	C01179		-0.75324	1	0	0	1	0	4-Hydroxyphenylpyruvate:oxygen oxidoreductase (hydroxylating,decarboxylating); 3-(4-Hydroxyphenyl)pyruvate + Oxygen <=> Homogentisate + CO2
rn:R02527	C00937|C00003	1|1	C00546|C00004|C00080	1|1|1	C00003		0.3162	1	0	0	1	0	(R)-Lactaldehyde:NAD+ oxidoreductase; (R)-Lactaldehyde + NAD+ <=> Methylglyoxal + NADH + H+
rn:R02529	C01888|C00001|C00007	1|1|1	C00546|C00014|C00027	1|1|1			-0.0752664	0	0	0	1	0	aminoacetone:oxygen oxidoreductase(deaminating); Aminoacetone + H2O + Oxygen <=> Methylglyoxal + Ammonia + Hydrogen peroxide
rn:R02532	C00547|C00001|C00007	1|1|1	C05577|C00014|C00027	1|1|1			-0.0605455	0	0	0	1	0	4-[(1R)-2-Amino-1-hydroxyethyl]-1,2-benzenediol:oxygen oxidoreductase(deaminating)(flavin-containing); L-Noradrenaline + H2O + Oxygen <=> 3,4-Dihydroxymandelaldehyde + Ammonia + Hydrogen peroxide
rn:R02536	C00601|C00003|C00001	1|1|1	C07086|C00004|C00080	1|1|1	C00003		0.263698	1	0	0	1	0	Phenylacetaldehyde:NAD+ oxidoreductase; Phenylacetaldehyde + NAD+ + H2O <=> Phenylacetic acid + NADH + H+
rn:R02537	C00601|C00006|C00001	1|1|1	C07086|C00005|C00080	1|1|1			-0.121267	0	0	0	1	0	Aldehyde:NADP+ oxidoreductase; Phenylacetaldehyde + NADP+ + H2O <=> Phenylacetic acid + NADPH + H+
rn:R02556	C00559|C00001	1|1	C05512|C00014	1|1		C05512	-0.0237736	0	1	0	1	0	Deoxyadenosine aminohydrolase; Deoxyadenosine + H2O <=> Deoxyinosine + Ammonia
rn:R02566	C00576|C00006|C00001	1|1|1	C00719|C00005|C00080	1|1|2		C00719	-0.00822481	0	1	0	1	0	p-Cumic alcohol:NADP+ oxidoreductase; Betaine aldehyde + NADP+ + H2O <=> Betaine + NADPH + 2 H+
rn:R02568	C01094	1	C00111|C00577	1|1		C00111	0.243253	0	1	0	1	0	D-fructose 1-phosphate D-glyceraldehyde-3-phosphate-lyase; D-Fructose 1-phosphate <=> Glycerone phosphate + D-Glyceraldehyde
rn:R02590	C00063|C06459	1|1	C00013|C05674	1|1			0.042176	0	0	0	1	0	CTP:choline-phosphate cytidylyltransferase; CTP + N-Trimethyl-2-aminoethylphosphonate <=> Diphosphate + CMP-N-trimethyl-2-aminoethylphosphonate
rn:R02596	C00590	1	C15805	1			-0.191347	0	0	0	1	0	Donor:hydrogen-peroxide oxidoreductase; Coniferyl alcohol <=> Guaiacyl lignin
rn:R02613	C05332|C00007|C00001	1|1|1	C00601|C00014|C00027	1|1|1			-0.0752664	0	0	0	1	0	Phenethylamine:oxygen oxidoreductase (deaminating); Phenethylamine + Oxygen + H2O <=> Phenylacetaldehyde + Ammonia + Hydrogen peroxide
rn:R02640	C00800|C00003	1|1	C00618|C00004|C00080	1|1|1	C00003		0.311981	1	0	0	1	0	L-Gulonate:NAD+ 3-oxidoreductase; L-Gulonate + NAD+ <=> 3-Dehydro-L-gulonate + NADH + H+
rn:R02657	C05585|C00007|C00001	1|1|1	C00628|C00027	1|1			0.106168	0	0	0	1	0	2,5-Dihydroxybenzoate + Hydrogen peroxide <=> Gentisate aldehyde + Oxygen + H2O
rn:R02661	C00630|C00028	1|1	C03460|C00030	1|1			0.00525992	0	0	0	1	0	2-methylpropanoyl-CoA:(acceptor) 2,3-oxidoreductase; 2-Methylpropanoyl-CoA + Acceptor <=> 2-Methylprop-2-enoyl-CoA + Reduced acceptor
rn:R02665	C00632|C00007	1|1	C04409	1			-0.0148636	0	0	0	1	0	3-Hydroxyanthranilate:oxygen 3,4-oxidoreductase (decyclizing); 3-Hydroxyanthranilate + Oxygen <=> 2-Amino-3-carboxymuconate semialdehyde
rn:R02668	C03227|C00001	1|1	C00632|C00041	1|1		C00041	0.289765	0	1	0	1	0	3-Hydroxy-L-kynurenine hydrolase; 3-Hydroxy-L-kynurenine + H2O <=> 3-Hydroxyanthranilate + L-Alanine
rn:R02670	C05640|C00704|C00027|C00080	1|2|2|2	C00632|C00007	2|2			-0.0260575	0	0	0	1	0	2 3-Hydroxyanthranilate + 4 Oxygen <=> Cinnavalininate + 2 O2.- + 2 Hydrogen peroxide + 2 H+
rn:R02678	C00637|C00003|C00001	1|1|1	C00954|C00004|C00080	1|1|1	C00003		0.359995	1	0	0	1	0	Indole-3-acetaldehyde:NAD+ oxidoreductase; Indole-3-acetaldehyde + NAD+ + H2O <=> Indole-3-acetate + NADH + H+
rn:R02685	C00640	1	C00658|C00001	1|1			-0.067978	0	0	0	1	0	(3S)-3-hydroxyacyl-CoA hydro-lyase; (3S)-3-Hydroxyacyl-CoA <=> trans-2,3-Dehydroacyl-CoA + H2O
rn:R02687	C00641|C00001	1|1	C01885|C00162	1|1			-0.102941	0	0	0	1	0	1,2-diacyl-sn-glycerol acylhydrolase; 1,2-Diacyl-sn-glycerol + H2O <=> 1-Acylglycerol + Fatty acid
rn:R02695	C03765|C00003|C00001	1|1|1	C00642|C00004|C00080	1|1|1	C00003		0.263698	1	0	0	1	0	4-Hydroxyphenylacetaldehyde:NAD+ oxidoreductase; 4-Hydroxyphenylacetaldehyde + NAD+ + H2O <=> 4-Hydroxyphenylacetate + NADH + H+
rn:R02697	C03765|C00006|C00001	1|1|1	C00642|C00005|C00080	1|1|1			-0.121267	0	0	0	1	0	4-Hydroxyphenylacetaldehyde:NADP+ oxidoreductase; 4-Hydroxyphenylacetaldehyde + NADP+ + H2O <=> 4-Hydroxyphenylacetate + NADPH + H+
rn:R02701	C00643	1	C00780|C00011	1|1			-0.0804245	0	0	0	1	0	5-Hydroxy-L-tryptophan decarboxy-lyase; 5-Hydroxy-L-tryptophan <=> Serotonin + CO2
rn:R02702	C00643|C00007	1|1	C05648	1			-0.186594	0	0	0	1	0	5-hydroxy-L-tryptophan:oxygen 2,3-dioxygenase (indole-decyclizing); 5-Hydroxy-L-tryptophan + Oxygen <=> 5-Hydroxy-N-formylkynurenine
rn:R02705	C00002|C00645	1|1	C00008|C04257	1|1		C00008	0.89758	0	1	0	1	0	ATP:N-acyl-D-mannosamine 6-phosphotransferase; ATP + N-Acetyl-D-mannosamine <=> ADP + N-Acetyl-D-mannosamine 6-phosphate
rn:R02719	C00655|C00001	1|1	C01762|C00009	1|1		C01762|C00009	-0.0596537	0	2	0	1	0	xanthosine 5'-phosphate phosphohydrolase; Xanthosine 5'-phosphate + H2O <=> Xanthosine + Orthophosphate
rn:R02720	C00700|C00001	1|1	C00655|C00013	1|1			-0.22215	0	0	0	1	0	XTP pyrophosphohydrolase; XTP diphosphohydrolase (diphosphate-forming); XTP + H2O <=> Xanthosine 5'-phosphate + Diphosphate
rn:R02723	C00187|C00007|C00662|C00080	1|1|2|2	C05502|C00001|C00667	1|1|2	C00187		-0.035103	1	0	0	1	0	Cholesterol + Oxygen + 2 Reduced adrenal ferredoxin + 2 H+ <=> 22(R)-Hydroxycholesterol + H2O + 2 Oxidized adrenal ferredoxin
rn:R02725	C00662|C00280|C00007|C00080	2|1|1|2	C05284|C00667|C00001	1|2|1			-6.39128e-07	0	0	0	1	0	Androstenedione,reduced-adrenal-ferredoxin:oxygen oxidoreductase (11-hydroxylating); 2 Reduced adrenal ferredoxin + Androstenedione + Oxygen + 2 H+ <=> 11beta-Hydroxyandrost-4-ene-3,17-dione + 2 Oxidized adrenal ferredoxin + H2O
rn:R02731	C00665|C00001	1|1	C05345|C00009	1|1		C00009	-0.160806	0	1	0	1	0	D-Fructose-2,6-bisphosphate 2-phosphohydrolase; beta-D-Fructose 2,6-bisphosphate + H2O <=> beta-D-Fructose 6-phosphate + Orthophosphate
rn:R02736	C01172|C00006	1|1	C01236|C00005|C00080	1|1|1			-0.073936	0	0	0	1	0	beta-D-glucose-6-phosphate:NADP+ 1-oxoreductase; beta-D-Glucose 6-phosphate + NADP+ <=> D-Glucono-1,5-lactone 6-phosphate + NADPH + H+
rn:R02739	C00668	1	C01172	1	C00668		0.674935	1	0	0	1	0	alpha-D-Glucose 6-phosphate ketol-isomerase; alpha-D-Glucose 6-phosphate <=> beta-D-Glucose 6-phosphate
rn:R02740	C00668	1	C05345	1	C00668		0.674935	1	0	0	1	0	alpha-D-Glucose 6-phosphate ketol-isomerase; alpha-D-Glucose 6-phosphate <=> beta-D-Fructose 6-phosphate
rn:R02743	C00669	1	C01879|C00097	1|1		C01879|C00097	-1.60292	0	2	0	1	0	gamma-L-glutamyl-L-cysteine gamma-glutamyl cyclotransferase (5-oxoproline-forming); gamma-L-Glutamyl-L-cysteine <=> 5-Oxoproline + L-Cysteine
rn:R02745	C04517|C00001	1|1	C00071|C00670	1|1		C00670	0.329983	0	1	0	1	0	1-(1-alkenyl)-sn-glycero-3-phosphocholine aldehydohydrolase; 1-(1-Alkenyl)-sn-glycero-3-phosphocholine + H2O <=> Aldehyde + sn-Glycero-3-phosphocholine
rn:R02746	C04230|C00001	1|1	C00670|C00162	1|1		C00670	0.450122	0	1	0	1	0	1-Acyl-sn-glycero-3-phosphocholine acylhydrolase; 1-Acyl-sn-glycero-3-phosphocholine + H2O <=> sn-Glycero-3-phosphocholine + Fatty acid
rn:R02747	C04233|C00001	1|1	C00670|C00162	1|1		C00670	0.334651	0	1	0	1	0	2-Acyl-sn-glycero-3-phosphocholine acylhydrolase; 2-Acyl-sn-glycero-3-phosphocholine + H2O <=> sn-Glycero-3-phosphocholine + Fatty acid
rn:R02749	C00672	1	C00673	1			0.106825	0	0	0	1	0	2-deoxy-D-ribose 1-phosphate 1,5-phosphomutase; 2-Deoxy-D-ribose 1-phosphate <=> 2-Deoxy-D-ribose 5-phosphate
rn:R02750	C01801|C00002	1|1	C00673|C00008	1|1		C00008	0.600424	0	1	0	1	0	2-Deoxy-D-ribose 5-phosphate + ADP <=> Deoxyribose + ATP
rn:R02757	C00002|C01885	1|1	C00008|C00681	1|1		C00008	0.89385	0	1	0	1	0	ATP:acylglycerol 3-phosphotransferase; ATP + 1-Acylglycerol <=> ADP + 1-Acyl-sn-glycerol 3-phosphate
rn:R02765	C01213	1	C00683	1			-0.166326	0	0	0	1	0	Methylmalonyl-CoA epimerase; (R)-Methylmalonyl-CoA <=> (S)-Methylmalonyl-CoA
rn:R02805	C04392|C00001	1|1	C00700|C00655	1|1			0.0234491	0	0	0	1	0	P1,P4-Bis(5'-nucleosyl)-tetraphosphate nucleotidohydrolase; P1,P4-Bis(5'-xanthosyl) tetraphosphate + H2O <=> XTP + Xanthosine 5'-phosphate
rn:R02834	C00735|C00003	1|1	C00762|C00004|C00080	1|1|1	C00003		0.386633	1	0	0	1	0	Cortisol:NAD+ 11-oxidoreductase; Cortisol + NAD+ <=> Cortisone + NADH + H+
rn:R02836	C00735|C00006	1|1	C00762|C00005|C00080	1|1|1			-0.140726	0	0	0	1	0	Cortisol:NADP+ 11-oxidoreductase; Cortisol + NADP+ <=> Cortisone + NADPH + H+
rn:R02838	C05497|C03024|C00007	1|1|1	C00735|C03161|C00001	1|1|1			-0.0141205	0	0	0	1	0	21-deoxycortisol,NADPH-hemoprotein reductase:oxygen oxidoreductase (21-hydroxylating); 21-Deoxycortisol + [Reduced NADPH---hemoprotein reductase] + Oxygen <=> Cortisol + [Oxidized NADPH---hemoprotein reductase] + H2O
rn:R02840	C05489|C00003	1|1	C00735|C00080|C00004	1|1|1	C00003		0.384966	1	0	0	1	0	Cortisol delta5-delat4-isomerase; 11beta,17alpha,21-Trihydroxypregnenolone:NAD+ 3-oxidoreductase; Cortisol + H+ + NADH <=> 11beta,17alpha,21-Trihydroxypregnenolone + NAD+
rn:R02841	C05471|C00006	1|1	C00735|C00005|C00080	1|1|1			0	0	0	0	1	0	11beta,17alpha,21-Trihydroxy-5beta-pregnane-3,20-dione:NADP+ delta4-oxidoreductase; 3-Oxo-5beta-steroid:NADP+ delta4-oxidoreductase; 11beta,17alpha,21-Trihydroxy-5beta-pregnane-3,20-dione + NADP+ <=> Cortisol + NADPH + H+
rn:R02843	C05488|C00138|C00007|C00080	1|2|1|2	C00735|C00139|C00001	1|2|1			-6.39128e-07	0	0	0	1	0	steroid,reduced ferredoxin:oxygen oxidoreductase (11-hydroxylating); 11-Deoxycortisol + 2 Reduced ferredoxin + Oxygen + 2 H+ <=> Cortisol + 2 Oxidized ferredoxin + H2O
rn:R02874	C00751|C00007|C03024	1|1|1	C01054|C03161|C00001	1|1|1			0.210243	0	0	0	1	0	squalene,NADPH-hemoprotein:oxygen oxidoreductase (2,3-epoxidizing); Squalene + Oxygen + [Reduced NADPH---hemoprotein reductase] <=> (S)-2,3-Epoxysqualene + [Oxidized NADPH---hemoprotein reductase] + H2O
rn:R02893	C05469|C00006	1|1	C00762|C00005|C00080	1|1|1			0	0	0	0	1	0	17alpha,21-dihydroxy-5beta-pregnane-3,11,20-trione:NADP+ delta4-oxidoreductase; 17alpha,21-Dihydroxy-5beta-pregnane-3,11,20-trione + NADP+ <=> Cortisone + NADPH + H+
rn:R02894	C00763|C00007	1|1	C03564|C00027	1|1			-0.027102	0	0	0	1	0	D-Proline:oxygen oxidoreductase; D-Proline + Oxygen <=> 1-Pyrroline-2-carboxylate + Hydrogen peroxide
rn:R02902	C00777|C00167	1|1	C11061|C00015	1|1	C00167		-0.407217	1	0	0	1	0	Retinoate + UDP-glucuronate <=> all-trans-Retinoyl-beta-glucuronide + UDP
rn:R02908	C00780|C00001|C00007	1|1|1	C05634|C00014|C00027	1|1|1			-0.0605455	0	0	0	1	0	5-Hydroxytryptamine:oxygen oxidoreductase(deaminating)(flavin-containing); Serotonin + H2O + Oxygen <=> 5-Hydroxyindoleacetaldehyde + Ammonia + Hydrogen peroxide
rn:R02909	C00780|C00007	1|1	C05647	1			-0.186594	0	0	0	1	0	5-hydroxytryptamine:oxygen 2,3-dioxygenase (indole-decyclizing); Serotonin + Oxygen <=> Formyl-5-hydroxykynurenamine
rn:R02912	C00780|C00440	1|1	C05659|C00101	1|1	C00440		0.274029	1	0	0	1	0	serotonin O-methyltransferase; Serotonin + 5-Methyltetrahydrofolate <=> 5-Methoxytryptamine + Tetrahydrofolate
rn:R02914	C03680	1	C00785|C00001	1|1			1.92162e-06	0	0	0	1	0	4,5-Dihydro-4-oxo-5-imidazolepropanoate hydro-lyase; 4-Imidazolone-5-propanoate <=> Urocanate + H2O
rn:R02919	C00788|C00001|C00007	1|1|1	C05577|C00218|C00027	1|1|1			-0.0605455	0	0	0	1	0	4-[(1R)-1-Hydroxy-2-(methylamino)ethyl]-1,2-benzenediol:oxygen oxidoreductase(deaminating)(flavin-containing); L-Adrenaline + H2O + Oxygen <=> 3,4-Dihydroxymandelaldehyde + Methylamine + Hydrogen peroxide
rn:R02921	C00063|C01068	1|1	C00013|C00789	1|1			-0.0698046	0	0	0	1	0	CTP:D-ribitol-5-phosphate cytidylyltransferase; CTP + D-Ribitol 5-phosphate <=> Diphosphate + CDP-ribitol
rn:R02923	C00792|C00001|C00007	1|1|1	C03771|C00014|C00027	1|1|1		C03771	0.491178	0	1	0	1	0	D-Arginine:oxygen oxidoreductase (deaminating); D-Arginine + H2O + Oxygen <=> 5-Guanidino-2-oxopentanoate + Ammonia + Hydrogen peroxide
rn:R02926	C05399|C00001	1|1	C00794|C00124	1|1			0.0283086	0	0	0	1	0	Melibiitol galactohydrolase; Melibiitol + H2O <=> D-Sorbitol + D-Galactose
rn:R02933	C01040|C00001	1|1	C00800	1			-0.0509156	0	0	0	1	0	L-Gulono-1,4-lactone lactonohydrolase; L-Gulono-1,4-lactone + H2O <=> L-Gulonate
rn:R02957	C02670|C00003|C00001	1|1|2	C00818|C00004|C00080	1|1|1	C00003		0.359995	1	0	0	1	0	D-Glucuronolactone:NAD+ oxidoreductase; D-Glucuronolactone + NAD+ + 2 H2O <=> D-Glucarate + NADH + H+
rn:R02964	C00828|C00080|C00004	1|1|1	C05819|C00003	1|1		C00003	-0.372003	0	1	0	1	0	NADH:menaquinone oxidoreductase; Menaquinone + H+ + NADH <=> Menaquinol + NAD+
rn:R02971	C00002|C00831	1|1	C00008|C01134	1|1		C00008|C01134	-0.242311	0	2	0	1	0	ATP:pantothenate 4'-phosphotransferase; ATP + Pantetheine <=> ADP + Pantetheine 4'-phosphate
rn:R02973	C00831|C00001	1|1	C00864|C01678	1|1		C00864	-0.203848	0	1	0	1	0	(R)-pantetheine amidohydrolase; Pantetheine + H2O <=> Pantothenate + Cysteamine
rn:R02975	C02953|C00006	1|1	C00835|C00005|C00080	1|1|1			-0.0717436	0	0	0	1	0	7,8-Dihydrobiopterin:NADP+ oxidoreductase; 7,8-Dihydrobiopterin + NADP+ <=> Sepiapterin + NADPH + H+
rn:R02978	C00836|C00006	1|1	C02934|C00005|C00080	1|1|1	C00836		0.194924	1	0	0	1	0	Sphinganine:NADP+ 3-oxidoreductase; Sphinganine + NADP+ <=> 3-Dehydrosphinganine + NADPH + H+
rn:R03004	C00857|C00001	1|1	C00020|C01185	1|1		C00020	1.05814	0	1	0	1	0	Deamino-NAD+ nucleotidohydrolase; Deamino-NAD+ + H2O <=> AMP + Nicotinate D-ribonucleotide
rn:R03005	C00002|C01185	1|1	C00013|C00857	1|1			0.0738941	0	0	0	1	0	ATP:nicotinamide-nucleotide adenylyltransferase; ATP + Nicotinate D-ribonucleotide <=> Diphosphate + Deamino-NAD+
rn:R03026	C01144	1	C00877|C00001	1|1			-0.0690024	0	0	0	1	0	(S)-3-hydroxybutanoyl-CoA hydro-lyase; (S)-3-Hydroxybutanoyl-CoA <=> Crotonoyl-CoA + H2O
rn:R03045	C05668	1	C00894|C00001	1|1			-0.0690024	0	0	0	1	0	3-Hydroxypropionyl-CoA hydro-lyase; 3-Hydroxypropionyl-CoA <=> Propenoyl-CoA + H2O
rn:R03048	C00899|C00003	1|1	C02110|C00004|C00080	1|1|1	C00003		0.440753	1	0	0	1	0	11-cis-retinol:NAD+ oxidoreductase; 11-cis-Retinol + NAD+ <=> 11-cis-Retinal + NADH + H+
rn:R03055	C21028|C00001	1|1	C21029	1			-0.000936122	0	0	0	1	0	(R)-5,6-dihydrothymine amidohydrolase; (R)-5,6-Dihydrothymine + H2O <=> (R)-3-Ureidoisobutyrate
rn:R03057	C00909|C00001	1|1	C02165	1			-0.0299897	0	0	0	1	0	(7E,9E,11Z,14Z)-(5S,6S)-5,6-Epoxyicosa-7,9,11,14-tetraenoate hydrolase; Leukotriene A4 + H2O <=> Leukotriene B4
rn:R03059	C02166	1	C00909|C00051	1|1		C00051	-1.10926	0	1	0	1	0	(7E,9E,11Z,14Z)-(5S,6S)-5,6-Epoxyicosa-7,9,11,14-tetraenoate:glutathione leukotriene-transferase (epoxide-ring-opening); Leukotriene A4 + Glutathione <=> Leukotriene C4
rn:R03087	C05295|C00007|C03024	1|1|1	C00951|C00058|C03161|C00001	1|1|1|1			-0.0500508	0	0	0	1	0	19-oxotestosterone,NADPH---hemoprotein reductase:oxygen oxidoreductase (aromatizing, formate-forming); 19-Oxotestosterone + Oxygen + [Reduced NADPH---hemoprotein reductase] <=> Estradiol-17beta + Formate + [Oxidized NADPH---hemoprotein reductase] + H2O
rn:R03088	C00951|C00080|C00007|C00004	1|1|1|1	C05301|C00003|C00001	1|1|1		C00003	-0.045772	0	1	0	1	0	Estradiol-17beta + H+ + Oxygen + NADH <=> 2-Hydroxyestradiol + NAD+ + H2O
rn:R03089	C00951|C00080|C00007|C00005	1|1|1|1	C05141|C00006|C00001	1|1|1			0.0284958	0	0	0	1	0	Estradiol-17beta + H+ + Oxygen + NADPH <=> Estriol + NADP+ + H2O
rn:R03090	C00951|C00080|C00007|C00005	1|1|1|1	C05301|C00006|C00001	1|1|1			0.339194	0	0	0	1	0	Estradiol-17beta + H+ + Oxygen + NADPH <=> 2-Hydroxyestradiol + NADP+ + H2O
rn:R03091	C00951|C00167	1|1	C05503|C00015	1|1	C00167		-0.407217	1	0	0	1	0	UDPglucuronate beta-D-glucuronosyltransferase(acceptor-unspecific); Estradiol-17beta + UDP-glucuronate <=> Estradiol-17beta 3-glucuronide + UDP
rn:R03103	C04076|C00006|C00001	1|1|1	C00956|C00005|C00080	1|1|1		C00956	-0.281351	0	1	0	1	0	L-2-aminoadipate-6-semialdehyde:NADP+ 6-oxidoreductase; L-2-Aminoadipate 6-semialdehyde + NADP+ + H2O <=> L-2-Aminoadipate + NADPH + H+
rn:R03104	C05823|C00003	1|1	C00957|C00004|C00080	1|1|1	C00003		0.268637	1	0	0	1	0	3-Mercaptolactate:NAD+ oxidoreductase; 3-Mercaptolactate + NAD+ <=> Mercaptopyruvate + NADH + H+
rn:R03105	C00957|C00094	1|1	C00320|C00022	1|1		C00022	0.423308	0	1	0	1	0	3-Mercaptopyruvate:cyanide sulfurtransferase; Mercaptopyruvate + Sulfite <=> Thiosulfate + Pyruvate
rn:R03139	C00986|C00007|C00001	1|1|1	C05665|C00014|C00027	1|1|1			-0.139504	0	0	0	1	0	primary-amine oxidase; 1,3-Diaminopropane + Oxygen + H2O <=> 3-Aminopropanal + Ammonia + Hydrogen peroxide
rn:R03158	C05668|C00001	1|1	C01013|C00010	1|1		C00010	0.0848286	0	1	0	1	0	3-Hydroxypropanoate + CoA <=> 3-Hydroxypropionyl-CoA + H2O
rn:R03161	C00002|C01019	1|1	C00008|C02985	1|1		C00008	0.696174	0	1	0	1	0	ATP:6-deoxy-L-galactose 1-phosphotransferase; ATP + 6-Deoxy-L-galactose <=> ADP + L-Fucose 1-phosphate
rn:R03165	C01024	1	C01051|C00001	1|1			-0.152423	0	0	0	1	0	Hydroxymethylbilane hydro-lyase(cyclizing); Hydroxymethylbilane <=> Uroporphyrinogen III + H2O
rn:R03172	C15980|C00028	1|1	C03345|C00030	1|1			0.0141881	0	0	0	1	0	(S)-2-methylbutanoyl-CoA:acceptor 2,3-oxidoreductase; (S)-2-Methylbutanoyl-CoA + Acceptor <=> 2-Methylbut-2-enoyl-CoA + Reduced acceptor
rn:R03181	C01036	1	C01061	1			-0.00602757	0	0	0	1	0	4-Maleylacetoacetate cis-trans-isomerase; 4-Maleylacetoacetate <=> 4-Fumarylacetoacetate
rn:R03189	C03479|C00025	1|1	C00101|C01045	1|1	C00025		-0.240134	1	0	0	1	0	5-Formyltetrahydrofolate:L-glutamate N-formiminotransferase; Folinic acid + L-Glutamate <=> Tetrahydrofolate + N-Formyl-L-glutamate
rn:R03197	C01051	1	C03263|C00011	1|2			-0.0891721	0	0	0	1	0	Uroporphyrinogen-III carboxy-lyase; Uroporphyrinogen III <=> Coproporphyrinogen III + 4 CO2
rn:R03199	C01054	1	C01724	1			0.17322	0	0	0	1	0	(S)-2,3-Epoxysqualene mutase (cyclizing, lanosterol-forming); (S)-2,3-Epoxysqualene <=> Lanosterol
rn:R03208	C01060|C00027	2|1	C01829|C02218|C00001	1|1|2			0.0101665	0	0	0	1	0	2 3,5-Diiodo-L-tyrosine + Hydrogen peroxide <=> Thyroxine + Dehydroalanine + 2 H2O
rn:R03220	C03263|C00007	1|1	C01079|C00011|C00001	1|2|2			-0.0818971	0	0	0	1	0	Coproporphyrinogen:oxygen oxidoreductase(decarboxylating); Coproporphyrinogen III + Oxygen <=> Protoporphyrinogen IX + 2 CO2 + 2 H2O
rn:R03222	C01079|C00007	1|2	C02191|C00027	1|2			-0.109189	0	0	0	1	0	protoporphyrinogen-IX:oxygen oxidoreductase; Protoporphyrinogen IX + 3 Oxygen <=> Protoporphyrin + 3 Hydrogen peroxide
rn:R03236	C01097|C00002	1|1	C03785|C00008	1|1		C00008	0.786132	0	1	0	1	0	ATP:D-tagatose-6-phosphate 1-phosphotransferase; D-Tagatose 6-phosphate + ATP <=> D-Tagatose 1,6-bisphosphate + ADP
rn:R03237	C00063|C01097	1|1	C00112|C03785	1|1			-0.0576594	0	0	0	1	0	CTP:D-tagatose 6-phosphate 1-phosphotransferase; CTP + D-Tagatose 6-phosphate <=> CDP + D-Tagatose 1,6-bisphosphate
rn:R03238	C00075|C01097	1|1	C00015|C03785	1|1			-0.0576594	0	0	0	1	0	UTP:D-tagatose 6-phosphate 1-phosphotransferase; UTP + D-Tagatose 6-phosphate <=> UDP + D-Tagatose 1,6-bisphosphate
rn:R03239	C00081|C01097	1|1	C00104|C03785	1|1			-0.0576594	0	0	0	1	0	ITP:D-tagatose 6-phosphate 1-phosphotransferase; ITP + D-Tagatose 6-phosphate <=> IDP + D-Tagatose 1,6-bisphosphate
rn:R03245	C00002|C01107	1|1	C00008|C01143	1|1		C00008	0.724124	0	1	0	1	0	ATP:(R)-5-phosphomevalonate phosphotransferase; ATP + (R)-5-Phosphomevalonate <=> ADP + (R)-5-Diphosphomevalonate
rn:R03262	C02140|C00662|C00007|C00080	1|2|1|2	C01124|C00667|C00001	1|2|1	C02140		0.389728	1	0	0	1	0	Corticosterone,reduced-adrenal-ferredoxin:oxygen oxidoreductase (18-hydroxylating); Corticosterone + 2 Reduced adrenal ferredoxin + Oxygen + 2 H+ <=> 18-Hydroxycorticosterone + 2 Oxidized adrenal ferredoxin + H2O
rn:R03263	C01124|C00662|C00007	1|1|1	C01780|C00667|C00001	1|1|2			-6.39128e-07	0	0	0	1	0	18-Hydroxycorticosterone + Reduced adrenal ferredoxin + Oxygen <=> Aldosterone + Oxidized adrenal ferredoxin + 2 H2O
rn:R03269	C04352	1	C01134|C00011	1|1		C01134	-1.21294	0	1	0	1	0	N-[(R)-4'-Phosphopantothenoyl]-L-cysteine carboxy-lyase; (R)-4'-Phosphopantothenoyl-L-cysteine <=> Pantetheine 4'-phosphate + CO2
rn:R03291	C01157|C00003	1|1	C04281|C00004|C00080	1|1|1	C01157|C00003		1.38536	2	0	0	1	0	trans-4-Hydroxy-L-proline:NAD+ 5-oxidoreductase; Hydroxyproline + NAD+ <=> L-1-Pyrroline-3-hydroxy-5-carboxylate + NADH + H+
rn:R03293	C01157|C00006	1|1	C04281|C00005|C00080	1|1|1	C01157		1.00039	1	0	0	1	0	trans-4-Hydroxy-L-proline:NADP+ 5-oxidoreductase; Hydroxyproline + NADP+ <=> L-1-Pyrroline-3-hydroxy-5-carboxylate + NADPH + H+
rn:R03295	C01157|C15602	1|1	C04281|C15603	1|1	C01157		1.11115	1	0	0	1	0	trans-4-hydroxy-L-proline:quinone oxidoreductase; Hydroxyproline + Quinone <=> L-1-Pyrroline-3-hydroxy-5-carboxylate + Hydroquinone
rn:R03300	C04043|C00003|C00001	1|1|1	C01161|C00004|C00080	1|1|1	C00003		0.263698	1	0	0	1	0	3,4-Dihydroxyphenylacetaldehyde:NAD+ oxidoreductase; 3,4-Dihydroxyphenylacetaldehyde + NAD+ + H2O <=> 3,4-Dihydroxyphenylacetate + NADH + H+
rn:R03302	C04043|C00006|C00001	1|1|1	C01161|C00005|C00080	1|1|1			-0.121267	0	0	0	1	0	3,4-Dihydroxyphenylacetaldehyde:NADP+ oxidoreductase; 3,4-Dihydroxyphenylacetaldehyde + NADP+ + H2O <=> 3,4-Dihydroxyphenylacetate + NADPH + H+
rn:R03313	C01165|C00009|C00006	1|1|1	C03287|C00005|C00080	1|1|1	C00009		-0.111916	1	0	0	1	0	L-glutamate-5-semialdehyde:NADP+ 5-oxidoreductase (phosphorylating); L-Glutamate 5-semialdehyde + Orthophosphate + NADP+ <=> L-Glutamyl 5-phosphate + NADPH + H+
rn:R03316	C05381|C15972	1|1	C16254|C00068	1|1		C00068	-0.396815	0	1	0	1	0	3-Carboxy-1-hydroxypropyl-ThPP + Enzyme N6-(lipoyl)lysine <=> [Dihydrolipoyllysine-residue succinyltransferase] S-succinyldihydrolipoyllysine + Thiamin diphosphate
rn:R03321	C01172	1	C05345	1			-0.0472519	0	0	0	1	0	beta-D-Glucose 6-phosphate ketol-isomerase; beta-D-Glucose 6-phosphate <=> beta-D-Fructose 6-phosphate
rn:R03325	C04518|C00006	1|1	C01176|C00005|C00080	1|1|1			-0.0879464	0	0	0	1	0	17alpha,20alpha-Dihydroxypregn-4-en-3-one:NADP+ 20-oxidoreductase; 17alpha,20alpha-Dihydroxypregn-4-en-3-one + NADP+ <=> 17alpha-Hydroxyprogesterone + NADPH + H+
rn:R03326	C01176|C03024|C00007	1|1|1	C05488|C03161|C00001	1|1|1			-0.0141205	0	0	0	1	0	17alpha-hydroxyprogesterone,NADPH-hemoprotein reductase:oxygen oxidoreductase (21-hydroxylating); 17alpha-Hydroxyprogesterone + [Reduced NADPH---hemoprotein reductase] + Oxygen <=> 11-Deoxycortisol + [Oxidized NADPH---hemoprotein reductase] + H2O
rn:R03327	C05138|C00003	1|1	C01176|C00004|C00080	1|1|1	C00003		0.384966	1	0	0	1	0	17alpha-Hydroxypregnenolone:NAD+ 3-oxidoreductase; 17alpha-Hydroxypregnenolone + NAD+ <=> 17alpha-Hydroxyprogesterone + NADH + H+
rn:R03329	C01176|C00138|C00007|C00080	1|2|1|2	C05497|C00139|C00001	1|2|1			-6.39128e-07	0	0	0	1	0	steroid,reduced-adrenal-ferredoxin:oxygen oxidoreductase (11-hydroxylating); 17alpha-Hydroxyprogesterone + 2 Reduced ferredoxin + Oxygen + 2 H+ <=> 21-Deoxycortisol + 2 Oxidized ferredoxin + H2O
rn:R03330	C04062|C00001	1|1	C01177|C00009	1|1		C00009	0.0906452	0	1	0	1	0	D-myo-Inositol-1,3-bisphosphate 3-phosphohydrolase; D-myo-Inositol 1,3-bisphosphate + H2O <=> Inositol 1-phosphate + Orthophosphate
rn:R03332	C01194|C00001	1|1	C01177|C00641	1|1			0.0230656	0	0	0	1	0	1-Phosphatidyl-D-myo-inositol inositolphosphohydrolase; 1-Phosphatidyl-D-myo-inositol + H2O <=> Inositol 1-phosphate + 1,2-Diacyl-sn-glycerol
rn:R03342	C01179	1	C05350	1	C01179		-0.947436	1	0	0	1	0	3-(4-Hydroxyphenyl)pyruvate keto-enol-isomerase; 3-(4-Hydroxyphenyl)pyruvate <=> 2-Hydroxy-3-(4-hydroxyphenyl)propenoate
rn:R03346	C01185|C00001	1|1	C05841|C00009	1|1		C00009	-0.0463978	0	1	0	1	0	nicotinate D-ribonucleotide phosphohydrolase; Nicotinate D-ribonucleotide + H2O <=> Nicotinate D-ribonucleoside + Orthophosphate
rn:R03347	C05841|C00002	1|1	C01185|C00008	1|1		C00008	0.765139	0	1	0	1	0	ATP:beta-D-ribosylnicotinate 5-phosphotransferase; Nicotinate D-ribonucleotide + ADP <=> Nicotinate D-ribonucleoside + ATP
rn:R03348	C01185|C00013|C00011	1|1|1	C03722|C00119	1|1			-0.012241	0	0	0	1	0	Nicotinate-nucleotide:pyrophosphate phosphoribosyltransferase (carboxylating); Nicotinate D-ribonucleotide + Diphosphate + CO2 <=> Quinolinate + 5-Phospho-alpha-D-ribose 1-diphosphate
rn:R03353	C01189	1	C03845	1			-0.118718	0	0	0	1	0	5alpha-Cholest-7-en-3beta-ol delta7-delta8-isomerase; Lathosterol <=> 5alpha-Cholest-8-en-3beta-ol
rn:R03354	C01190|C00052	1|1	C01290|C00015	1|1	C00052		-1.06788	1	0	0	1	0	UDP-alpha-D-galactose:beta-D-glucosyl-(1<->1)-ceramide 4-beta-D-galactosyltransferase; beta-D-Glucosyl-(1<->1)-ceramide + UDP-alpha-D-galactose <=> beta-D-Galactosyl-(1->4)-beta-D-glucosyl-(1<->1)-ceramide + UDP
rn:R03355	C01290|C00001	1|1	C01190|C00124	1|1			-0.0562859	0	0	0	1	0	beta-D-Galactosyl-1,4-beta-D-glucosylceramide galactohydrolase; beta-D-Galactosyl-(1->4)-beta-D-glucosyl-(1<->1)-ceramide + H2O <=> beta-D-Glucosyl-(1<->1)-ceramide + D-Galactose
rn:R03361	C00002|C01194	1|1	C00008|C01277	1|1		C00008	0.886177	0	1	0	1	0	ATP:1-Phosphatidyl-1D-myo-inositol 4-phosphotransferase; ATP + 1-Phosphatidyl-D-myo-inositol <=> ADP + 1-Phosphatidyl-1D-myo-inositol 4-phosphate
rn:R03362	C00002|C01194	1|1	C00008|C04549	1|1		C00008	0.836508	0	1	0	1	0	ATP:1-phosphatidyl-1D-myo-inositol 3-phosphotransferase; ATP + 1-Phosphatidyl-D-myo-inositol <=> ADP + 1-Phosphatidyl-1D-myo-inositol 3-phosphate
rn:R03363	C04549|C00001	1|1	C01194|C00009	1|1		C00009	0.269762	0	1	0	1	0	1-Phosphatidyl-1D-myo-inositol 3-phosphate 3-phosphohydrolase; 1-Phosphatidyl-1D-myo-inositol 3-phosphate + H2O <=> 1-Phosphatidyl-D-myo-inositol + Orthophosphate
rn:R03378	C00044|C16741	1|1	C00035|C03366	1|1		C00035	0.79887	0	1	0	1	0	GTP:5-hydroxy-L-lysine O-phosphotransferase; GTP + L-Hydroxylysine <=> GDP + 5-Phosphooxy-L-lysine
rn:R03380	C00052|C01211	1|1	C00015|C04487	1|1	C00052		-1.26061	1	0	0	1	0	UDP-alpha-D-galactose:procollagen-5-hydroxy-L-lysine D-galactosyltransferase; UDP-alpha-D-galactose + Procollagen 5-hydroxy-L-lysine <=> UDP + 5-(D-Galactosyloxy)-L-lysine-procollagen
rn:R03393	C01220|C00001	1|1	C03546|C00009	1|1		C00009	0.0892826	0	1	0	1	0	D-myo-Inositol-1,4-bisphosphate 1-phosphohydrolase; 1D-myo-Inositol 1,4-bisphosphate + H2O <=> myo-Inositol 4-phosphate + Orthophosphate
rn:R03394	C01245|C00001	1|1	C01220|C00009	1|1		C00009	-0.0758775	0	1	0	1	0	D-myo-Inositol-1,4,5-trisphosphate 5-phosphohydrolase; D-myo-Inositol 1,4,5-trisphosphate + H2O <=> 1D-myo-Inositol 1,4-bisphosphate + Orthophosphate
rn:R03404	C04555|C00001	1|1	C01227|C00059	1|1			0	0	0	0	1	0	3beta-Hydroxyandrost-5-en-17-one 3-sulfate sulfohydrolase; Dehydroepiandrosterone sulfate + H2O <=> Dehydroepiandrosterone + Sulfate
rn:R03405	C00053|C01227	1|1	C00054|C04555	1|1			0.132551	0	0	0	1	0	3'-phosphoadenylylsulfate:alcohol sulfotransferase; 3'-Phosphoadenylyl sulfate + Dehydroepiandrosterone <=> Adenosine 3',5'-bisphosphate + Dehydroepiandrosterone sulfate
rn:R03408	C01227|C00080|C00007|C00005	1|1|1|1	C05139|C00006|C00001	1|1|1			-0.329704	0	0	0	1	0	Dehydroepiandrosterone + H+ + Oxygen + NADPH <=> 16alpha-Hydroxydehydroepiandrosterone + NADP+ + H2O
rn:R03409	C04494|C00001	1|1	C01228|C00009	1|1		C00009	-0.0121317	0	1	0	1	0	guanosine 3'-diphosphate 5'-triphosphate 5'-phosphohydrolase; Guanosine 3'-diphosphate 5'-triphosphate + H2O <=> Guanosine 3',5'-bis(diphosphate) + Orthophosphate
rn:R03415	C04635|C00001	1|1	C00071|C01233	1|1		C01233	0.0624964	0	1	0	1	0	1-(1-alkenyl)-sn-glycero-3-phosphoethanolamine aldehydohydrolase; 1-(1-Alkenyl)-sn-glycero-3-phosphoethanolamine + H2O <=> Aldehyde + sn-Glycero-3-phosphoethanolamine
rn:R03416	C04438|C00001	1|1	C00162|C01233	1|1		C01233	0.208006	0	1	0	1	0	1-Acyl-sn-glycero-3-phosphoethanolamine aldehydohydrolase; 1-Acyl-sn-glycero-3-phosphoethanolamine + H2O <=> Fatty acid + sn-Glycero-3-phosphoethanolamine
rn:R03417	C05973|C00001	1|1	C00162|C01233	1|1		C01233	0.0671646	0	1	0	1	0	L-2-Lysophosphatidylethanolamine aldehydohydrolase; 2-Acyl-sn-glycero-3-phosphoethanolamine + H2O <=> Fatty acid + sn-Glycero-3-phosphoethanolamine
rn:R03425	C00037|C02051	1|1	C01242|C00011	1|1	C00037		0.0794162	1	0	0	1	0	glycine:lipoylprotein oxidoreductase (decarboxylating and acceptor-aminomethylating); Glycine + Lipoylprotein <=> S-Aminomethyldihydrolipoylprotein + CO2
rn:R03427	C01243|C00001	1|1	C04063|C00009	1|1		C00009	0.0892826	0	1	0	1	0	D-myo-Inositol 1,3,4-trisphosphate 1-phosphohydrolase; 1D-myo-Inositol 1,3,4-trisphosphate + H2O <=> D-myo-Inositol 3,4-bisphosphate + Orthophosphate
rn:R03428	C00002|C01243	1|1	C00008|C01272	1|1		C00008	0.633214	0	1	0	1	0	ATP:1D-myo-inositol-1,3,4-trisphosphate 5-phosphotransferase; ATP + 1D-myo-Inositol 1,3,4-trisphosphate <=> ADP + 1D-myo-Inositol 1,3,4,5-tetrakisphosphate
rn:R03429	C00002|C01243	1|1	C00008|C04477	1|1		C00008	0.633214	0	1	0	1	0	ATP:1D-myo-inositol-1,3,4-trisphosphate 6-phosphotransferase; ATP + 1D-myo-Inositol 1,3,4-trisphosphate <=> ADP + 1D-myo-Inositol 1,3,4,6-tetrakisphosphate
rn:R03430	C01272|C00001	1|1	C01243|C00009	1|1		C00009	-0.0758775	0	1	0	1	0	D-myo-Inositol 1,3,4,5-tetrakisphosphate 5-phosphohydrolase; 1D-myo-Inositol 1,3,4,5-tetrakisphosphate + H2O <=> 1D-myo-Inositol 1,3,4-trisphosphate + Orthophosphate
rn:R03433	C00002|C01245	1|1	C00008|C01272	1|1		C00008	0.572377	0	1	0	1	0	ATP:1D-myo-inositol-1,4,5-trisphosphate 3-phosphotransferase; ATP + D-myo-Inositol 1,4,5-trisphosphate <=> ADP + 1D-myo-Inositol 1,3,4,5-tetrakisphosphate
rn:R03434	C01272|C00001	1|1	C01245|C00009	1|1		C00009	-0.117463	0	1	0	1	0	D-myo-Inositol 1,3,4,5-tetrakisphosphate 3-phosphohydrolase; 1D-myo-Inositol 1,3,4,5-tetrakisphosphate + H2O <=> D-myo-Inositol 1,4,5-trisphosphate + Orthophosphate
rn:R03435	C04637|C00001	1|1	C01245|C00641	1|1			0.0230656	0	0	0	1	0	1-Phosphatidyl-1D-myo-inositol-4,5-bisphosphate inositoltrisphosphohydrolase; 1-Phosphatidyl-D-myo-inositol 4,5-bisphosphate + H2O <=> D-myo-Inositol 1,4,5-trisphosphate + 1,2-Diacyl-sn-glycerol
rn:R03438	C00040|C04317	1|1	C00010|C05212	1|1		C00010	0.13206	0	1	0	1	0	Acyl-CoA:1-alkyl-sn-glycero-3-phosphocholine O-acyltransferase; Acyl-CoA + 1-Organyl-2-lyso-sn-glycero-3-phosphocholine <=> CoA + 1-Radyl-2-acyl-sn-glycero-3-phosphocholine
rn:R03469	C00002|C01277	1|1	C00008|C04637	1|1		C00008	0.716475	0	1	0	1	0	ATP:1-phosphatidyl-1D-myo-inositol-4-phosphate 5-phosphotransferase; ATP + 1-Phosphatidyl-1D-myo-inositol 4-phosphate <=> ADP + 1-Phosphatidyl-D-myo-inositol 4,5-bisphosphate
rn:R03478	C00002|C04477	1|1	C00008|C01284	1|1		C00008	0.834083	0	1	0	1	0	ATP:1D-myo-inositol-1,3,4,6-tetrakisphosphate 5-phosphotransferase; ATP + 1D-myo-Inositol 1,3,4,6-tetrakisphosphate <=> ADP + 1D-myo-Inositol 1,3,4,5,6-pentakisphosphate
rn:R03479	C00002|C04520	1|1	C00008|C01284	1|1		C00008	0.633214	0	1	0	1	0	ATP:1D-myo-inositol-3,4,5,6-tetrakisphosphate 1-phosphotransferase; ATP + 1D-myo-Inositol 3,4,5,6-tetrakisphosphate <=> ADP + 1D-myo-Inositol 1,3,4,5,6-pentakisphosphate
rn:R03511	C02059|C01119|C00001	1|1|1	C05849|C00265	1|1			0.00946895	0	0	0	1	0	phylloquinone:oxidized-dithiothreitol oxidoreductase; Phylloquinone + Oxidized dithiothreitol + H2O <=> Vitamin K1 epoxide + Dithiothreitol
rn:R03522	C01322|C00051	1|1	C00462|C02320	1|1	C00051		0.823571	1	0	0	1	0	RX:glutathione R-transferase; RX + Glutathione <=> Halide + R-S-Glutathione
rn:R03530	C00002|C01344	1|1	C00008|C01345	1|1		C00008	0.648807	0	1	0	1	0	ATP:dIDP phosphotransferase; ATP + dIDP <=> ADP + dITP
rn:R03531	C01345|C00001	1|1	C06196|C00013	1|1			-0.22215	0	0	0	1	0	2'-Deoxyinosine-5'-triphosphate pyrophosphohydrolase; dITP diphosphohydrolase (diphosphate-forming); dITP + H2O <=> 2'-Deoxyinosine 5'-phosphate + Diphosphate
rn:R03539	C05590|C02515	1|1	C01382|C00082	1|1		C00082	-0.00919977	0	1	0	1	0	Hydroiodic acid + 3-Iodo-L-tyrosine <=> Iodine + L-Tyrosine
rn:R03595	C00002|C01528|C00001	1|1|1	C00020|C05172|C00009	1|1|1		C00020|C00009	0.878946	0	2	0	1	0	ATP:selenide, water phosphotransferase; ATP + Hydrogen selenide + H2O <=> AMP + Selenophosphoric acid + Orthophosphate
rn:R03596	C01528|C00006|C00001	1|2|2	C05684|C00005|C00080	1|2|2			-0.111924	0	0	0	1	0	hydrogen selenide:NADP+ oxidoreductase; Hydrogen selenide + 3 NADP+ + 3 H2O <=> Selenite + 3 NADPH + 5 H+
rn:R03599	C05688|C00030	1|1	C01528|C00041|C00028	1|1|1		C00041	0.222626	0	1	0	1	0	L-selenocysteine selenide-lyase (L-alanine-forming); L-Selenocysteine + Reduced acceptor <=> Hydrogen selenide + L-Alanine + Acceptor
rn:R03610	C01561|C00662|C00080|C00007	1|2|2|1	C01673|C00667|C00001	1|1|1			-0.0886218	0	0	0	1	0	calcidiol,adrenodoxin:oxygen oxidoreductase (1-hydroxylating); Calcidiol + 2 Reduced adrenal ferredoxin + 2 H+ + Oxygen <=> Calcitriol + Oxidized adrenal ferredoxin + H2O
rn:R03611	C05443|C03024|C00007	1|1|1	C01561|C03161|C00001	1|1|1			0.0213369	0	0	0	1	0	calciol,NADPH-hemoprotein reductase:oxygen oxidoreductase (25-hydroxylating); Calcidiol + [Oxidized NADPH---hemoprotein reductase] + H2O <=> Vitamin D3 + [Reduced NADPH---hemoprotein reductase] + Oxygen
rn:R03617	C02686|C00001	1|1	C00124|C00195	1|1			-0.0275183	0	0	0	1	0	D-galactosyl-N-acylsphingosine galactohydrolase; Galactosylceramide + H2O <=> D-Galactose + N-Acylsphingosine
rn:R03626	C01595|C00007	1|1	C04717	1	C01595		0.48837	1	0	0	1	0	Linoleate:oxygen 13-oxidoreductase; Linoleate + Oxygen <=> (9Z,11E)-(13S)-13-Hydroperoxyoctadeca-9,11-dienoic acid
rn:R03628	C01598|C00007	1|1	C05642	1			-0.186594	0	0	0	1	0	melatonin:oxygen 2,3-dioxygenase (indole-decyclizing); Melatonin + Oxygen <=> Formyl-N-acetyl-5-methoxykynurenamine
rn:R03629	C01598|C03024|C00007	1|1|1	C05643|C03161|C00001	1|1|1			0.354181	0	0	0	1	0	substrate,reduced-flaboprotein:oxygen oxidoreductase (RH-hydroxylating or -epoxidizing); Melatonin + [Reduced NADPH---hemoprotein reductase] + Oxygen <=> 6-Hydroxymelatonin + [Oxidized NADPH---hemoprotein reductase] + H2O
rn:R03634	C01613|C00001	1|1	C00492|C00124	1|1			0.0283086	0	0	0	1	0	Stachyose + H2O <=> Raffinose + D-Galactose
rn:R03673	C01693	1	C04185	1			-0.0707059	0	0	0	1	0	L-Dopachrome delta7-delta2-isomerase; L-Dopachrome <=> 5,6-Dihydroxyindole-2-carboxylate
rn:R03689	C05109|C00006	1|1	C01724|C00005|C00080	1|1|1			0.113349	0	0	0	1	0	lanosterol delta24-reductase; Lanosterol + NADPH + H+ <=> 24,25-Dihydrolanosterol + NADP+
rn:R03713	C05473|C00006	1|1	C01780|C00005|C00080	1|1|1			0	0	0	0	1	0	11beta,21-Dihydroxy-3,20-oxo-5beta-pregnan-18-al:NADP+ delta4-oxidoreductase; 11beta,21-Dihydroxy-3,20-oxo-5beta-pregnan-18-al + NADP+ <=> Aldosterone + NADPH + H+
rn:R03719	C00100|C01794	1|1	C00010|C05467	1|1		C00010	0.0389525	0	1	0	1	0	3alpha,7alpha,12alpha-trihydroxy-5beta-cholanoyl-CoA:propanoyl-CoA C-acyltransferase; choloyl-CoA:propanoyl-CoA C-acyltransferase; Propanoyl-CoA + Choloyl-CoA <=> CoA + 3alpha,7alpha,12alpha-Trihydroxy-5beta-24-oxocholestanoyl-CoA
rn:R03749	C03740	1	C01879|C00151	1|1		C01879	-0.272108	0	1	0	1	0	(5-L-glutamyl)-L-amino-acid gamma-glutamyl cyclotransferase (5-oxoproline-forming); (5-L-Glutamyl)-L-amino acid <=> 5-Oxoproline + L-Amino acid
rn:R03751	C01880|C00001	1|1	C06103	1			-0.0509156	0	0	0	1	0	epsilon-Caprolactone lactonohydrolase; epsilon-Caprolactone + H2O <=> 6-Hydroxyhexanoic acid
rn:R03755	C00040|C01885	1|1	C00010|C00641	1|1		C00010	-0.043801	0	1	0	1	0	acyl-CoA:2-acylglycerol O-acyltransferase; Acyl-CoA + 1-Acylglycerol <=> CoA + 1,2-Diacyl-sn-glycerol
rn:R03756	C00605|C01885	1|1	C00010|C00641	1|1		C00010	-0.043801	0	1	0	1	0	2,3-dehydroacyl-CoA:2-acylglycerol O-acyltransferase; 2,3-Dehydroacyl-CoA + 1-Acylglycerol <=> CoA + 1,2-Diacyl-sn-glycerol
rn:R03776	C01944|C00006	1|1	C05276|C00005|C00080	1|1|1			0.0242319	0	0	0	1	0	trans-Oct-2-enoyl-CoA reductase; Octanoyl-CoA + NADP+ <=> trans-Oct-2-enoyl-CoA + NADPH + H+
rn:R03777	C01944|C00016	1|1	C05276|C01352	1|1	C00016		0.114727	1	0	0	1	0	octanoyl-CoA:electron-transfer flavoprotein 2-oxidoreductase; Octanoyl-CoA + FAD <=> trans-Oct-2-enoyl-CoA + FADH2
rn:R03783	C01953|C03024|C00007	1|1|1	C05138|C03161|C00001	1|1|1			-0.000756395	0	0	0	1	0	pregnenolone,NADPH-hemoprotein reductase:oxygen oxidoreductase (17alpha-hydroxylating); Pregnenolone + [Reduced NADPH---hemoprotein reductase] + Oxygen <=> 17alpha-Hydroxypregnenolone + [Oxidized NADPH---hemoprotein reductase] + H2O
rn:R03784	C01953|C03024|C00007	1|1|1	C05485|C03161|C00001	1|1|1			-0.0141205	0	0	0	1	0	pregnenolone,NADPH-hemoprotein reductase:oxygen oxidoreductase (21-hydroxylating); Pregnenolone + [Reduced NADPH---hemoprotein reductase] + Oxygen <=> 21-Hydroxypregnenolone + [Oxidized NADPH---hemoprotein reductase] + H2O
rn:R03814	C02050|C00999|C00007|C00080	1|2|1|2	C03035|C00996|C00001	1|2|2			0.0736608	0	0	0	1	0	linoleoyl-CoA,ferrocytochrome b5:oxygen oxidoreductase (6,7 cis-dehydrogenating); Linoleoyl-CoA + 2 Ferrocytochrome b5 + Oxygen + 2 H+ <=> gamma-Linolenoyl-CoA + 2 Ferricytochrome b5 + 2 H2O
rn:R03815	C02972|C00003	1|1	C02051|C00004|C00080	1|1|1	C00003		0.436897	1	0	0	1	0	dihydrolipoylprotein:NAD+ oxidoreductase; Dihydrolipoylprotein + NAD+ <=> Lipoylprotein + NADH + H+
rn:R03816	C02059|C00004|C00080	1|1|1	C03313|C00003	1|1		C00003	-0.372003	0	1	0	1	0	NADH:phylloquinone oxidoreductase; Phylloquinone + NADH + H+ <=> Phylloquinol + NAD+
rn:R03847	C02140|C00003	1|1	C05490|C00004|C00080	1|1|1	C02140|C00003		0.776362	2	0	0	1	0	Corticosterone:NAD+ 11-oxidoreductase; Corticosterone + NAD+ <=> 11-Dehydrocorticosterone + NADH + H+
rn:R03848	C02140|C00006	1|1	C05490|C00005|C00080	1|1|1	C02140		0.249002	1	0	0	1	0	Corticosterone:NADP+ 11-oxidoreductase; Corticosterone + NADP+ <=> 11-Dehydrocorticosterone + NADPH + H+
rn:R03849	C05498|C03024|C00007	1|1|1	C02140|C03161|C00001	1|1|1		C02140	-0.403849	0	1	0	1	0	11beta-hydroxyprogesterone,NADPH-hemoprotein reductase:oxygen oxidoreductase (21-hydroxylating); 11beta-Hydroxyprogesterone + [Reduced NADPH---hemoprotein reductase] + Oxygen <=> Corticosterone + [Oxidized NADPH---hemoprotein reductase] + H2O
rn:R03851	C03205|C00138|C00007|C00080	1|2|1|2	C02140|C00139|C00001	1|2|1		C02140	-0.389729	0	1	0	1	0	11-deoxycorticosterone,reduced ferredoxin:oxygen oxidoreductase (11-hydroxylating); 11-Deoxycorticosterone + 2 Reduced ferredoxin + Oxygen + 2 H+ <=> Corticosterone + 2 Oxidized ferredoxin + H2O
rn:R03856	C01832|C00006	1|1	C03221|C00005|C00080	1|1|1			0.0242319	0	0	0	1	0	trans-Dodec-2-enoyl-CoA reductase; Lauroyl-CoA + NADP+ <=> 2-trans-Dodecenoyl-CoA + NADPH + H+
rn:R03857	C01832|C00016	1|1	C03221|C01352	1|1	C00016		0.114727	1	0	0	1	0	lauroyl-CoA:electron-transfer flavoprotein 2,3-oxidoreductase; Lauroyl-CoA + FAD <=> 2-trans-Dodecenoyl-CoA + FADH2
rn:R03866	C02165|C00005|C00080|C00007	1|1|1|1	C04853|C00006|C00001	1|1|1			-0.115882	0	0	0	1	0	(6Z,8E,10E,14Z)-(5S,12R)-5,12-Dihydroxyicosa-6,8,10,14-tetraenoate,NADPH:oxygen oxidoreductase (20-hydroxylating); Leukotriene B4 + NADPH + H+ + Oxygen <=> 20-OH-Leukotriene B4 + NADP+ + H2O
rn:R03871	C06002|C00007|C00001	1|1|1	C02170|C00027	1|1		C02170	0.454295	0	1	0	1	0	(S)-Methylmalonate semialdehyde:oxygen oxidoreductase; Methylmalonate + Hydrogen peroxide <=> (S)-Methylmalonate semialdehyde + Oxygen + H2O
rn:R03893	C04431|C00001	1|1	C02222	1			0.12446	0	0	0	1	0	4-Carboxymethylenebut-2-en-4-olide lactonohydrolase; cis-4-Carboxymethylenebut-2-en-4-olide + H2O <=> 2-Maleylacetate
rn:R03916	C02320|C00001	1|1	C05729|C00025	1|1		C00025	0.126157	0	1	0	1	0	(5-glutamyl)-peptide:amino-acid 5-glutamyltransferase; R-S-Glutathione + H2O <=> R-S-Cysteinylglycine + L-Glutamate
rn:R03919	C02325	1	C15806	1			-0.191347	0	0	0	1	0	Donor:hydrogen-peroxide oxidoreductase; Sinapyl alcohol <=> Syringyl lignin
rn:R03920	C00002|C02336	1|1	C00008|C05345	1|1		C00008	0.742924	0	1	0	1	0	ATP:D-fructose 6-phosphotransferase; ATP + beta-D-Fructose <=> ADP + beta-D-Fructose 6-phosphate
rn:R03933	C05501|C00007|C00662|C00080	1|1|2|2	C02373|C01953|C00001|C00667	1|1|2|2			-0.0350976	0	0	0	1	0	20alpha,22beta-Dihydroxycholesterol,ferredoxin:oxygen oxidoreductase (side-chain-cleaving); 20alpha,22beta-Dihydroxycholesterol + Oxygen + 2 Reduced adrenal ferredoxin + 2 H+ <=> 4-Methylpentanal + Pregnenolone + 2 H2O + 2 Oxidized adrenal ferredoxin
rn:R03936	C02700|C00001	1|1	C05653|C00041	1|1		C00041	0.289765	0	1	0	1	0	Formylkynurenine hydrolase; L-Formylkynurenine + H2O <=> Formylanthranilate + L-Alanine
rn:R03940	C02430|C00234	1|1	C00101|C03294	1|1			0.0314866	0	0	0	1	0	10-Formyltetrahydrofolate:L-methionyl-tRNA N-formyltransferase; L-Methionyl-tRNA + 10-Formyltetrahydrofolate <=> Tetrahydrofolate + N-Formylmethionyl-tRNA
rn:R03953	C02515|C01060|C00027	1|1|1	C02465|C02218|C00001	1|1|2			0.0101665	0	0	0	1	0	3-Iodo-L-tyrosine + 3,5-Diiodo-L-tyrosine + Hydrogen peroxide <=> Triiodothyronine + Dehydroalanine + 2 H2O
rn:R03970	C02512|C00025	1|1	C05711|C00001	1|1	C00025		-0.377923	1	0	0	1	0	(5-glutamyl)-peptide:amino-acid 5-glutamyltransferase; 3-Cyano-L-alanine + L-Glutamate <=> gamma-Glutamyl-beta-cyanoalanine + H2O
rn:R03971	C05670|C00025	1|1	C06114|C00001	1|1	C00025		-0.377923	1	0	0	1	0	gamma-glutamyl-beta-aminopropiononitrile amidohydrolase; 3-Aminopropiononitrile + L-Glutamate <=> gamma-Glutamyl-beta-aminopropiononitrile + H2O
rn:R03973	C05590|C01060	1|1	C02515|C01382	1|1			0.0101665	0	0	0	1	0	Hydroiodic acid + 3,5-Diiodo-L-tyrosine <=> 3-Iodo-L-tyrosine + Iodine
rn:R03974	C05337|C00001	1|1	C02528|C00010	1|1		C00010	-0.0351558	0	1	0	1	0	chenodeoxycholoyl-CoA hydrolase; Chenodeoxycholate + CoA <=> Chenodeoxycholoyl-CoA + H2O
rn:R03989	C02593|C00006	1|1	C05273|C00005|C00080	1|1|1			0.0242319	0	0	0	1	0	trans-Tetradec-2-enoyl-CoA reductase; Tetradecanoyl-CoA + NADP+ <=> trans-Tetradec-2-enoyl-CoA + NADPH + H+
rn:R03990	C02593|C00016	1|1	C05273|C01352	1|1	C00016		0.114727	1	0	0	1	0	tetradecanoyl-CoA:electron-transfer flavoprotein 2,3-oxidoreductase; Tetradecanoyl-CoA + FAD <=> trans-Tetradec-2-enoyl-CoA + FADH2
rn:R04007	C02646	1	C15804	1			-0.191347	0	0	0	1	0	Donor:hydrogen-peroxide oxidoreductase; 4-Coumaryl alcohol <=> p-Hydroxyphenyl lignin
rn:R04014	C05223|C00001	1|1	C00229|C02679	1|1			-0.0256572	0	0	0	1	0	dodecanoyl-[acyl-carrier-protein] hydrolase; Dodecanoyl-[acyl-carrier protein] + H2O <=> Acyl-carrier protein + Dodecanoic acid
rn:R04017	C00053|C02686	1|1	C00054|C06125	1|1			-0.195258	0	0	0	1	0	3'-Phosphoadenylylsulfate:galactosylceramide 3'-sulfotransferase; 3'-Phosphoadenylyl sulfate + Galactosylceramide <=> Adenosine 3',5'-bisphosphate + Sulfatide
rn:R04018	C02686|C00270	1|1	C06128|C00001	1|1	C00270		0.0620226	1	0	0	1	0	Acylneuraminyl hydrolase; Galactosylceramide + N-Acetylneuraminate <=> GM4 + H2O
rn:R04019	C06126|C00001	1|1	C02686|C00124	1|1			0.0283086	0	0	0	1	0	Digalactosylceramide galactohydrolase; Digalactosylceramide + H2O <=> Galactosylceramide + D-Galactose
rn:R04025	C02714|C00001|C00007	1|1|1	C05936|C00014|C00027	1|1|1			-0.0605455	0	0	0	1	0	N-Acetylputrescine:oxygen oxidoreductase(deaminating)(flavin-containing); N-Acetylputrescine + H2O + Oxygen <=> N4-Acetylaminobutanal + Ammonia + Hydrogen peroxide
rn:R04027	C02723|C00007|C00080	1|1|1	C06178|C00027|C00014	1|1|1			-0.139504	0	0	0	1	0	primary-amine oxidase; N-Methylputrescine + Oxygen + H+ <=> 1-Methylpyrrolinium + Hydrogen peroxide + Ammonia
rn:R04034	C02737|C00001	1|1	C05974|C00162	1|1			-0.101124	0	0	0	1	0	phosphatidylserine 1-acylhydrolase; Phosphatidylserine + H2O <=> 2-Acyl-sn-glycero-3-phosphoserine + Fatty acid
rn:R04065	C05130|C00003|C00001	1|1|1	C02835|C00004|C00080	1|1|1	C00003		0.359995	1	0	0	1	0	Imidazole acetaldehyde:NAD+ oxidoreductase; Imidazole-4-acetaldehyde + NAD+ + H2O <=> Imidazole-4-acetate + NADH + H+
rn:R04085	C02918|C00007|C00001	1|1|1	C05843|C00027|C00080	1|1|1			0.106168	0	0	0	1	0	Aldehyde:oxygen oxidoreductase; 1-Methylnicotinamide + Oxygen + H2O <=> N1-Methyl-4-pyridone-5-carboxamide + Hydrogen peroxide + H+
rn:R04095	C02939|C00016	1|1	C03069|C01352	1|1	C00016		0.0712643	1	0	0	1	0	3-methylbutanoyl-CoA:electron-transfer flavoprotein 2,3-oxidoreductase; 3-Methylbutanoyl-CoA + FAD <=> 3-Methylcrotonyl-CoA + FADH2
rn:R04104	C00401	1	C01490	1			0.117824	0	0	0	1	0	Chondroitin-D-glucuronate 5-epimerase; Chondroitin <=> Dermatan
rn:R04125	C01242|C00101	1|1	C02972|C00143|C00014	1|1|1			-0.0799778	0	0	0	1	0	S-aminomethyldihydrolipoylprotein:(6S)-tetrahydrofolate aminomethyltransferase (ammonia-forming); S-Aminomethyldihydrolipoylprotein + Tetrahydrofolate <=> Dihydrolipoylprotein + 5,10-Methylenetetrahydrofolate + Ammonia
rn:R04137	C05998	1	C03069|C00001	1|1			-0.0690024	0	0	0	1	0	3-hydroxyisovaleryl-CoA hydro-lyase; 3-Hydroxyisovaleryl-CoA <=> 3-Methylcrotonyl-CoA + H2O
rn:R04138	C00002|C03069|C00288	1|1|1	C00008|C00009|C03231	1|1|1		C00008|C00009	0.967577	0	2	0	1	0	3-Methylcrotonoyl-CoA:carbon-dioxide ligase (ADP-forming); ATP + 3-Methylcrotonyl-CoA + HCO3- <=> ADP + Orthophosphate + 3-Methylglutaconyl-CoA
rn:R04162	C05977|C00001	1|1	C03201|C00009	1|1		C00009	-0.0355238	0	1	0	1	0	1-Alkyl-2-acyl-sn-glycero-3-phosphate phosphohydrolase; 2-Acyl-1-alkyl-sn-glycero-3-phosphate + H2O <=> 1-Alkyl-2-acylglycerol + Orthophosphate
rn:R04163	C05485|C00003	1|1	C03205|C00004|C00080	1|1|1	C00003		0.384966	1	0	0	1	0	21-Hydroxypregnenolone:NAD+ 3-oxidoreductase; 21-Hydroxypregnenolone + NAD+ <=> 11-Deoxycorticosterone + NADH + H+
rn:R04170	C05262	1	C03221|C00001	1|1			-0.0690024	0	0	0	1	0	(S)-3-Hydroxydodecanoyl-CoA hydro-lyase; (S)-3-Hydroxydodecanoyl-CoA <=> 2-trans-Dodecenoyl-CoA + H2O
rn:R04178	C03263|C00007	1|2	C05770|C00027	1|2			-0.109189	0	0	0	1	0	coproporphyrinogen-III:oxygen oxidoreductase (coproporphyrin-forming); Coproporphyrinogen III + 3 Oxygen <=> Coproporphyrin III + 3 Hydrogen peroxide
rn:R04203	C04405|C00003	1|1	C03344|C00004|C00080	1|1|1	C00003		0.191222	1	0	0	1	0	(2S,3S)-3-hydroxy-2-methylbutanoyl-CoA:NAD+ oxidoreductase; (2S,3S)-3-Hydroxy-2-methylbutanoyl-CoA + NAD+ <=> 2-Methylacetoacetyl-CoA + NADH + H+
rn:R04204	C04405	1	C03345|C00001	1|1			-0.0690024	0	0	0	1	0	(2S,3S)-3-Hydroxy-2-methylbutanoyl-CoA hydro-liase; (2S,3S)-3-Hydroxy-2-methylbutanoyl-CoA <=> 2-Methylbut-2-enoyl-CoA + H2O
rn:R04208	C00002|C04640	1|1	C00008|C00009|C03373	1|1|1		C00008|C00009	0.842831	0	2	0	1	0	2-(Formamido)-N1-(5-phosphoribosyl)acetamidine cyclo-ligase (ADP-forming); ATP + 2-(Formamido)-N1-(5'-phosphoribosyl)acetamidine <=> ADP + Orthophosphate + Aminoimidazole ribotide
rn:R04209	C04751	1	C03373|C00011	1|1			-0.0554831	0	0	0	1	0	1-(5-phospho-D-ribosyl)-5-amino-4-imidazolecarboxylate carboxy-lyase; 1-(5-Phospho-D-ribosyl)-5-amino-4-imidazolecarboxylate <=> Aminoimidazole ribotide + CO2
rn:R04215	C00063|C03410	1|1	C00013|C03691	1|1	C03410		0.0382506	1	0	0	1	0	CTP:N-glycoloylneuraminate cytidylyltransferase; CTP + N-Glycoloyl-neuraminate <=> Diphosphate + CMP-N-glycoloylneuraminate
rn:R04221	C03440|C00007	1|1	C04282|C00027	1|1			-0.027102	0	0	0	1	0	cis-4-Hydroxy-D-proline:oxygen oxidoreductase (deaminating); cis-4-Hydroxy-D-proline + Oxygen <=> 1-Pyrroline-4-hydroxy-2-carboxylate + Hydrogen peroxide
rn:R04224	C06000	1	C03460|C00001	1|1			-0.0690024	0	0	0	1	0	(S)-3-Hydroxyisobutyryl-CoA hydro-lyase; 2-Methylprop-2-enoyl-CoA + H2O <=> (S)-3-Hydroxyisobutyryl-CoA
rn:R04242	C03541|C00001	1|1	C00101|C00025	1|1		C00025	0.227374	0	1	0	1	0	tetrahydropteroyl-poly-gamma-glutamate gamma-glutamylhydrolase; THF-polyglutamate + n H2O <=> Tetrahydrofolate + n L-Glutamate
rn:R04247	C00063|C03557	1|1	C00013|C05673	1|1			-0.0850486	0	0	0	1	0	CTP:ethanolamine-phosphate cytidylyltransferase; CTP + 2-Aminoethylphosphonate <=> Diphosphate + CMP-2-aminoethylphosphonate
rn:R04263	C03594|C00003	1|1	C05455|C00004|C00080	1|1|1	C00003		0.234243	1	0	0	1	0	7alpha-Hydroxycholesterol:NAD+ 3-oxidoreductase; 7alpha-Hydroxycholesterol + NAD+ <=> 7alpha-Hydroxycholest-4-en-3-one + NADH + H+
rn:R04285	C04244|C00006	1|1	C03684|C00005|C00080	1|1|1			-0.0345032	0	0	0	1	0	6-Lactoyl-5,6,7,8-tetrahydropterin:NADP+ 2'-oxidoreductase; 6-Lactoyl-5,6,7,8-tetrahydropterin + NADP+ <=> 6-Pyruvoyltetrahydropterin + NADPH + H+
rn:R04286	C04895	1	C03684|C00536	1|1			-0.185668	0	0	0	1	0	2-amino-4-hydroxy-6-(erythro-1,2,3-trihydroxypropyl) dihydropteridine triphosphate lyase; 7,8-Dihydroneopterin 3'-triphosphate <=> 6-Pyruvoyltetrahydropterin + Triphosphate
rn:R04300	C03758|C00001|C00007	1|1|1	C04043|C00014|C00027	1|1|1			-0.0752664	0	0	0	1	0	4-(2-Aminoethyl)-1,2-benzenediol:oxygen oxidoreductase(deaminating)(flavin-containing); Dopamine + H2O + Oxygen <=> 3,4-Dihydroxyphenylacetaldehyde + Ammonia + Hydrogen peroxide
rn:R04311	C03372|C00339	1|1	C03715|C03129	1|1			0.105197	0	0	0	1	0	1-Acyl-glycerone-3-phosphate:long-chain-alcohol O-3-phospho-2-oxopropanyltransferase; Acylglycerone phosphate + Long-chain alcohol <=> O-Alkylglycerone phosphate + Long-chain acid anion
rn:R04323	C04409	1	C03824|C00011	1|1			2.58635e-07	0	0	0	1	0	2-Amino-3-carboxymuconate semialdehyde carboxy-lyase; 2-Amino-3-carboxymuconate semialdehyde <=> 2-Aminomuconate semialdehyde + CO2
rn:R04325	C00234|C03838	1|1	C00101|C04376	1|1			-0.00613858	0	0	0	1	0	10-formyltetrahydrofolate:5'-phosphoribosylglycinamide formyltransferase; 10-Formyltetrahydrofolate + 5'-Phosphoribosylglycinamide <=> Tetrahydrofolate + 5'-Phosphoribosyl-N-formylglycinamide
rn:R04326	C03838|C00445|C00001	1|1|1	C04376|C00101	1|1			-0.00613858	0	0	0	1	0	5'-Phosphoribosylglycinamide + 5,10-Methenyltetrahydrofolate + H2O <=> 5'-Phosphoribosyl-N-formylglycinamide + Tetrahydrofolate
rn:R04352	C04373|C00167	1|1	C11136|C00015	1|1	C00167		-0.407217	1	0	0	1	0	UDPglucuronate beta-D-glucuronosyltransferase(acceptor-unspecific); Etiocholanolone + UDP-glucuronate <=> Etiocholan-3alpha-ol-17-one 3-glucuronide + UDP
rn:R04353	C05299|C00167	1|1	C11132|C00015	1|1	C00167		-0.407217	1	0	0	1	0	UDPglucuronate beta-D-glucuronosyltransferase(acceptor-unspecific); 2-Methoxyestrone + UDP-glucuronate <=> 2-Methoxyestrone 3-glucuronide + UDP
rn:R04354	C05302|C00167	1|1	C11131|C00015	1|1	C00167		-0.407217	1	0	0	1	0	UDPglucuronate beta-D-glucuronosyltransferase(acceptor-unspecific); 2-Methoxy-17beta-estradiol + UDP-glucuronate <=> 2-Methoxy-estradiol-17beta 3-glucuronide + UDP
rn:R04355	C03939|C01209	1|1	C05744|C00011|C00229	1|1|1			-0.0180527	0	0	0	1	0	Acyl-[acyl-carrier-protein]:malonyl-[acyl-carrier-protein] C-acyltransferase (decarboxylating); Acetyl-[acyl-carrier protein] + Malonyl-[acyl-carrier protein] <=> Acetoacetyl-[acp] + CO2 + Acyl-carrier protein
rn:R04372	C04063|C00001	1|1	C04006|C00009	1|1		C04006|C00009	1.67142	0	2	0	1	0	D-myo-Inositol-3,4-bisphosphate 4-phosphohydrolase; D-myo-Inositol 3,4-bisphosphate + H2O <=> 1D-myo-Inositol 3-phosphate + Orthophosphate
rn:R04374	C05147	1	C03564|C00001	1|1			-0.167987	0	0	0	1	0	trans-3-hydroxy-L-proline hydro-lyase (1-pyrroline-2-carboxylate-forming); trans-3-Hydroxy-L-proline <=> 1-Pyrroline-2-carboxylate + H2O
rn:R04378	C04677|C00013	1|1	C04051|C00119	1|1			-0.160149	0	0	0	1	0	1-(5'-Phosphoribosyl)-5-amino-4-imidazolecarboxamide:pyrophosphate phosphoribosyltransferase; 1-(5'-Phosphoribosyl)-5-amino-4-imidazolecarboxamide + Diphosphate <=> 5-Amino-4-imidazolecarboxyamide + 5-Phospho-alpha-D-ribose 1-diphosphate
rn:R04391	C00002|C04079	1|1	C00008|C04352	1|1		C00008	0.892825	0	1	0	1	0	ATP:pantothenate 4'-phosphotransferase; ATP + N-((R)-Pantothenoyl)-L-cysteine <=> ADP + (R)-4'-Phosphopantothenoyl-L-cysteine
rn:R04404	C04637|C00001	1|1	C01277|C00009	1|1		C00009	0.163562	0	1	0	1	0	Phosphatidyl-myo-inositol-4,5-bisphosphate 4-phosphohydrolase; 1-Phosphatidyl-D-myo-inositol 4,5-bisphosphate + H2O <=> 1-Phosphatidyl-1D-myo-inositol 4-phosphate + Orthophosphate
rn:R04413	C00040|C04635	1|1	C00010|C04756	1|1		C00010	-0.0861153	0	1	0	1	0	Acyl-CoA:1-alkenylglycerophosphoethanolamine O-acyltransferase; Acyl-CoA + 1-(1-Alkenyl)-sn-glycero-3-phosphoethanolamine <=> CoA + O-1-Alk-1-enyl-2-acyl-sn-glycero-3-phosphoethanolamine
rn:R04420	C04188	1	C04582	1			-0.0678512	0	0	0	1	0	5-Methylthio-5-deoxy-D-ribose-1-phosphate ketol-isomerase; S-Methyl-5-thio-D-ribose 1-phosphate <=> S-Methyl-5-thio-D-ribulose 1-phosphate
rn:R04428	C04618	1	C04246|C00001	1|1			-0.016712	0	0	0	1	0	(3R)-3-Hydroxybutanoyl-[acyl-carrier-protein] hydro-lyase; (3R)-3-Hydroxybutanoyl-[acyl-carrier protein] <=> But-2-enoyl-[acyl-carrier protein] + H2O
rn:R04430	C05745|C00006	1|1	C04246|C00005|C00080	1|1|1			-0.016712	0	0	0	1	0	butyryl-[acp]:NADP+ trans-2-oxidoreductase; Butyryl-[acp] + NADP+ <=> But-2-enoyl-[acyl-carrier protein] + NADPH + H+
rn:R04432	C04253|C00100	1|1	C04570|C00894	1|1			-0.0841256	0	0	0	1	0	propanoyl-CoA:electron-transfer flavoprotein 2,3-oxidoreductase; Electron-transferring flavoprotein + Propanoyl-CoA <=> Reduced electron-transferring flavoprotein + Propenoyl-CoA
rn:R04444	C04281|C00003|C00001	1|1|2	C05947|C00004|C00080	1|1|1	C00003		0.351681	1	0	0	1	0	L-1-pyrroline-3-hydroxy-5-carboxylate:NAD+ oxidoreductase; L-1-Pyrroline-3-hydroxy-5-carboxylate + NAD+ + 2 H2O <=> L-erythro-4-Hydroxyglutamate + NADH + H+
rn:R04445	C04281|C00006|C00001	1|1|2	C05947|C00005|C00080	1|1|1			-0.033285	0	0	0	1	0	L-1-pyrroline-3-hydroxy-5-carboxylate:NADP+ oxidoreductase; L-1-Pyrroline-3-hydroxy-5-carboxylate + NADP+ + 2 H2O <=> L-erythro-4-Hydroxyglutamate + NADPH + H+
rn:R04452	C04598|C00001	1|1	C04317|C00033	1|1			-0.0304549	0	0	0	1	0	1-Alkyl-2-acetyl-sn-glycero-3-phosphocholine acetohydrolase; 2-Acetyl-1-alkyl-sn-glycero-3-phosphocholine + H2O <=> 1-Organyl-2-lyso-sn-glycero-3-phosphocholine + Acetate
rn:R04470	C06037|C00001	1|1	C03692|C00124	1|1			0.0283086	0	0	0	1	0	Digalactosyl-diacylglycerol galactohydrolase; Digalactosyl-diacylglycerol + H2O <=> 1,2-Diacyl-3-beta-D-galactosyl-sn-glycerol + D-Galactose
rn:R04480	C04438|C00040	1|1	C00350|C00010	1|1		C00010	0.0067223	0	1	0	1	0	Acyl-CoA:1-acyl-sn-glycero-3-phosphoethanolamine O-acyltransferase; Phosphatidylethanolamine + CoA <=> 1-Acyl-sn-glycero-3-phosphoethanolamine + Acyl-CoA
rn:R04491	C00029|C04487	1|1	C00015|C04759	1|1	C00029		-0.778397	1	0	0	1	0	UDPglucose:5-(D-galactosyloxy)-L-lysine-procollagen D-glucosyltransferase; UDP-glucose + 5-(D-Galactosyloxy)-L-lysine-procollagen <=> UDP + 1,2-D-Glucosyl-5-D-(galactosyloxy)-L-lysine-procollagen
rn:R04513	C05981|C00001	1|1	C04637|C00009	1|1		C00009	0.294071	0	1	0	1	0	Phosphatidylinositol-3,4,5-trisphosphate 3-phosphohydrolase; Phosphatidylinositol-3,4,5-trisphosphate + H2O <=> 1-Phosphatidyl-D-myo-inositol 4,5-bisphosphate + Orthophosphate
rn:R04533	C04618|C00006	1|1	C05744|C00005|C00080	1|1|1			-0.016712	0	0	0	1	0	(3R)-3-Hydroxybutanoyl-[acyl-carrier protein]:NADP+ oxidoreductase; (3R)-3-Hydroxybutanoyl-[acyl-carrier protein] + NADP+ <=> Acetoacetyl-[acp] + NADPH + H+
rn:R04534	C04619|C00006	1|1	C05753|C00005	1|1			-0.016712	0	0	0	1	0	(3R)-3-Hydroxydecanoyl-[acyl-carrier-protein]:NADP+ oxidoreductase; (3R)-3-Hydroxydecanoyl-[acyl-carrier protein] + NADP+ <=> 3-Oxodecanoyl-[acp] + NADPH
rn:R04535	C04619	1	C05754|C00001	1|1			-0.016712	0	0	0	1	0	(3R)-3-Hydroxybutanoyl-[acyl-carrier-protein] hydro-lyase; (3R)-3-Hydroxydecanoyl-[acyl-carrier protein] <=> trans-Dec-2-enoyl-[acp] + H2O
rn:R04536	C04620|C00006	1|1	C05750|C00005|C00080	1|1|1			-0.016712	0	0	0	1	0	(3R)-3-Hydroxyoctanoyl-[acyl-carrier-protein]:NADP+ oxidoreductase; (3R)-3-Hydroxyoctanoyl-[acyl-carrier protein] + NADP+ <=> 3-Oxooctanoyl-[acp] + NADPH + H+
rn:R04537	C04620	1	C05751|C00001	1|1			-0.016712	0	0	0	1	0	(3R)-3-Hydroxybutanoyl-[acyl-carrier-protein] hydro-lyase; (3R)-3-Hydroxyoctanoyl-[acyl-carrier-protein] hydro-lyase; (3R)-3-Hydroxyoctanoyl-[acyl-carrier protein] <=> trans-Oct-2-enoyl-[acp] + H2O
rn:R04543	C04633|C00006	1|1	C05762|C00005|C00080	1|1|1			-0.016712	0	0	0	1	0	(3R)-3-Hydroxypalmitoyl-[acyl-carrier-protein]:NADP+ oxidoreductase; (3R)-3-Hydroxypalmitoyl-[acyl-carrier protein] + NADP+ <=> 3-Oxohexadecanoyl-[acp] + NADPH + H+
rn:R04544	C04633	1	C05763|C00001	1|1			-0.016712	0	0	0	1	0	(3R)-3-hydroxypalmitoyl-[acyl-carrier-protein] hydro-lyase; (3R)-3-Hydroxypalmitoyl-[acyl-carrier protein] <=> trans-Hexadec-2-enoyl-[acp] + H2O
rn:R04545	C00002|C04637	1|1	C00008|C05981	1|1		C00008	0.88633	0	1	0	1	0	ATP:1-phosphatidyl-1D-myo-inositol-4,5-bisphosphate 3-phosphotransferase; ATP + 1-Phosphatidyl-D-myo-inositol 4,5-bisphosphate <=> ADP + Phosphatidylinositol-3,4,5-trisphosphate
rn:R04559	C04823	1	C00122|C04677	1|1		C00122	-0.182682	0	1	0	1	0	1-(5'-Phosphoribosyl)-5-amino-4-(N-succinocarboxamide)-imidazole AMP-lyase; 1-(5'-Phosphoribosyl)-5-amino-4-(N-succinocarboxamide)-imidazole <=> Fumarate + 1-(5'-Phosphoribosyl)-5-amino-4-imidazolecarboxamide
rn:R04560	C00234|C04677	1|1	C00101|C04734	1|1			0.0794565	0	0	0	1	0	10-Formyltetrahydrofolate:5'-phosphoribosyl-5-amino-4-imidazolecarboxamide formyltransferase; 10-Formyltetrahydrofolate + 1-(5'-Phosphoribosyl)-5-amino-4-imidazolecarboxamide <=> Tetrahydrofolate + 1-(5'-Phosphoribosyl)-5-formamido-4-imidazolecarboxamide
rn:R04566	C04688|C00006	1|1	C05759|C00005|C00080	1|1|1			-0.016712	0	0	0	1	0	(3R)-3-Hydroxytetradecanoyl-[acyl-carrier-protein]:NADP+ oxidoreductase; (3R)-3-Hydroxytetradecanoyl-[acyl-carrier protein] + NADP+ <=> 3-Oxotetradecanoyl-[acp] + NADPH + H+
rn:R04568	C04688	1	C05760|C00001	1|1			-0.016712	0	0	0	1	0	(3R)-3-Hydroxypalmitoyl-[acyl-carrier-protein] hydro-lyase; (3R)-3-Hydroxytetradecanoyl-[acyl-carrier protein] <=> trans-Tetradec-2-enoyl-[acp] + H2O
rn:R04620	C04895|C00001	1|2	C04874|C00009	1|2		C00009	0.070089	0	1	0	1	0	7,8-dihydroneopterin-3'-triphosphate phosphohydrolase (alkaline optimum); 7,8-Dihydroneopterin 3'-triphosphate + 3 H2O <=> 7,8-Dihydroneopterin + 3 Orthophosphate
rn:R04666	C21029|C00001	1|1	C01205|C00011|C00014	1|1|1			-0.0302347	0	0	0	1	0	(R)-3-ureidoisobutyrate amidohydrolase; (R)-3-Ureidoisobutyrate + H2O <=> (R)-3-Amino-2-methylpropanoate + CO2 + Ammonia
rn:R04674	C05127|C00001|C00007	1|1|1	C05827|C00014|C00027	1|1|1	C05127		-0.223699	1	0	0	1	0	N-methylhistamine:oxygen oxidoreductase (deaminating); N-Methylhistamine + H2O + Oxygen <=> Methylimidazole acetaldehyde + Ammonia + Hydrogen peroxide
rn:R04675	C05138|C03024|C00007	1|1|1	C05487|C03161|C00001	1|1|1			-0.0141205	0	0	0	1	0	17alpha-hydroxypregnenolone,NADPH-hemoprotein reductase:oxygen oxidoreductase (21-hydroxylating); 17alpha-Hydroxypregnenolone + [Reduced NADPH---hemoprotein reductase] + Oxygen <=> 17alpha,21-Dihydroxypregnenolone + [Oxidized NADPH---hemoprotein reductase] + H2O
rn:R04676	C05499|C00007|C00080|C00662	1|2|2|2	C05138|C02373|C00001|C00667	1|1|2|2			-0.0350976	0	0	0	1	0	17alpha,20alpha-Dihydroxycholesterol:oxygen oxidoreductase (side-chain-cleaving); 17alpha,20alpha-Dihydroxycholesterol + 2 Oxygen + 4 H+ + 4 Reduced adrenal ferredoxin <=> 17alpha-Hydroxypregnenolone + 4-Methylpentanal + 3 H2O + 4 Oxidized adrenal ferredoxin
rn:R04678	C05139|C00003	1|1	C05140|C00080|C00004	1|1|1	C00003		0.384966	1	0	0	1	0	16alpha-Hydroxyandrost-4-ene-3,17-dione delta5-delat4-isomerase; 16alpha-Hydroxydehydroepiandrosterone:NAD+ 3-oxidoreductase; 16alpha-Hydroxyandrost-4-ene-3,17-dione + H+ + NADH <=> 16alpha-Hydroxydehydroepiandrosterone + NAD+
rn:R04681	C05141|C00003	1|1	C05300|C00004|C00080	1|1|1	C00003		0.268365	1	0	0	1	0	Estriol:NAD+ 17-oxidoreductase; Estriol + NAD+ <=> 16alpha-Hydroxyestrone + NADH + H+
rn:R04682	C05141|C00006	1|1	C05300|C00005|C00080	1|1|1			-0.116601	0	0	0	1	0	Estriol:NADP+ 17-oxidoreductase; Estriol + NADP+ <=> 16alpha-Hydroxyestrone + NADPH + H+
rn:R04683	C00167|C05141	1|1	C00015|C05504	1|1	C00167		-0.407217	1	0	0	1	0	UDPglucuronate beta-D-glucuronosyltransferase(acceptor-unspecific); UDP-glucuronate + Estriol <=> UDP + 16-Glucuronide-estriol
rn:R04725	C05223|C00006	1|1	C05758|C00005|C00080	1|1|1			-0.016712	0	0	0	1	0	dodecanoyl-[acp]:NADP+ trans-2-oxidoreductase; Dodecanoyl-[acyl-carrier protein] + NADP+ <=> trans-Dodec-2-enoyl-[acp] + NADPH + H+
rn:R04726	C05223|C01209	1|1	C05759|C00011|C00229	1|1|1			-0.0180527	0	0	0	1	0	dodecanoyl-[acyl-carrier-protein]:malonyl-[acyl-carrier-protein] C-acyltransferase (decarboxylating); Dodecanoyl-[acyl-carrier protein] + Malonyl-[acyl-carrier protein] <=> 3-Oxotetradecanoyl-[acp] + CO2 + Acyl-carrier protein
rn:R04734	C15522	1	C00268|C00001	1|1			-0.22042	0	0	0	1	0	4a-hydroxytetrahydrobiopterin hydro-lyase; 4a-Hydroxytetrahydrobiopterin <=> Dihydrobiopterin + H2O
rn:R04737	C05258|C00003	1|1	C05259|C00004|C00080	1|1|1	C00003		0.271489	1	0	0	1	0	(S)-3-Hydroxyhexadecanoyl-CoA:NAD+ oxidoreductase; (S)-3-Hydroxyhexadecanoyl-CoA + NAD+ <=> 3-Oxopalmitoyl-CoA + NADH + H+
rn:R04738	C05258	1	C05272|C00001	1|1			-0.0690024	0	0	0	1	0	(S)-3-Hydroxyhexadecanoyl-CoA hydro-lyase; (S)-3-Hydroxyhexadecanoyl-CoA <=> trans-Hexadec-2-enoyl-CoA + H2O
rn:R04739	C05260|C00003	1|1	C05261|C00004	1|1	C00003		0.271489	1	0	0	1	0	(S)-3-Hydroxytetradecanoyl-CoA:NAD+ oxidoreductase; (S)-3-Hydroxytetradecanoyl-CoA + NAD+ <=> 3-Oxotetradecanoyl-CoA + NADH
rn:R04740	C05260	1	C05273|C00001	1|1			-0.0690024	0	0	0	1	0	(S)-3-Hydroxytetradecanoyl-CoA hydro-lyase; (S)-3-Hydroxytetradecanoyl-CoA <=> trans-Tetradec-2-enoyl-CoA + H2O
rn:R04741	C05262|C00003	1|1	C05263|C00004|C00080	1|1|1	C00003		0.271489	1	0	0	1	0	(S)-3-hydroxydodecanoyl-CoA:NAD+ oxidoreductase; (S)-3-Hydroxydodecanoyl-CoA + NAD+ <=> 3-Oxododecanoyl-CoA + NADH + H+
rn:R04743	C05264|C00003	1|1	C05265|C00004|C00080	1|1|1	C00003		0.271489	1	0	0	1	0	(S)-hydroxydecanoyl-CoA:NAD+ oxidoreductase; (S)-Hydroxydecanoyl-CoA + NAD+ <=> 3-Oxodecanoyl-CoA + NADH + H+
rn:R04744	C05264	1	C05275|C00001	1|1			-0.0690024	0	0	0	1	0	(S)-Hydroxydecanoyl-CoA hydro-lyase; (S)-Hydroxydecanoyl-CoA <=> trans-Dec-2-enoyl-CoA + H2O
rn:R04745	C05266|C00003	1|1	C05267|C00004|C00080	1|1|1	C00003		0.271489	1	0	0	1	0	(S)-hydroxyoctanoyl-CoA:NAD+ oxidoreductase; (S)-3-Hydroxyoctanoyl-CoA + NAD+ <=> 3-Oxooctanoyl-CoA + NADH + H+
rn:R04746	C05266	1	C05276|C00001	1|1			-0.0690024	0	0	0	1	0	(S)-Hydroxyoctanoyl-CoA hydro-lyase; (S)-3-Hydroxyoctanoyl-CoA <=> trans-Oct-2-enoyl-CoA + H2O
rn:R04748	C05268|C00003	1|1	C05269|C00004|C00080	1|1|1	C00003		0.271489	1	0	0	1	0	(S)-hydroxyhexanoyl-CoA:NAD+ oxidoreductase; (S)-Hydroxyhexanoyl-CoA + NAD+ <=> 3-Oxohexanoyl-CoA + NADH + H+
rn:R04749	C05268	1	C05271|C00001	1|1			-0.0690024	0	0	0	1	0	(S)-Hydroxyhexanoyl-CoA hydro-lyase; (S)-Hydroxyhexanoyl-CoA <=> trans-Hex-2-enoyl-CoA + H2O
rn:R04751	C05270|C00016	1|1	C05271|C01352	1|1	C00016		0.117775	1	0	0	1	0	hexanoyl-CoA:electron-transfer flavoprotein 2,3-oxidoreductase; Hexanoyl-CoA + FAD <=> trans-Hex-2-enoyl-CoA + FADH2
rn:R04753	C05274|C00006	1|1	C05275|C00005|C00080	1|1|1			0.0242319	0	0	0	1	0	trans-Dec-2-enoyl-CoA reductase; Decanoyl-CoA + NADP+ <=> trans-Dec-2-enoyl-CoA + NADPH + H+
rn:R04754	C05274|C00016	1|1	C05275|C01352	1|1	C00016		0.114727	1	0	0	1	0	decanoyl-CoA:electron-transfer flavoprotein 2,3-oxidoreductase; Decanoyl-CoA + FAD <=> trans-Dec-2-enoyl-CoA + FADH2
rn:R04756	C05280	1	C05279	1			-0.0515014	0	0	0	1	0	cis,cis-3,6-Dodecadienoyl-CoA delta3-cis-delta2-trans-isomerase; cis,cis-3,6-Dodecadienoyl-CoA <=> trans,cis-Lauro-2,6-dienoyl-CoA
rn:R04758	C05284|C00006	1|1	C05285|C00005|C00080	1|1|1			-0.140726	0	0	0	1	0	11beta-Hydroxyandrost-4-ene-3,17-dione:NADP+ 11-oxidoreductase; 11beta-Hydroxyandrost-4-ene-3,17-dione + NADP+ <=> Adrenosterone + NADPH + H+
rn:R04759	C05290|C03024|C00007	1|1|1	C05297|C03161|C00001	1|1|2			-0.0500508	0	0	0	1	0	19-hydroxyandrostenedione,NADPH---hemoprotein reductase:oxygen 19-oxidoreductase; 19-Hydroxyandrost-4-ene-3,17-dione + [Reduced NADPH---hemoprotein reductase] + Oxygen <=> 19-Oxoandrost-4-ene-3,17-dione + [Oxidized NADPH---hemoprotein reductase] + 2 H2O
rn:R04761	C05294|C03024|C00007	1|1|1	C05295|C03161|C00001	1|1|2			-0.0500508	0	0	0	1	0	19-hydroxytestosterone,NADPH---hemoprotein reductase:oxygen 19-oxidoreductase; 19-Hydroxytestosterone + [Reduced NADPH---hemoprotein reductase] + Oxygen <=> 19-Oxotestosterone + [Oxidized NADPH---hemoprotein reductase] + 2 H2O
rn:R04770	C05335|C00001	1|1	C05703|C00014|C00109	1|1|1			0.0653274	0	0	0	1	0	Selenomethionine methanethiol-lyase (deaminating); L-Selenomethionine + H2O <=> Methaneselenol + Ammonia + 2-Oxobutanoate
rn:R04773	C00002|C05335|C01647	1|1|1	C00020|C00013|C05336	1|1|1		C00020	0.894623	0	1	0	1	0	Selenomethionine:tRNAMet ligase (AMP-forming); ATP + L-Selenomethionine + tRNA(Met) <=> AMP + Diphosphate + Selenomethionyl-tRNA(Met)
rn:R04779	C00002|C05345	1|1	C00008|C05378	1|1		C00008	0.786132	0	1	0	1	0	ATP:D-fructose-6-phosphate 1-phosphotransferase; ATP + beta-D-Fructose 6-phosphate <=> ADP + beta-D-Fructose 1,6-bisphosphate
rn:R04780	C05378|C00001	1|1	C05345|C00009	1|1		C00009	0.0468646	0	1	0	1	0	beta-D-Fructose 1,6-bisphosphate 1-phosphohydrolase; beta-D-Fructose 1,6-bisphosphate + H2O <=> beta-D-Fructose 6-phosphate + Orthophosphate
rn:R04804	C05437	1	C05439	1			-0.118718	0	0	0	1	0	delta8,24-Cholestadien-3beta-ol delta7-delta8-isomerase; Zymosterol <=> 5alpha-Cholesta-7,24-dien-3beta-ol
rn:R04806	C05452|C00007|C00080|C00662	1|1|2|2	C05444|C00001|C00667	1|1|2			-0.242743	0	0	0	1	0	3alpha,7alpha-Dihydroxy-5beta-cholestane + Oxygen + 2 H+ + 2 Reduced adrenal ferredoxin <=> 3alpha,7alpha,26-Trihydroxy-5beta-cholestane + H2O + 2 Oxidized adrenal ferredoxin
rn:R04807	C05454|C00007|C00080|C00662	1|1|2|2	C05446|C00001|C00667	1|1|2			-0.242743	0	0	0	1	0	3alpha,7alpha,12alpha-Trihydroxy-5beta-cholestane + Oxygen + 2 H+ + 2 Reduced adrenal ferredoxin <=> 3alpha,7alpha,12alpha,26-Tetrahydroxy-5beta-cholestane + H2O + 2 Oxidized adrenal ferredoxin
rn:R04809	C05448	1	C05447|C00001	1|1			-0.040443	0	0	0	1	0	3alpha,7alpha,24-trihydroxy-5beta-cholestanoyl-CoA hydro-lyase [3alpha,7alpha-dihydroxy-5beta-cholest-24-enoyl-CoA-forming]; 3alpha,7alpha-Dihydroxy-5beta-cholest-24-enoyl-CoA + H2O <=> 3alpha,7alpha,24-Trihydroxy-5beta-cholestanoyl-CoA
rn:R04810	C05448|C00003	1|1	C05449|C00004|C00080	1|1|1	C00003		0.344523	1	0	0	1	0	3alpha,7alpha,24-trihydroxy-5beta-cholestanoyl-CoA:NAD+ oxidoreductase; 3alpha,7alpha,24-Trihydroxy-5beta-cholestanoyl-CoA + NAD+ <=> 3alpha,7alpha-Dihydroxy-5beta-24-oxocholestanoyl-CoA + NADH + H+
rn:R04811	C00100|C05337	1|1	C00010|C05449	1|1		C00010	0.0389525	0	1	0	1	0	Propanoyl-CoA:acetyl-CoA C-acyltransferase; 3alpha,7alpha-dihydroxy-5beta-cholanoyl-CoA:propanoyl-CoA; C-acyltransferase; Propanoyl-CoA + Chenodeoxycholoyl-CoA <=> CoA + 3alpha,7alpha-Dihydroxy-5beta-24-oxocholestanoyl-CoA
rn:R04812	C05450|C00003	1|1	C05467|C00004|C00080	1|1|1	C00003		0.344523	1	0	0	1	0	3alpha,7alpha,12alpha,24-tetrahydroxy-5beta-cholestanoyl-CoA:NAD+ oxidoreductase; 3alpha,7alpha,12alpha,24-Tetrahydroxy-5beta-cholestanoyl-CoA + NAD+ <=> 3alpha,7alpha,12alpha-Trihydroxy-5beta-24-oxocholestanoyl-CoA + NADH + H+
rn:R04813	C05450	1	C05460|C00001	1|1			-0.040443	0	0	0	1	0	(24R,25R)-3alpha,7alpha,12alpha,24-tetrahydroxy-5beta-cholestanoyl-CoA hydro-lyase; 3alpha,7alpha,12alpha,24-Tetrahydroxy-5beta-cholestanoyl-CoA <=> 3alpha,7alpha,12alpha-Trihydroxy-5beta-cholest-24-enoyl-CoA + H2O
rn:R04817	C05451|C00006	1|1	C05455|C00005|C00080	1|1|1			0	0	0	0	1	0	7alpha-Hydroxy-5beta-cholestan-3-one:NADP+ delta4-oxidoreductase; 7alpha-Hydroxy-5beta-cholestan-3-one + NADP+ <=> 7alpha-Hydroxycholest-4-en-3-one + NADPH + H+
rn:R04823	C05453|C00006	1|1	C17339|C00005|C00080	1|1|1			0	0	0	0	1	0	7alpha,12alpha-Dihydroxy-5beta-cholestan-3-one:NADP+ delta4-oxidoreductase; 7alpha,12alpha-Dihydroxy-5beta-cholestan-3-one + NADP+ <=> 4-Cholesten-7alpha,12alpha-diol-3-one + NADPH + H+
rn:R04826	C05455|C00080|C00007|C00999	1|2|1|2	C17339|C00996|C00001	1|2|1			0	0	0	0	1	0	7alpha-hydroxycholest-4-en-3-one,ferrocytochrome-b5:oxygen oxidoreductase (12alpha-hydroxylating); 7alpha-Hydroxycholest-4-en-3-one + 2 H+ + Oxygen + 2 Ferrocytochrome b5 <=> 4-Cholesten-7alpha,12alpha-diol-3-one + 2 Ferricytochrome b5 + H2O
rn:R04840	C05476|C00006	1|1	C05478|C00005|C00080	1|1|1			-0.140726	0	0	0	1	0	Tetrahydrocorticosterone:NADP+ 11-oxidoreductase; Tetrahydrocorticosterone + NADP+ <=> 3alpha,21-Dihydroxy-5beta-pregnane-11,20-dione + NADPH + H+
rn:R04849	C05487|C00003	1|1	C05488|C00080|C00004	1|1|1	C00003		0.384966	1	0	0	1	0	11-Deoxycortisol delta5-delat4-isomerase; 17alpha,21-Dihydroxypregnenolone:NAD+ 3-oxidoreductase; 11-Deoxycortisol + H+ + NADH <=> 17alpha,21-Dihydroxypregnenolone + NAD+
rn:R04850	C05487|C00138|C00007|C00080	1|2|1|2	C05489|C00139|C00001	1|2|1			-6.39128e-07	0	0	0	1	0	17alpha,21-dihydroxypregnenolone:oxygen oxidoreductase (11-hydroxylating); 17alpha,21-Dihydroxypregnenolone + 2 Reduced ferredoxin + Oxygen + 2 H+ <=> 11beta,17alpha,21-Trihydroxypregnenolone + 2 Oxidized ferredoxin + H2O
rn:R04852	C05498|C03024|C00007	1|1|1	C05497|C03161|C00001	1|1|1			-0.000756395	0	0	0	1	0	11beta-hydroxyprogesterone,NADPH-hemoprotein reductase:oxygen oxidoreductase (17alpha-hydroxylating); 21-Deoxycortisol + [Oxidized NADPH---hemoprotein reductase] + H2O <=> 11beta-Hydroxyprogesterone + [Reduced NADPH---hemoprotein reductase] + Oxygen
rn:R04853	C05500|C03024|C00007	1|1|1	C05499|C03161|C00001	1|1|1			-0.000756395	0	0	0	1	0	20alpha-hydroxycholesterol,NADPH-hemoprotein reductase:oxygen oxidoreductase (17alpha-hydroxylating); 20alpha-Hydroxycholesterol + [Reduced NADPH---hemoprotein reductase] + Oxygen <=> 17alpha,20alpha-Dihydroxycholesterol + [Oxidized NADPH---hemoprotein reductase] + H2O
rn:R04854	C05500|C00007|C00662|C00080	1|1|2|2	C05501|C00001|C00667	1|1|2			-0.0350976	0	0	0	1	0	20alpha-Hydroxycholesterol:oxygen oxidoreductase (side-chain-cleaving); 20alpha-Hydroxycholesterol + Oxygen + 2 Reduced adrenal ferredoxin + 2 H+ <=> 20alpha,22beta-Dihydroxycholesterol + H2O + 2 Oxidized adrenal ferredoxin
rn:R04855	C05502|C00007|C00662|C00080	1|1|2|2	C05501|C00001|C00667	1|1|2			-0.0350976	0	0	0	1	0	22beta-Hydroxycholesterol:oxygen oxidoreductase (side-chain-cleaving); 22(R)-Hydroxycholesterol + Oxygen + 2 Reduced adrenal ferredoxin + 2 H+ <=> 20alpha,22beta-Dihydroxycholesterol + H2O + 2 Oxidized adrenal ferredoxin
rn:R04856	C06125|C00001	1|1	C02686|C00059	1|1			-0.0661288	0	0	0	1	0	Sulfatide sulfohydrolase; Cerebroside-3-sulfate 3-sulfohydrolase; Sulfatide + H2O <=> Galactosylceramide + Sulfate
rn:R04880	C05576|C00003	1|1	C05577|C00004|C00080	1|1|1	C00003		0.277301	1	0	0	1	0	3,4-dihydroxyphenylethyleneglycol:NAD+ oxidoreductase; 3,4-Dihydroxyphenylethyleneglycol + NAD+ <=> 3,4-Dihydroxymandelaldehyde + NADH + H+
rn:R04882	C05577|C00003|C00001	1|1|1	C05580|C00004|C00080	1|1|1	C00003		0.263698	1	0	0	1	0	3,4-Dihydroxymandelaldehyde:NAD+ oxidoreductase; 3,4-Dihydroxymandelaldehyde + NAD+ + H2O <=> 3,4-Dihydroxymandelate + NADH + H+
rn:R04883	C05577|C00006|C00001	1|1|1	C05580|C00005|C00080	1|1|1			-0.121267	0	0	0	1	0	3,4-Dihydroxymandelaldehyde:NADP+ oxidoreductase; 3,4-Dihydroxymandelaldehyde + NADP+ + H2O <=> 3,4-Dihydroxymandelate + NADPH + H+
rn:R04884	C05578|C00007	2|1	C05579|C00001	2|2			0.00177096	0	0	0	1	0	5,6-dihydroxyindole:oxygen oxidoreductase; 2 5,6-Dihydroxyindole + Oxygen <=> 2 Indole-5,6-quinone + 2 H2O
rn:R04889	C05581|C00006|C00001	1|1|1	C05582|C00005|C00080	1|1|1		C05582	-0.290023	0	1	0	1	0	3-Methoxy-4-hydroxyphenylacetaldehyde:NADP+ oxidoreductase; 3-Methoxy-4-hydroxyphenylacetaldehyde + NADP+ + H2O <=> Homovanillate + NADPH + H+
rn:R04890	C05587|C00001|C00007	1|1|1	C05581|C00027|C00014	1|1|1			-0.0605455	0	0	0	1	0	3-Methoxytyramine:oxygen oxidoreductase (deaminating) (copper-containing); 3-Methoxytyramine + H2O + Oxygen <=> 3-Methoxy-4-hydroxyphenylacetaldehyde + Hydrogen peroxide + Ammonia
rn:R04891	C05583|C00003|C00001	1|1|1	C05584|C00004|C00080	1|1|1	C00003		0.263698	1	0	0	1	0	3-Methoxy-4-hydroxyphenylglycolaldehyde:NAD+ oxidoreductase; 3-Methoxy-4-hydroxyphenylglycolaldehyde + NAD+ + H2O <=> 3-Methoxy-4-hydroxymandelate + NADH + H+
rn:R04892	C05583|C00006|C00001	1|1|1	C05584|C00005|C00080	1|1|1			-0.121267	0	0	0	1	0	3-Methoxy-4-hydroxyphenylglycolaldehyde:NADP+ oxidoreductase; 3-Methoxy-4-hydroxyphenylglycolaldehyde + NADP+ + H2O <=> 3-Methoxy-4-hydroxymandelate + NADPH + H+
rn:R04893	C05589|C00001|C00007	1|1|1	C05583|C00014|C00027	1|1|1			-0.0605455	0	0	0	1	0	L-Normetanephrine:oxygen oxidoreductase (deaminating) (copper-containing); L-Normetanephrine + H2O + Oxygen <=> 3-Methoxy-4-hydroxyphenylglycolaldehyde + Ammonia + Hydrogen peroxide
rn:R04894	C05588|C00001|C00007	1|1|1	C05583|C00027|C00218	1|1|1			-0.0605455	0	0	0	1	0	L-Metanephrine:oxygen oxidoreductase (deaminating) (flavin-containing); L-Metanephrine + H2O + Oxygen <=> 3-Methoxy-4-hydroxyphenylglycolaldehyde + Hydrogen peroxide + Methylamine
rn:R04904	C05634|C00007|C00001	1|1|1	C05635|C00027	1|1		C05635	-0.0668274	0	1	0	1	0	5-hydroxyindoleacetaldehyde:oxygen oxidoreductase; 5-Hydroxyindoleacetaldehyde + Oxygen + H2O <=> 5-Hydroxyindoleacetate + Hydrogen peroxide
rn:R04907	C05636|C00007	1|1	C05637|C00014|C00027	1|1|1			-0.0605455	0	0	0	1	0	3-Hydroxykynurenamine:oxygen oxidoreductase(deaminating)(flavin-containing); 3-Hydroxykynurenamine + Oxygen <=> 4,8-Dihydroxyquinoline + Ammonia + Hydrogen peroxide
rn:R04908	C05638|C00001|C00007	1|1|1	C05639|C00014|C00027|C00001	1|1|1|1			-0.0605455	0	0	0	1	0	5-Hydroxykynurenamine:oxygen oxidoreductase(deaminating)(flavin-containing); 5-Hydroxykynurenamine + H2O + Oxygen <=> 4,6-Dihydroxyquinoline + Ammonia + Hydrogen peroxide + H2O
rn:R04909	C05651	1	C05638|C00011	1|1			-0.0804245	0	0	0	1	0	5-Hydroxykynurenamine decarboxy-lyase; 5-Hydroxykynurenamine + CO2 <=> 5-Hydroxykynurenine
rn:R04911	C05648|C00001	1|1	C05651|C00058	1|1			0.177318	0	0	0	1	0	Aryl-formylamine amidohydrolase; 5-Hydroxy-N-formylkynurenine + H2O <=> 5-Hydroxykynurenine + Formate
rn:R04920	C05673|C00641	1|1	C00055|C05675	1|1		C00055	-0.129679	0	1	0	1	0	CMP-2-aminoethylphosphonate:1,2-diacylglycerol (2-aminoethylphosphonyl)transferase; CMP-2-aminoethylphosphonate + 1,2-Diacyl-sn-glycerol <=> CMP + Diacylglyceryl-2-aminoethylphosphonate
rn:R04922	C05674|C00641	1|1	C00055|C05676	1|1		C00055	-0.0697211	0	1	0	1	0	CMP-N-trimethyl-2-aminoethylphosphonate:1,2-diacylglycerol (N-trimethyl-2-aminoethylphosphonyl)transferase; CMP-N-trimethyl-2-aminoethylphosphonate + 1,2-Diacyl-sn-glycerol <=> CMP + Diacylglyceryl-N-trimethyl-2-aminoethylphosphonate
rn:R04929	C00002|C05697	1|1	C00013|C05686	1|1			-0.0850886	0	0	0	1	0	ATP:selenate adenylyltransferase; ATP + Selenate <=> Diphosphate + Adenylylselenate
rn:R04951	C05729|C00001	1|1	C05726|C00037	1|1		C00037	-0.358842	0	1	0	1	0	R-S-Cysteinylglycine + H2O <=> S-Substituted L-cysteine + Glycine
rn:R04952	C05745|C01209	1|1	C05746|C00011|C00229	1|1|1			-0.0180527	0	0	0	1	0	butyryl-[acyl-carrier protein]:malonyl-[acyl-carrier-protein] C-acyltransferase (decarboxylating); Butyryl-[acp] + Malonyl-[acyl-carrier protein] <=> 3-Oxohexanoyl-[acp] + CO2 + Acyl-carrier protein
rn:R04953	C05747|C00006	1|1	C05746|C00005|C00080	1|1|1			-0.016712	0	0	0	1	0	(3R)-3-Hydroxyhexanoyl-[acyl-carrier-protein]:NADP+ oxidoreductase; (R)-3-Hydroxyhexanoyl-[acp] + NADP+ <=> 3-Oxohexanoyl-[acp] + NADPH + H+
rn:R04954	C05747	1	C05748|C00001	1|1			-0.016712	0	0	0	1	0	(3R)-3-Hydroxybutanoyl-[acyl-carrier-protein] hydro-lyase; (R)-3-Hydroxyhexanoyl-[acp] <=> trans-Hex-2-enoyl-[acp] + H2O
rn:R04956	C05749|C00006	1|1	C05748|C00005|C00080	1|1|1			-0.016712	0	0	0	1	0	hexanoyl-[acp]:NADP+ trans-2-oxidoreductase; Hexanoyl-[acp] + NADP+ <=> trans-Hex-2-enoyl-[acp] + NADPH + H+
rn:R04957	C05749|C01209	1|1	C05750|C00011|C00229	1|1|1			-0.0180527	0	0	0	1	0	hexanoyl-[acyl-carrier protein]:malonyl-[acyl-carrier-protein] C-acyltransferase (decarboxylating); Hexanoyl-[acp] + Malonyl-[acyl-carrier protein] <=> 3-Oxooctanoyl-[acp] + CO2 + Acyl-carrier protein
rn:R04959	C05752|C00006	1|1	C05751|C00005|C00080	1|1|1			-0.016712	0	0	0	1	0	octanoyl-[acp]:NADP+ trans-2-oxidoreductase; Octanoyl-[acp] + NADP+ <=> trans-Oct-2-enoyl-[acp] + NADPH + H+
rn:R04960	C05752|C01209	1|1	C05753|C00011|C00229	1|1|1			-0.0180527	0	0	0	1	0	Octanoyl-[acyl-carrier protein]:malonyl-[acyl-carrier-protein] C-acyltransferase (decarboxylating); Octanoyl-[acp] + Malonyl-[acyl-carrier protein] <=> 3-Oxodecanoyl-[acp] + CO2 + Acyl-carrier protein
rn:R04962	C05755|C00006	1|1	C05754|C00005|C00080	1|1|1			-0.016712	0	0	0	1	0	decanoyl-[acp]:NADP+ trans-2-oxidoreductase; Decanoyl-[acp] + NADP+ <=> trans-Dec-2-enoyl-[acp] + NADPH + H+
rn:R04963	C05755|C01209	1|1	C05756|C00011|C00229	1|1|1			-0.0180527	0	0	0	1	0	Decanoyl-[acyl-carrier protein]:malonyl-[acyl-carrier-protein] C-acyltransferase (decarboxylating); Decanoyl-[acp] + Malonyl-[acyl-carrier protein] <=> 3-Oxododecanoyl-[acp] + CO2 + Acyl-carrier protein
rn:R04965	C05757	1	C05758|C00001	1|1			-0.016712	0	0	0	1	0	(3R)-3-Hydroxybutanoyl-[acyl-carrier-protein] hydro-lyase; (R)-3-Hydroxydodecanoyl-[acp] <=> trans-Dodec-2-enoyl-[acp] + H2O
rn:R04967	C05761|C00006	1|1	C05760|C00005|C00080	1|1|1			-0.016712	0	0	0	1	0	tetradecanoyl-[acp]:NADP+ trans-2-oxidoreductase; Tetradecanoyl-[acp] + NADP+ <=> trans-Tetradec-2-enoyl-[acp] + NADPH + H+
rn:R04968	C05761|C01209	1|1	C05762|C00011|C00229	1|1|1			-0.0180527	0	0	0	1	0	Tetradecanoyl-[acyl-carrier protein]:malonyl-[acyl-carrier-protein] C-acyltransferase (decarboxylating); Tetradecanoyl-[acp] + Malonyl-[acyl-carrier protein] <=> 3-Oxohexadecanoyl-[acp] + CO2 + Acyl-carrier protein
rn:R04970	C05764|C00006	1|1	C05763|C00005|C00080	1|1|1			-0.016712	0	0	0	1	0	hexadecanoyl-[acp]:NADP+ trans-2-oxidoreductase; Hexadecanoyl-[acp] + NADP+ <=> trans-Hexadec-2-enoyl-[acp] + NADPH + H+
rn:R04972	C05766	1	C05768|C00011	1|2			-0.0891721	0	0	0	1	0	Uroporphyrinogen I carboxy-lyase; Uroporphyrinogen I <=> Coproporphyrinogen I + 4 CO2
rn:R04979	C05787|C00001|C00030	1|2|2	C05791|C00191|C00028	1|2|2		C00191	-0.558556	0	1	0	1	0	Bilirubin beta-diglucuronide glucuronosohydrolase; Bilirubin beta-diglucuronide + 2 H2O + 3 Reduced acceptor <=> D-Urobilinogen + 2 D-Glucuronate + 3 Acceptor
rn:R04982	C05802|C00007	1|1	C05803|C00001	1|1			-0.0621303	0	0	0	1	0	2-Hexaprenyl-6-methoxyphenol + Oxygen <=> 2-Hexaprenyl-6-methoxy-1,4-benzoquinone + H2O
rn:R04984	C05804|C00007|C00005|C00080	1|1|1|1	C05805|C00006|C00001	1|1|1			-0.106555	0	0	0	1	0	2-Hexaprenyl-3-methyl-6-methoxy-1,4-benzoquinone + Oxygen + NADPH + H+ <=> 2-Hexaprenyl-3-methyl-5-hydroxy-6-methoxy-1,4-benzoquinone + NADP+ + H2O
rn:R05000	C05847|C00156	1|1	C05848|C00013	1|1			-0.158575	0	0	0	1	0	polyisopentenylpyrolinate:4-hydroxybenzoate nonaprenyltransferase; all-trans-Polyprenyl diphosphate + 4-Hydroxybenzoate <=> 4-Hydroxy-3-polyprenylbenzoate + Diphosphate
rn:R05051	C05938|C00003|C00001	1|1|1	C05947|C00004|C00080	1|1|1	C00003		0.351681	1	0	0	1	0	L-erythro-4-Hydroxyglutamate:NAD+ oxidoreductase; L-erythro-4-Hydroxyglutamate + NADH + H+ <=> L-4-Hydroxyglutamate semialdehyde + NAD+ + H2O
rn:R05064	C06000|C00001	1|1	C00010|C06001	1|1		C00010|C06001	-0.487618	0	2	0	1	0	(S)-3-Hydroxyisobutyryl-CoA hydrolase; (S)-3-Hydroxyisobutyryl-CoA + H2O <=> CoA + (S)-3-Hydroxyisobutyrate
rn:R05066	C06001|C00003	1|1	C06002|C00004|C00080	1|1|1	C06001|C00003		0.856261	2	0	0	1	0	3-Hydroxy-2-methylpropanoate:NAD+ oxidoreductase; (S)-3-Hydroxyisobutyrate + NAD+ <=> (S)-Methylmalonate semialdehyde + NADH + H+
rn:R05105	C00053|C06126	1|1	C00054|C06127	1|1			-0.195258	0	0	0	1	0	3'-Phosphoadenylylsulfate:digalactosylceramide 3'-sulfotransferase; 3'-Phosphoadenylyl sulfate + Digalactosylceramide <=> Adenosine 3',5'-bisphosphate + Digalactosylceramide sulfate
rn:R05144	C06246|C05849|C00001	1|1|1	C06247|C03313|C00011|C00007	1|1|1|1			0.00584039	0	0	0	1	0	peptidyl-glutamate 4-carboxylase (2-methyl-3-phytyl-1,4-naphthoquinone-epoxidizing); Gla protein + Vitamin K1 epoxide + H2O <=> Gla protein precursor + Phylloquinol + CO2 + Oxygen
rn:R05145	C05921|C06249	1|1	C00020|C06250	1|1		C00020	0.948237	0	1	0	1	0	Biotinyl-5'-AMP:apo-[carboxylase] ligase (AMP-forming); Biotinyl-5'-AMP + Apo-[carboxylase] <=> AMP + Holo-[carboxylase]
rn:R05202	C01284|C00002	1|1	C01204|C00008	1|1		C00008	0.708908	0	1	0	1	0	ATP:1D-myo-inositol 1,3,4,5,6-pentakisphosphate 2-phosphotransferase; Phytic acid + ADP <=> 1D-myo-Inositol 1,3,4,5,6-pentakisphosphate + ATP
rn:R05220	C06505|C00002	1|1	C06506|C00536	1|1			-0.0658427	0	0	0	1	0	ATP:cob(I)yrinic acid-a,c-diamide Cobeta-adenosyltransferase; Cob(I)yrinate a,c diamide + ATP <=> Adenosyl cobyrinate a,c diamide + Triphosphate
rn:R05231	C06103|C00006	1|1	C06102|C00005|C00080	1|1|1			-0.0946751	0	0	0	1	0	6-Hydroxyhexanoate:NADP+ oxidoreductase; 6-Hydroxyhexanoic acid + NADP+ <=> Adipate semialdehyde + NADPH + H+
rn:R05233	C06611|C00003	1|1	C06613|C00004|C00080	1|1|1	C00003		0.258158	1	0	0	1	0	trans-3-Chloro-2-propene-1-ol:NAD+ oxidoreductase; trans-3-Chloro-2-propene-1-ol + NAD+ <=> trans-3-Chloroallyl aldehyde + NADH + H+
rn:R05234	C06612|C00003	1|1	C16348|C00004|C00080	1|1|1	C00003		0.258158	1	0	0	1	0	cis-3-chloro-2-propene-1-ol:NAD+ oxidoreductase; cis-3-Chloro-2-propene-1-ol + NAD+ <=> cis-3-Chloroallyl aldehyde + NADH + H+
rn:R05237	C06613|C00001	1|1	C06614|C00080	1|2			-0.0370232	0	0	0	1	0	trans-3-Chloroallyl aldehyde + H2O <=> trans-3-Chloroacrylic acid + 2 H+
rn:R05238	C16348|C00001	1|1	C06615|C00080	1|2			-0.0370232	0	0	0	1	0	cis-3-Chloroallyl aldehyde + H2O <=> cis-3-Chloroacrylic acid + 2 H+
rn:R05286	C06754|C00003|C00001	1|1|1	C06755|C00004|C00080	1|1|1	C00003		0.347943	1	0	0	1	0	Chloroacetaldehyde:NAD+ oxidoreductase; Chloroacetaldehyde + NAD+ + H2O <=> Chloroacetic acid + NADH + H+
rn:R05510	C07090|C00001	1|1	C07091	1			0.12446	0	0	0	1	0	Protoanemonin lactonohydrolase; Protoanemonin + H2O <=> cis-Acetylacrylate
rn:R05511	C04706|C00001	1|1	C06329	1			0.12446	0	0	0	1	0	cis-2-Chloro-4-carboxymethylenebut-2-en-1,4-olide + H2O <=> 2-Chloromaleylacetate
rn:R05549	C05404|C00001	1|1	C00124|C05402	1|1			0.0283086	0	0	0	1	0	D-Gal alpha 1->6D-Gal alpha 1->6D-Glucose + H2O <=> D-Galactose + Melibiose
rn:R05556	C00448|C00129	1|1	C05859|C00013	1|1			-0.0538291	0	0	0	1	0	(2E,6E)-farnesyl-diphosphate:isopentenyl-diphosphate cistransferase (adding 10-55 isopentenyl units); trans,trans-Farnesyl diphosphate + n Isopentenyl diphosphate <=> Dehydrodolichol diphosphate + n Diphosphate
rn:R05616	C01230|C00156	1|1	C13425|C00013	1|1			-0.158575	0	0	0	1	0	all-trans-hexaprenyl diphosphate:4-hydroxybenzoate hexaprenyltransferase; all-trans-Hexaprenyl diphosphate + 4-Hydroxybenzoate <=> 3-Hexaprenyl-4-hydroxybenzoate + Diphosphate
rn:R05639	C05108|C00006	1|1	C11455|C00005|C00080	1|1|1			0.188976	0	0	0	1	0	4,4-dimethyl-5a-cholesta-8,24-dien-3b-ol:NADP+ D14-oxidoreductase; 14-Demethyllanosterol + NADP+ <=> 4,4-Dimethyl-5alpha-cholesta-8,14,24-trien-3beta-ol + NADPH + H+
rn:R05640	C01724|C00007|C00005|C00080	1|2|2|2	C11455|C00058|C00006|C00001	1|1|2|2			0.117987	0	0	0	1	0	Lanosterol,NADPH:oxygen oxidoreductase (14-methyl cleaving); Lanosterol + 3 Oxygen + 3 NADPH + 3 H+ <=> 4,4-Dimethyl-5alpha-cholesta-8,14,24-trien-3beta-ol + Formate + 3 NADP+ + 4 H2O
rn:R05692	C00325|C00006	1|1	C01222|C00005|C00080	1|1|1			-0.106015	0	0	0	1	0	GDP-L-fucose:NADP+ 4-oxidoreductase (3,5-epimerizing); GDP-L-fucose + NADP+ <=> GDP-4-dehydro-6-deoxy-D-mannose + NADPH + H+
rn:R05703	C01189|C00006	1|1	C05439|C00005|C00080	1|1|1			0.113349	0	0	0	1	0	lanosterol D24-reductase; Lathosterol + NADP+ <=> 5alpha-Cholesta-7,24-dien-3beta-ol + NADPH + H+
rn:R05707	C01007|C00006	1|1	C00255|C00005|C00080	1|1|1			-0.108751	0	0	0	1	0	reduced-riboflavin:NADP+ oxidoreductase; Reduced riboflavin + NADP+ <=> Riboflavin + NADPH + H+
rn:R05731	C01943|C00007|C00005|C00080	1|2|2|2	C11508|C00058|C00006|C00001	1|1|2|2			0.117987	0	0	0	1	0	sterol,NADPH:oxygen oxidoreductase (14-methyl cleaving); Obtusifoliol + 3 Oxygen + 3 NADPH + 3 H+ <=> 4alpha-Methyl-5alpha-ergosta-8,14,24(28)-trien-3beta-ol + Formate + 3 NADP+ + 4 H2O
rn:R05795	C00002|C01277	1|1	C00008|C11554	1|1		C00008	0.829033	0	1	0	1	0	ATP:1-phosphatidyl-1D-myo-inositol-4-phosphate 3-phosphotransferase; ATP + 1-Phosphatidyl-1D-myo-inositol 4-phosphate <=> ADP + 1-Phosphatidyl-1D-myo-inositol 3,4-bisphosphate
rn:R05800	C00002|C01245	1|1	C00008|C11555	1|1		C00008	0.834083	0	1	0	1	0	ATP:1D-myo-inositol-1,4,5-trisphosphate 6-phosphotransferase; ATP + D-myo-Inositol 1,4,5-trisphosphate <=> ADP + 1D-myo-Inositol 1,4,5,6-tetrakisphosphate
rn:R05801	C00002|C11555	1|1	C00008|C01284	1|1		C00008	0.834083	0	1	0	1	0	ATP:1D-myo-inositol-1,4,5,6-tetrakisphosphate 3-phosphotransferase; ATP + 1D-myo-Inositol 1,4,5,6-tetrakisphosphate <=> ADP + 1D-myo-Inositol 1,3,4,5,6-pentakisphosphate
rn:R05802	C00002|C04549	1|1	C00008|C11556	1|1		C00008	1.13651	0	1	0	1	0	ATP:1-phosphatidyl-1D-myo-inositol-3-phosphate 5-phosphotransferase; ATP + 1-Phosphatidyl-1D-myo-inositol 3-phosphate <=> ADP + 1-Phosphatidyl-1D-myo-inositol 3,5-bisphosphate
rn:R05803	C00002|C11557	1|1	C00008|C04637	1|1		C00008	0.735596	0	1	0	1	0	ATP:1-phosphatidyl-1D-myo-inositol-5-phosphate 4-phosphotransferase; ATP + 1-Phosphatidyl-1D-myo-inositol 5-phosphate <=> ADP + 1-Phosphatidyl-D-myo-inositol 4,5-bisphosphate
rn:R05842	C06548|C00001	1|1	C01380	1			-0.0468286	0	0	0	1	0	ethylene oxide hydrolase; Ethylene oxide + H2O <=> Ethylene glycol
rn:R06223	C00448|C00005|C00080	2|1|1	C00751|C00013|C00006	1|2|1			0.181306	0	0	0	1	0	squalene synthase; 2 trans,trans-Farnesyl diphosphate + NADPH + H+ <=> Squalene + 2 Diphosphate + NADP+
rn:R06366	C02576|C00001|C00003	1|1|1	C11924|C00004|C00080	1|1|1	C00003		0.347943	1	0	0	1	0	Aldehyde:NAD+ oxidoreductase; Perillyl aldehyde + H2O + NAD+ <=> Perillic acid + NADH + H+
rn:R06513	C00842	1	C11907|C00001	1|1			-0.0296526	0	0	0	1	0	dTDPglucose 4,6-hydro-lyase; dTDP-glucose <=> dTDP-4-oxo-6-deoxy-D-glucose + H2O
rn:R06518	C12126|C00001	1|1	C00162|C00836	1|1		C00836	0.0494154	0	1	0	1	0	N-acylsphingosine amidohydrolase; Dihydroceramide + H2O <=> Fatty acid + Sphinganine
rn:R06519	C12126|C00999|C00007|C00080	1|2|1|2	C00195|C00996|C00001	1|2|2			-0.0904529	0	0	0	1	0	dihydroceramide,ferrocytochrome b5:oxygen oxidoreductase (4,5-dehydrogenating); Dihydroceramide + 2 Ferrocytochrome b5 + Oxygen + 2 H+ <=> N-Acylsphingosine + 2 Ferricytochrome b5 + 2 H2O
rn:R06520	C01120|C00001	1|1	C00836|C00009	1|1		C00836|C00009	-0.0669272	0	2	0	1	0	3-sn-phosphatidate phosphohydrolase; Sphinganine 1-phosphate + H2O <=> Sphinganine + Orthophosphate
rn:R06522	C02960|C00001	1|1	C00195|C00009	1|1		C00009	-0.0355238	0	1	0	1	0	3-sn-phosphatidate phosphohydrolase; Ceramide 1-phosphate + H2O <=> N-Acylsphingosine + Orthophosphate
rn:R06528	C12145|C00001	1|1	C00162|C12144	1|1		C12144	-0.00592697	0	1	0	1	0	Phytoceramide amidohydrolase; Phytoceramide + H2O <=> Fatty acid + Phytosphingosine
rn:R06590	C12215|C05382	1|1	C12214|C00117	1|1	C05382		0.0178231	1	0	0	1	0	sedoheptulose-7-phosphate:D-glyceraldehyde-3-phosphate glycolaldehydetransferase; sedoheptulose-7-phosphate:D-glyceraldehyde-3-phosphate glycolaldehydetransferase; Aminofructose 6-phosphate + D-Ribose 5-phosphate <=> Iminoerythrose 4-phosphate + Sedoheptulose 7-phosphate
rn:R06601	C11821|C00001	1|1	C12248	1			0.109624	0	0	0	1	0	5-hydroxyisourate amidohydrolase; 5-Hydroxyisourate + H2O <=> 5-Hydroxy-2-oxo-4-ureido-2,5-dihydro-1H-imidazole-5-carboxylate
rn:R06604	C12248	1	C02350|C00011	1|1		C02350	-0.53665	0	1	0	1	0	5-hydroxy-2-oxo-4-ureido-2,5-dihydro-1H-imidazole-5-carboxylate carboxy-lyase [(S)-allantoin-forming]; 5-Hydroxy-2-oxo-4-ureido-2,5-dihydro-1H-imidazole-5-carboxylate <=> (S)-Allantoin + CO2
rn:R06728	C01416|C00001	1|1	C12448|C00180	1|1		C00180	0.47159	0	1	0	1	0	cocaine benzoylhydrolase; Cocaine + H2O <=> Ecgonine methyl ester + Benzoate
rn:R06740	C01672|C00001|C00007	1|1|1	C12455|C00014|C00027	1|1|1			-0.139504	0	0	0	1	0	primary-amine oxidase; Cadaverine + H2O + Oxygen <=> 5-Aminopentanal + Ammonia + Hydrogen peroxide
rn:R06835	C12834|C00001	1|1	C12835	1			0.12446	0	0	0	1	0	4-carboxymethylenebut-2-en-4-olide lactonohydrolase; 2,5-Dichloro-carboxymethylenebut-2-en-4-olide + H2O <=> 2,5-Dichloro-4-oxohex-2-enedioate
rn:R06838	C12838|C00001	1|1	C02222	1			0.12446	0	0	0	1	0	4-carboxymethylenebut-2-en-4-olide lactonohydrolase; trans-4-Carboxymethylenebut-2-en-4-olide + H2O <=> 2-Maleylacetate
rn:R06917	C14089|C00003	1|1	C14090|C00004|C00080	1|1|1	C00003		0.258158	1	0	0	1	0	1-hydroxymethylnaphthalene:NAD+ oxidoreductase; 1-Hydroxymethylnaphthalene + NAD+ <=> 1-Naphthaldehyde + NADH + H+
rn:R06927	C02909|C00003	1|1	C14099|C00004|C00080	1|1|1	C00003		0.258158	1	0	0	1	0	(2-naphthyl)methanol:NAD+ oxidoreductase; (2-Naphthyl)methanol + NAD+ <=> 2-Naphthaldehyde + NADH + H+
rn:R06941	C14145|C00003	1|1	C02232|C00004|C00080	1|1|1	C00003		0.22317	1	0	0	1	0	(S)-3-hydroxyacyl-CoA:NAD+ oxidoreductase; (3S)-3-Hydroxyadipyl-CoA + NAD+ <=> 3-Oxoadipyl-CoA + NADH + H+
rn:R06942	C14145	1	C14144|C00001	1|1			-0.0690024	0	0	0	1	0	(3S)-3-hydroxyacyl-CoA hydro-lyase; 5-Carboxy-2-pentenoyl-CoA + H2O <=> (3S)-3-Hydroxyadipyl-CoA
rn:R06983	C14180|C00003	1|1	C01031|C00004|C00080	1|1|1	C00003		0.258158	1	0	0	1	0	S-(hydroxymethyl)glutathione dehydrogenase; S-(Hydroxymethyl)glutathione + NAD+ <=> S-Formylglutathione + NADH + H+
rn:R06985	C05270|C00006	1|1	C05271|C00005|C00080	1|1|1			0.0242319	0	0	0	1	0	trans-Hex-2-enoyl-CoA reductase; trans-Hex-2-enoyl-CoA + NADPH + H+ <=> Hexanoyl-CoA + NADP+
rn:R07000	C00829|C00005|C00007|C00080	1|1|1|1	C14786|C00006|C00001	1|1|1			0.100587	0	0	0	1	0	naphthalene, NADPH:oxygen oxidoreductase (RH-hydroxylating or -epoxidizing); Naphthalene + NADPH + Oxygen + H+ <=> (1R,2S)-Naphthalene 1,2-oxide + NADP+ + H2O
rn:R07001	C00829|C00005|C00007|C00080	1|1|1|1	C14787|C00006|C00001	1|1|1			0.100587	0	0	0	1	0	Naphthalene, NADPH:oxygen oxidoreductase (RH-hydroxylating or -epoxidizing); Naphthalene + NADPH + Oxygen + H+ <=> (1S,2R)-Naphthalene 1,2-oxide + NADP+ + H2O
rn:R07002	C14786|C00051	1|1	C14791	1	C00051		0.823571	1	0	0	1	0	(1R)-hydroxy-(2R)-glutathionyl-1,2-dihydronaphthalene glutathione-lyase (epoxide-forming); (1R,2S)-Naphthalene 1,2-oxide + Glutathione <=> (1R)-Hydroxy-(2R)-glutathionyl-1,2-dihydronaphthalene
rn:R07003	C14787|C00051	1|1	C14793	1	C00051		0.823571	1	0	0	1	0	(1R)-glutathionyl-(2R)-hydroxy-1,2-dihydronaphthalene glutathione-lyase (epoxide-forming); (1S,2R)-Naphthalene 1,2-oxide + Glutathione <=> (1R)-Glutathionyl-(2R)-hydroxy-1,2-dihydronaphthalene
rn:R07004	C14787|C00051	1|1	C14792	1	C00051		0.823571	1	0	0	1	0	(1S)-hydroxy-(2S)-glutathionyl-1,2-dihydronaphthalene glutathione-lyase (epoxide-forming); (1S,2R)-Naphthalene 1,2-oxide + Glutathione <=> (1S)-Hydroxy-(2S)-glutathionyl-1,2-dihydronaphthalene
rn:R07013	C14786|C00001	1|1	C06205	1			-0.299818	0	0	0	1	0	(1R,2S)-naphthalene 1,2-oxide hydrolase; (1R,2S)-Naphthalene 1,2-oxide + H2O <=> 1,2-Dihydronaphthalene-1,2-diol
rn:R07014	C14787|C00001	1|1	C06205	1			-0.299818	0	0	0	1	0	(1S,2R)-naphthalene 1,2-oxide hydrolase; (1S,2R)-Naphthalene 1,2-oxide + H2O <=> 1,2-Dihydronaphthalene-1,2-diol
rn:R07015	C06205|C00006	1|1	C03012|C00005|C00080	1|1|1			-0.0640082	0	0	0	1	0	1,2-Dihydronaphthalene-1,2-diol dehydrogenase; 1,2-Dihydronaphthalene-1,2-diol + NADP+ <=> Naphthalene-1,2-diol + NADPH + H+
rn:R07021	C14040|C00005|C00007|C00080	1|1|1|1	C14802|C00006|C00001	1|1|1			0.0213294	0	0	0	1	0	1-nitronaphthalene, NADPH:oxygen oxidoreductase (RH-hydroxylating or -epoxidizing); 1-Nitronaphthalene + NADPH + Oxygen + H+ <=> 1-Nitronaphthalene-7,8-oxide + NADP+ + H2O
rn:R07022	C14040|C00005|C00007|C00080	1|1|1|1	C14800|C00006|C00001	1|1|1			0.0213294	0	0	0	1	0	1-nitronaphthalene, NADPH:oxygen oxidoreductase (RH-hydroxylating or -epoxidizing); 1-Nitronaphthalene + NADPH + Oxygen + H+ <=> 1-Nitronaphthalene-5,6-oxide + NADP+ + H2O
rn:R07023	C14802|C00051	1|1	C14803	1	C00051		0.823571	1	0	0	1	0	1-nitro-7-hydroxy-8-glutathionyl-7,8-dihydronaphthalene glutathione-lyase (epoxide-forming); 1-Nitronaphthalene-7,8-oxide + Glutathione <=> 1-Nitro-7-hydroxy-8-glutathionyl-7,8-dihydronaphthalene
rn:R07024	C14802|C00051	1|1	C14804	1	C00051		0.823571	1	0	0	1	0	1-nitro-7-glutathionyl-8-hydroxy-7,8-dihydronaphthalene glutathione-lyase (epoxide-forming); 1-Nitronaphthalene-7,8-oxide + Glutathione <=> 1-Nitro-7-glutathionyl-8-hydroxy-7,8-dihydronaphthalene
rn:R07025	C14800|C00051	1|1	C14805	1	C00051		0.823571	1	0	0	1	0	1-nitro-5-hydroxy-6-glutathionyl-5,6-dihydronaphthalene glutathione-lyase (epoxide-forming); 1-Nitronaphthalene-5,6-oxide + Glutathione <=> 1-Nitro-5-hydroxy-6-glutathionyl-5,6-dihydronaphthalene
rn:R07026	C14800|C00051	1|1	C14806	1	C00051		0.823571	1	0	0	1	0	1-nitro-5-glutathionyl-6-hydroxy-5,6-dihydronaphthalene glutathione-lyase (epoxide-forming); 1-Nitronaphthalene-5,6-oxide + Glutathione <=> 1-Nitro-5-glutathionyl-6-hydroxy-5,6-dihydronaphthalene
rn:R07027	C14800|C00001	1|1	C14801	1			-0.299818	0	0	0	1	0	1-nitronaphthalene-5,6-oxide hydrolase; 1-Nitronaphthalene-5,6-oxide + H2O <=> 1-Nitro-5,6-dihydroxy-dihydronaphthalene
rn:R07038	C00219|C00007	1|1	C14812	1	C00219		0.192591	1	0	0	1	0	Arachidonate: oxygen 12-oxidoreductase; Arachidonate + Oxygen <=> 12(R)-HPETE
rn:R07041	C00219|C00007|C00005|C00080	1|1|1|1	C14748|C00006|C00001	1|1|1	C00219		0.299974	1	0	0	1	0	Arachidonic acid:oxygen 1-oxidoreductase; Arachidonate + Oxygen + NADPH + H+ <=> 20-HETE + NADP+ + H2O
rn:R07042	C05966	1	C14781	1			-0.0212918	0	0	0	1	0	15(S)-HPETE <=> 15H-11,12-EETA
rn:R07043	C05966	1	C14813	1			-0.0212918	0	0	0	1	0	15(S)-HPETE <=> 11H-14,15-EETA
rn:R07044	C14782	1	C14781|C00001	1|1			-0.0212218	0	0	0	1	0	15H-11,12-EETA + H2O <=> 11,12,15-THETA
rn:R07045	C14814	1	C14813|C00001	1|1			-0.0212218	0	0	0	1	0	11H-14,15-EETA + H2O <=> 11,14,15-THETA
rn:R07046	C00219|C00007|C00005|C00080	1|1|1|1	C14749|C00006|C00001	1|1|1	C00219		0.321204	1	0	0	1	0	Arachidonate + Oxygen + NADPH + H+ <=> 19(S)-HETE + NADP+ + H2O
rn:R07048	C00219|C00007|C00005|C00080	1|1|1|1	C14771|C00006|C00001	1|1|1	C00219		0.291284	1	0	0	1	0	Arachidonate + Oxygen + NADPH + H+ <=> 14,15-EET + NADP+ + H2O
rn:R07050	C00219|C00007|C00005|C00080	1|1|1|1	C14770|C00006|C00001	1|1|1	C00219		0.29354	1	0	0	1	0	Arachidonate + Oxygen + NADPH + H+ <=> 11,12-EET + NADP+ + H2O
rn:R07051	C00219|C00007|C00005|C00080	1|1|1|1	C14769|C00006|C00001	1|1|1	C00219		0.291284	1	0	0	1	0	Arachidonate + Oxygen + NADPH + H+ <=> 8,9-EET + NADP+ + H2O
rn:R07052	C00219|C00007|C00005|C00080	1|1|1|1	C14768|C00006|C00001	1|1|1	C00219		0.291284	1	0	0	1	0	Arachidonate + Oxygen + NADPH + H+ <=> 5,6-EET + NADP+ + H2O
rn:R07053	C00219|C00007	1|1	C14823	1	C00219		0.396489	1	0	0	1	0	Arachidonate:oxygen 8-oxidoreductase; Arachidonate + Oxygen <=> 8(S)-HPETE
rn:R07054	C00219|C00007|C00005|C00080	1|1|1|1	C14778|C00006|C00001	1|1|1	C00219		0.314038	1	0	0	1	0	Arachidonate + Oxygen + NADPH + H+ <=> 16(R)-HETE + NADP+ + H2O
rn:R07055	C01595|C00007|C00005|C00080	1|1|1|1	C14825|C00006|C00001	1|1|1	C01595		0.449464	1	0	0	1	0	Linoleate + Oxygen + NADPH + H+ <=> 9(10)-EpOME + NADP+ + H2O
rn:R07056	C01595|C00007|C00005|C00080	1|1|1|1	C14826|C00006|C00001	1|1|1	C01595		0.449464	1	0	0	1	0	Linoleate + Oxygen + NADPH + H+ <=> 12(13)-EpOME + NADP+ + H2O
rn:R07064	C00157|C00001	1|1	C04230|C01595	1|1		C01595	-0.551784	0	1	0	1	0	phosphatidylcholine 2-acylhydrolase; Phosphatidylcholine + H2O <=> 1-Acyl-sn-glycero-3-phosphocholine + Linoleate
rn:R07066	C11036|C00005|C00007|C00080	1|1|1|1	C14839|C00006|C00001	1|1|1			-0.000602761	0	0	0	1	0	bromobenzene, NADPH:oxygen oxidoreductase (RH-hydroxylating or -epoxidizing); Bromobenzene + NADPH + Oxygen + H+ <=> Bromobenzene-3,4-oxide + NADP+ + H2O
rn:R07068	C11036|C00005|C00007|C00080	1|1|1|1	C14840|C00006|C00001	1|1|1			-0.000602761	0	0	0	1	0	bromobenzene, NADPH:oxygen oxidoreductase (RH-hydroxylating or -epoxidizing); Bromobenzene + NADPH + Oxygen + H+ <=> Bromobenzene-2,3-oxide + NADP+ + H2O
rn:R07069	C14839|C00051	1|1	C14847	1	C00051		0.823571	1	0	0	1	0	3,4-dihydro-3-hydroxy-4-S-glutathionyl bromobenzene glutathione-lyase (epoxide-forming); Bromobenzene-3,4-oxide + Glutathione <=> 3,4-Dihydro-3-hydroxy-4-S-glutathionyl bromobenzene
rn:R07070	C14840|C00051	1|1	C14848	1	C00051		0.823571	1	0	0	1	0	2,3-dihydro-2-S-glutathionyl-3-hydroxy bromobenzene glutathione-lyase (epoxide-forming); Bromobenzene-2,3-oxide + Glutathione <=> 2,3-Dihydro-2-S-glutathionyl-3-hydroxy bromobenzene
rn:R07071	C14839|C00001	1|1	C14844	1			-0.299818	0	0	0	1	0	bromobenzene-3,4-oxide hydrolase; Bromobenzene-3,4-oxide + H2O <=> Bromobenzene-3,4-dihydrodiol
rn:R07072	C14840|C00001	1|1	C14842	1			-0.299818	0	0	0	1	0	bromobenzene-2,3-oxide hydrolase; Bromobenzene-2,3-oxide + H2O <=> Bromobenzene-2,3-dihydrodiol
rn:R07075	C14453|C00005|C00007|C00080	1|1|1|1	C14845|C00006|C00001	1|1|1			-0.000602761	0	0	0	1	0	4-bromophenol, NADPH:oxygen oxidoreductase (RH-hydroxylating or -epoxidizing); 4-Bromophenol + NADPH + Oxygen + H+ <=> 4-Bromophenol-2,3-epoxide + NADP+ + H2O
rn:R07079	C07535|C00005|C00007|C00080	1|1|1|1	C14849|C00006|C00001	1|1|1			0.354181	0	0	0	1	0	Benzpyrene, NADPH:oxygen oxidoreductase (RH-hydroxylating or -epoxidizing); Benzo[a]pyrene + NADPH + Oxygen + H+ <=> Benzo[a]pyrene-9,10-oxide + NADP+ + H2O
rn:R07080	C07535|C00005|C00007|C00080	1|1|1|1	C14850|C00006|C00001	1|1|1			0.354181	0	0	0	1	0	Benzpyrene,NADPH:oxygen oxidoreductase (RH-hydroxylating or -epoxidizing); Benzo[a]pyrene + NADPH + Oxygen + H+ <=> Benzo[a]pyrene-7,8-oxide + NADP+ + H2O
rn:R07081	C07535|C00005|C00007|C00080	1|1|1|1	C14851|C00006|C00001	1|1|1			0.354181	0	0	0	1	0	Benzpyrene,NADPH:oxygen oxidoreductase (RH-hydroxylating or -epoxidizing); Benzo[a]pyrene + NADPH + Oxygen + H+ <=> Benzo[a]pyrene-4,5-oxide + NADP+ + H2O
rn:R07082	C14850|C00001	1|1	C14852	1			-0.299818	0	0	0	1	0	benzo[a]pyrene-7,8-oxide hydrolase; Benzo[a]pyrene-7,8-oxide + H2O <=> Benzo[a]pyrene-7,8-diol
rn:R07083	C14851|C00051	1|1	C14855	1	C00051		0.823571	1	0	0	1	0	4,5-dihydro-4-hydroxy-5-S-glutathionyl-benzo[a]pyrene glutathione-lyase (epoxide-forming); Benzo[a]pyrene-4,5-oxide + Glutathione <=> 4,5-Dihydro-4-hydroxy-5-S-glutathionyl-benzo[a]pyrene
rn:R07084	C14852|C00051	1|1	C14856|C00001	1|1	C00051		0.823571	1	0	0	1	0	7,8-dihydro-7-hydroxy-8-S-glutathionyl-benzo[a]pyrene hydrolase; Benzo[a]pyrene-7,8-diol + Glutathione <=> 7,8-Dihydro-7-hydroxy-8-S-glutathionyl-benzo[a]pyrene + H2O
rn:R07085	C14852|C00005|C00007|C00080	1|1|1|1	C14853|C00006|C00001	1|1|1			0.354181	0	0	0	1	0	benzo[a]pyrene-7,8-diol, NADPH:oxygen oxidoreductase (RH-hydroxylating or -epoxidizing); Benzo[a]pyrene-7,8-diol + NADPH + Oxygen + H+ <=> Benzo[a]pyrene-7,8-dihydrodiol-9,10-oxide + NADP+ + H2O
rn:R07087	C14556|C00005|C00007|C00080	1|1|1|1	C14854|C00006|C00001	1|1|1			0.354181	0	0	0	1	0	9-hydroxybenzo[a]pyrene, NADPH:oxygen oxidoreductase (RH-hydroxylating or -epoxidizing); 9-Hydroxybenzo[a]pyrene + NADPH + Oxygen + H+ <=> 9-Hydroxybenzo[a]pyrene-4,5-oxide + NADP+ + H2O
rn:R07088	C14039|C00005|C00007|C00080	1|1|1|1	C14858|C00006|C00001	1|1|1			-0.000602761	0	0	0	1	0	1,1-dichloroethylene, NADPH:oxygen oxidoreductase (RH-hydroxylating or -epoxidizing); 1,1-Dichloroethylene + NADPH + Oxygen + H+ <=> 2,2-Dichloroacetaldehyde + NADP+ + H2O
rn:R07089	C14039|C00005|C00007|C00080	1|1|1|1	C14857|C00006|C00001	1|1|1			-0.000602761	0	0	0	1	0	1,1-dichloroethylene, NADPH:oxygen oxidoreductase (RH-hydroxylating or -epoxidizing); 1,1-Dichloroethylene + NADPH + Oxygen + H+ <=> 1,1-Dichloroethylene epoxide + NADP+ + H2O
rn:R07090	C14039|C00005|C00007|C00080	1|1|1|1	C14859|C00006|C00001	1|1|1			-0.000602761	0	0	0	1	0	1,1-dichloroethylene, NADPH:oxygen oxidoreductase (RH-hydroxylating or -epoxidizing); 1,1-Dichloroethylene + NADPH + Oxygen + H+ <=> Chloroacetyl chloride + NADP+ + H2O
rn:R07091	C14858|C00051	1|1	C14861	1	C00051		0.823571	1	0	0	1	0	S-(2,2-dichloro-1-hydroxy)ethyl-glutathione 2,2-dichloroacetaldehyde-lyase (glutathione-forming); 2,2-Dichloroacetaldehyde + Glutathione <=> S-(2,2-Dichloro-1-hydroxy)ethyl glutathione
rn:R07092	C14857|C00051	1|1	C14865|C01327	1|1	C00051		0.823571	1	0	0	1	0	1,1-dichloroethylene-epoxide:glutathione S-(chloroepoxyethyl)transferase [2-(S-glutathionyl)acetyl-chloride-forming]; 1,1-Dichloroethylene epoxide + Glutathione <=> 2-(S-Glutathionyl)acetyl chloride + Hydrochloric acid
rn:R07093	C14859|C00051	1|1	C14864|C01327	1|1	C00051		0.823571	1	0	0	1	0	chloroacetyl-chloride:glutathione S-chloroacetyltransferase; Chloroacetyl chloride + Glutathione <=> S-(2-Chloroacetyl)glutathione + Hydrochloric acid
rn:R07094	C14865|C00051	1|1	C14863|C01327	1|1	C00051		0.823571	1	0	0	1	0	2-(S-glutathionyl)acetyl-chloride:glutathione 2-(S-glutathionyl)acetyltransferase; 2-(S-Glutathionyl)acetyl chloride + Glutathione <=> 2-(S-Glutathionyl)acetyl glutathione + Hydrochloric acid
rn:R07098	C06790|C00005|C00007|C00080	1|1|1|1	C11148|C00006|C00001	1|1|1			0.0213294	0	0	0	1	0	trichloroethene, NADPH:oxygen oxidoreductase (RH-hydroxylating or -epoxidizing); Trichloroethene + NADPH + Oxygen + H+ <=> TCE epoxide + NADP+ + H2O
rn:R07099	C06790|C00005|C00007|C00080	1|1|1|1	C14866|C00006|C00001	1|1|1			0.0213294	0	0	0	1	0	trichloroethene, NADPH:oxygen oxidoreductase (RH-hydroxylating or -epoxidizing); Trichloroethene + NADPH + Oxygen + H+ <=> Chloral + NADP+ + H2O
rn:R07100	C06790|C00051	1|1	C14868|C01327	1|1	C00051		0.823571	1	0	0	1	0	trichloroethene:glutathione S-(1,2-dichlorovinyl)transferase; Trichloroethene + Glutathione <=> S-(1,2-Dichlorovinyl)glutathione + Hydrochloric acid
rn:R07104	C06899|C00003	1|1	C11150|C00004|C00080	1|1|1	C00003		0.263698	1	0	0	1	0	Chloral:NAD(P)+ oxidoreductase; Chloral hydrate + NAD+ <=> Trichloroacetate + NADH + H+
rn:R07105	C07490|C00003|C00001	1|1|1	C06899|C00004|C00080	1|1|1	C00003		0.277301	1	0	0	1	0	trichloroethanol:NAD+ oxidoreductase; Chloral hydrate + NADH + H+ <=> Trichloroethanol + NAD+ + H2O
rn:R07106	C07490|C00167	1|1	C14869|C00015	1|1	C00167		-0.407217	1	0	0	1	0	UDP-glucuronate beta-D-glucuronosyltransferase; Trichloroethanol + UDP-glucuronate <=> Trichloroethanol glucuronide + UDP
rn:R07107	C07490|C00005|C00007|C00080	1|2|2|2	C11150|C00006|C00001	1|2|2			-0.000602761	0	0	0	1	0	Trichloroethanol, NADPH:oxygen oxidoreductase (RH-hydroxylating or -epoxidizing); Trichloroethanol + 2 NADPH + 2 Oxygen + 2 H+ <=> Trichloroacetate + 2 NADP+ + 3 H2O
rn:R07108	C14771|C00001	1|1	C14775	1			-0.0468286	0	0	0	1	0	14,15-EET hydrolase; 14,15-EET + H2O <=> 14,15-DHET
rn:R07109	C14770|C00001	1|1	C14774	1			-0.0468286	0	0	0	1	0	11,12-EET hydrolase; 11,12-EET + H2O <=> 11,12-DHET
rn:R07110	C14769|C00001	1|1	C14773	1			-0.0468286	0	0	0	1	0	8,9-EET hydrolase; 8,9-EET + H2O <=> 8,9-DHET
rn:R07111	C14768|C00001	1|1	C14772	1			-0.0468286	0	0	0	1	0	5,6-EET hydrolase; 5,6-EET + H2O <=> 5,6-DHET
rn:R07112	C11088|C00005|C00007|C00080	1|1|1|1	C14870|C00006|C00001|C13645	1|1|1|1			-0.000602761	0	0	0	1	0	1,2-dibromoethane,NADPH:oxygen oxidoreductase (RH-hydroxylating or -epoxidizing); 1,2-Dibromoethane + NADPH + Oxygen + H+ <=> 2-Bromoacetaldehyde + NADP+ + H2O + Hydrobromic acid
rn:R07113	C11088|C00051|C00080	1|1|1	C14874|C13645	1|2	C00051		0.823571	1	0	0	1	0	1,2-dibromoethane:glutathione ethylenetransferase (episulfonium-forming); 1,2-Dibromoethane + Glutathione + H+ <=> Glutathione episulfonium ion + 2 Hydrobromic acid
rn:R07116	C14870|C00051	1|1	C14871|C13645	1|1	C00051		0.823571	1	0	0	1	0	2-bromoacetaldehyde:glutathione S-(formylmethyl)transferase; 2-Bromoacetaldehyde + Glutathione <=> S-(Formylmethyl)glutathione + Hydrobromic acid
rn:R07136	C11537|C00003	1|1	C05528|C00004|C00080	1|1|1	C00003		0.348426	1	0	0	1	0	(2R)-3-sulfolactate:NAD+ oxidoreductase; (2R)-3-Sulfolactate + NAD+ <=> 3-Sulfopyruvate + NADH + H+
rn:R07162	C00040|C00006	1|1	C00658|C00005|C00080	1|1|1			0.0242319	0	0	0	1	0	acyl-CoA:NADP+ trans-2-oxidoreductase; Acyl-CoA + NADP+ <=> trans-2,3-Dehydroacyl-CoA + NADPH + H+
rn:R07163	C15492|C00028	1|1	C00473|C00030	1|1			-0.0770527	0	0	0	1	0	all-trans-13,14-dihydroretinol:acceptor 13,14-oxidoreductas; all-trans-13,14-Dihydroretinol + Acceptor <=> Retinol + Reduced acceptor
rn:R07168	C00440|C00003	1|1	C00143|C00004|C00080	1|1|1	C00440|C00003		0.579145	2	0	0	1	0	5-methyltetrahydrofolate:NAD+ oxidoreductase; 5-Methyltetrahydrofolate + NAD+ <=> 5,10-Methylenetetrahydrofolate + NADH + H+
rn:R07207	C00187|C03024|C00007	1|1|1	C13550|C03161|C00001	1|1|1	C00187		-0.0671097	1	0	0	1	0	cholesterol,NADPH-hemoprotein reductase:oxygen oxidoreductase (24-hydroxylating); Cholesterol + [Reduced NADPH---hemoprotein reductase] + Oxygen <=> Cerebrosterol + [Oxidized NADPH---hemoprotein reductase] + H2O
rn:R07208	C13550|C03024|C00007	1|1|1	C15518|C03161|C00001	1|1|1			-0.0802378	0	0	0	1	0	(24S)-cholest-5-ene-3beta,24-diol,NADPH-hemoprotein reductase:oxygen oxidoreductase (7alpha-hydroxylating); Cerebrosterol + [Reduced NADPH---hemoprotein reductase] + Oxygen <=> (24S)-Cholest-5-ene-3beta,7alpha,24-triol + [Oxidized NADPH---hemoprotein reductase] + H2O
rn:R07209	C15519|C03024|C00007	1|1|1	C15520|C03161|C00001	1|1|1			-0.161597	0	0	0	1	0	cholest-5-ene-3beta,25-diol,[NADPH---hemoprotein reductase]:oxygen oxidoreductase (7alpha-hydroxylating); 25-Hydroxycholesterol + [Reduced NADPH---hemoprotein reductase] + Oxygen <=> Cholest-5-ene-3beta,7alpha,25-triol + [Oxidized NADPH---hemoprotein reductase] + H2O
rn:R07212	C00082|C00272|C00007	1|1|1	C00355|C15522	1|1	C00082		-0.0450214	1	0	0	1	0	L-tyrosine,tetrahydrobiopterin:oxygen oxidoreductase(3-hydroxylating); L-Tyrosine + Tetrahydrobiopterin + Oxygen <=> 3,4-Dihydroxy-L-phenylalanine + 4a-Hydroxytetrahydrobiopterin
rn:R07213	C00078|C00272|C00007	1|1|1	C00643|C15522	1|1	C00078		0.000111083	1	0	0	1	0	L-tryptophan,tetrahydrobiopterin:oxygen oxidoreductase(5-hydroxylating); L-Tryptophan + Tetrahydrobiopterin + Oxygen <=> 5-Hydroxy-L-tryptophan + 4a-Hydroxytetrahydrobiopterin
rn:R07215	C01189|C00999|C00007|C00080	1|2|1|2	C01164|C00996|C00001	1|2|2			0.132556	0	0	0	1	0	lathosterol,ferrocytochrome b5:oxygen oxidoreductase 5,6-dehydrogenating; Lathosterol + 2 Ferrocytochrome b5 + Oxygen + 2 H+ <=> 7-Dehydrocholesterol + 2 Ferricytochrome b5 + 2 H2O
rn:R07218	C00187|C00030|C00007	1|1|1	C15519|C00028|C00001	1|1|1	C00187		0.0750009	1	0	0	1	0	cholesterol,hydrogen-donor:oxygen oxidoreductase (25-hydroxylating); Cholesterol + Reduced acceptor + Oxygen <=> 25-Hydroxycholesterol + Acceptor + H2O
rn:R07268	C00002|C05774	1|1	C00536|C06508	1|1			-0.0658427	0	0	0	1	0	ATP:cobinamide Cobeta-adenosyltransferase; ATP + Cobinamide <=> Triphosphate + Adenosyl cobinamide
rn:R07273	C04145|C00156	1|1	C00013|C03885	1|1			-0.158575	0	0	0	1	0	solanesyl-diphosphate:4-hydroxybenzoate nonaprenyltransferase; all-trans-Nonaprenyl diphosphate + 4-Hydroxybenzoate <=> Diphosphate + 3-Nonaprenyl-4-hydroxybenzoate
rn:R07296	C01794|C00001	1|1	C00695|C00010	1|1		C00010	-0.0351558	0	1	0	1	0	choloyl-CoA hydrolase; Choloyl-CoA + H2O <=> Cholic acid + CoA
rn:R07299	C11554|C00001	1|1	C04549|C00009	1|1		C00009	0.139713	0	1	0	1	0	1-phosphatidyl-1D-myo-inositol-3,4-bisphosphate 4-phosphohydrolase; 1-Phosphatidyl-1D-myo-inositol 3,4-bisphosphate + H2O <=> 1-Phosphatidyl-1D-myo-inositol 3-phosphate + Orthophosphate
rn:R07324	C00092	1	C04006	1		C04006	1.38042	0	1	0	1	0	1D-myo-inositol-3-phosphate lyase (isomerizing); D-Glucose 6-phosphate <=> 1D-myo-Inositol 3-phosphate
rn:R07363	C15606|C00007	1|1	C08276|C00058|C00237	1|1|1			-0.169283	0	0	0	1	0	1,2-dihydroxy-5-(methylthio)pent-1-en-3-one:oxygen oxidoreductase (formate- and CO-forming); 1,2-Dihydroxy-5-(methylthio)pent-1-en-3-one + Oxygen <=> 3-(Methylthio)propanoate + Formate + CO
rn:R07364	C15606|C00007	1|1	C01180|C00058	1|1			-0.169283	0	0	0	1	0	1,2-dihydroxy-5-(methylthio)pent-1-en-3-one:oxygen oxidoreductase (formate-forming); 1,2-Dihydroxy-5-(methylthio)pent-1-en-3-one + Oxygen <=> 4-Methylthio-2-oxobutanoic acid + Formate
rn:R07372	C15610|C03024|C00007	1|1|1	C06341|C03161|C00001	1|1|1			-0.161597	0	0	0	1	0	cholest-5-ene-3beta,26-diol,[NADPH---hemoprotein reductase]:oxygen oxidoreductase (7alpha-hydroxylating); Cholest-5-ene-3beta,26-diol + [Reduced NADPH---hemoprotein reductase] + Oxygen <=> 7alpha,27-Dihydroxycholesterol + [Oxidized NADPH---hemoprotein reductase] + H2O
rn:R07376	C00350|C00065	1|1	C02737|C00189	1|1	C00065		-0.0912513	1	0	0	1	0	L-1-phosphatidylethanolamine:L-serine phosphatidyltransferase; Phosphatidylethanolamine + L-Serine <=> Phosphatidylserine + Ethanolamine
rn:R07379	C04756|C00001	1|1	C04635|C00060	1|1			-0.0785572	0	0	0	1	0	plasmenylethanolamine 2-acylhydrolase; O-1-Alk-1-enyl-2-acyl-sn-glycero-3-phosphoethanolamine + H2O <=> 1-(1-Alkenyl)-sn-glycero-3-phosphoethanolamine + Carboxylate
rn:R07380	C04635|C00001	1|1	C15645|C00346	1|1		C00346	-0.0255649	0	1	0	1	0	Lysoplasmalogen ethanolamine phosphohydrolase; 1-(1-Alkenyl)-sn-glycero-3-phosphoethanolamine + H2O <=> 1-(1-Alkenyl)-sn-glycerol + Ethanolamine phosphate
rn:R07385	C04756|C00001	1|1	C15647|C00189	1|1			-0.136737	0	0	0	1	0	O-1-Alk-1-enyl-2-acyl-sn-glycero-3-phosphoethanolamine + H2O <=> 2-Acyl-1-(1-alkenyl)-sn-glycero-3-phosphate + Ethanolamine
rn:R07387	C05212|C00001	1|1	C04317|C00060	1|1			-0.0785572	0	0	0	1	0	plasmanylcholine 2-acylhydrolase; 1-Radyl-2-acyl-sn-glycero-3-phosphocholine + H2O <=> 1-Organyl-2-lyso-sn-glycero-3-phosphocholine + Carboxylate
rn:R07388	C04635|C00001	1|1	C15646|C00189	1|1			0.502478	0	0	0	1	0	1-(1-Alkenyl)-sn-glycero-3-phosphoethanolamine ethanolaminehydrolase; 1-(1-Alkenyl)-sn-glycero-3-phosphoethanolamine + H2O <=> 1-(1-Alkenyl)-sn-glycero-3-phosphate + Ethanolamine
rn:R07392	C04582	1	C15650|C00001	1|1			-0.247342	0	0	0	1	0	S-methyl-5-thio-D-ribulose-1-phosphate hydro-lyase; S-Methyl-5-thio-D-ribulose 1-phosphate <=> 2,3-Diketo-5-methylthiopentyl-1-phosphate + H2O
rn:R07395	C15650|C00001	1|1	C15606|C00009	1|1		C00009	-0.0305904	0	1	0	1	0	5-(methylthio)-2,3-dioxopentyl-phosphate phosphohydrolase (isomerizing); 2,3-Diketo-5-methylthiopentyl-1-phosphate + H2O <=> 1,2-Dihydroxy-5-(methylthio)pent-1-en-3-one + Orthophosphate
rn:R07400	C00916|C00001|C00007	1|1|1	C04712|C00014|C00027	1|1|1			-0.027102	0	0	0	1	0	cephalosporin C:oxygen oxidoreductase (deaminating); Cephalosporin C + H2O + Oxygen <=> (7R)-7-(5-Carboxy-5-oxopentanoyl)aminocephalosporinate + Ammonia + Hydrogen peroxide
rn:R07407	C00049|C00006	1|1	C05840|C00005|C00080	1|1|1	C00049		-0.319042	1	0	0	1	0	L-aspartate:NADP+ oxidoreductase (deaminating); L-Aspartate + NADP+ <=> Iminoaspartate + NADPH + H+
rn:R07410	C00049|C00003	1|1	C05840|C00004|C00080	1|1|1	C00049|C00003		0.0659239	2	0	0	1	0	L-aspartate:NAD+ oxidoreductase (deaminating); L-Aspartate + NAD+ <=> Iminoaspartate + NADH + H+
rn:R07411	C00032|C00001|C00448	1|1|1	C15672|C00013	1|1	C00032		2.59769	1	0	0	1	0	(2E,6E)-farnesyl-diphosphate:protoheme IX farnesyltranstransferase; Heme + H2O + trans,trans-Farnesyl diphosphate <=> Heme O + Diphosphate
rn:R07412	C15672	1	C15670	1			0.0451256	0	0	0	1	0	Heme O <=> Heme A
rn:R07443	C12205	1	C15807	1			-0.191347	0	0	0	1	0	donor:hydrogen-peroxide oxidoreductase; 5-Hydroxyconiferyl alcohol <=> 5-Hydroxy-guaiacyl lignin
rn:R07459	C15810|C00002	1|1	C15813|C00013	1|1			0.0105265	0	0	0	1	0	ATP:[sulfur-carrier protein] adenylyltransferase; Sulfur-carrier protein + ATP <=> Adenylyl-[sulfur-carrier protein] + Diphosphate
rn:R07461	C15812|C15813|C00030	1|1|1	C00020|C15814|C15811|C00028	1|1|1|1		C00020	0.864751	0	1	0	1	0	[enzyme]-S-sulfanyl-L-cysteine:adenylyl-[sulfur-carrier protein] sulfurtransferase; [Enzyme]-S-sulfanylcysteine + Adenylyl-[sulfur-carrier protein] + Reduced acceptor <=> AMP + Thiocarboxy-[sulfur-carrier protein] + [Enzyme]-cysteine + Acceptor
rn:R07483	C15776|C00006	1|1	C11508|C00005|C00080	1|1|1			0.188976	0	0	0	1	0	4alpha-Methyl-5alpha-ergosta-8,14,24(28)-trien-3beta-ol + NADPH + H+ <=> 4alpha-Methylfecosterol + NADP+
rn:R07484	C15776	1	C11522	1			-0.118718	0	0	0	1	0	4alpha-Methylfecosterol <=> 24-Methylenelophenol
rn:R07486	C15782|C00999|C00007|C00080	1|2|1|2	C15783|C00996|C00001	1|2|2			0.132556	0	0	0	1	0	delta7-avenasterol,ferrocytochrome b5:oxygen oxidoreductase 5,6-dehydrogenating; Delta7-Avenasterol + 2 Ferrocytochrome b5 + Oxygen + 2 H+ <=> 5-Dehydroavenasterol + 2 Ferricytochrome b5 + 2 H2O
rn:R07487	C15783	1	C08821	1			0.145033	0	0	0	1	0	5-Dehydroavenasterol <=> Isofucosterol
rn:R07488	C08821|C00005|C00080	1|1|1	C01753|C00006	1|1			0.113349	0	0	0	1	0	Isofucosterol + NADPH + H+ <=> beta-Sitosterol + NADP+
rn:R07491	C15777|C00999|C00007|C00080	1|2|1|2	C15780|C00996|C00001	1|2|2			0.132556	0	0	0	1	0	episterol,ferrocytochrome b5:oxygen oxidoreductase 5,6-dehydrogenating; Episterol + 2 Ferrocytochrome b5 + Oxygen + 2 H+ <=> 5-Dehydroepisterol + 2 Ferricytochrome b5 + 2 H2O
rn:R07492	C15780	1	C15781	1			0.145033	0	0	0	1	0	5-Dehydroepisterol <=> 24-Methylenecholesterol
rn:R07493	C15781|C00005|C00080	1|1|1	C01789|C00006	1|1		C01789	0.582477	0	1	0	1	0	24-Methylenecholesterol + NADPH + H+ <=> Campesterol + NADP+
rn:R07494	C15808|C00006	1|1	C15816|C00005|C00080|C00011	1|1|1|1			0.064957	0	0	0	1	0	4alpha-Methylzymosterol-4-carboxylate + NADP+ <=> 3-Keto-4-methylzymosterol + NADPH + H+ + CO2
rn:R07495	C05103|C00006	1|1	C15816|C00005|C00080	1|1|1			0.17667	0	0	0	1	0	4alpha-methylzymosterol:NADP+ 3-oxidoreductase; 3-Keto-4-methylzymosterol + NADPH + H+ <=> 4alpha-Methylzymosterol + NADP+
rn:R07498	C03845|C00006	1|1	C05437|C00005|C00080	1|1|1			0.113349	0	0	0	1	0	Zymosterol + NADPH + H+ <=> 5alpha-Cholest-8-en-3beta-ol + NADP+
rn:R07499	C15915|C00006	1|1	C05108|C00005|C00080	1|1|1			0.113349	0	0	0	1	0	14-Demethyllanosterol + NADPH + H+ <=> 4,4-Dimethyl-5alpha-cholesta-8-en-3beta-ol + NADP+
rn:R07505	C15777|C00999|C00007|C00080	1|2|1|2	C15778|C00996|C00001	1|2|2			0.132556	0	0	0	1	0	episterol,ferrocytochrome b5:oxygen oxidoreductase 5,6-dehydrogenating; Episterol + 2 Ferrocytochrome b5 + Oxygen + 2 H+ <=> 5,7,24(28)-Ergostatrienol + 2 Ferricytochrome b5 + 2 H2O
rn:R07507	C01164|C00006	1|1	C05107|C00005|C00080	1|1|1			0.113349	0	0	0	1	0	7-Dehydrodesmosterol + NADPH + H+ <=> 7-Dehydrocholesterol + NADP+
rn:R07509	C05108|C00999|C00007|C00080	1|2|2|2	C15808|C00996|C00001	1|2|2			0.0850188	0	0	0	1	0	14-Demethyllanosterol,ferrocytochrome-b5:oxygen oxidoreductase (hydroxylating); 14-Demethyllanosterol + 6 Ferrocytochrome b5 + 3 Oxygen + 6 H+ <=> 4alpha-Methylzymosterol-4-carboxylate + 6 Ferricytochrome b5 + 4 H2O
rn:R07599	C00141|C00068	1|1	C15976|C00011	1|1	C00068		0.316379	1	0	0	1	0	3-Methyl-2-oxobutanoic acid + Thiamin diphosphate <=> 2-Methyl-1-hydroxypropyl-ThPP + CO2
rn:R07600	C15976|C15972	1|1	C15977|C00068	1|1		C00068	-0.341935	0	1	0	1	0	2-Methyl-1-hydroxypropyl-ThPP + Enzyme N6-(lipoyl)lysine <=> [Dihydrolipoyllysine-residue (2-methylpropanoyl)transferase] S-(2-methylpropanoyl)dihydrolipoyllysine + Thiamin diphosphate
rn:R07601	C00233|C00068	1|1	C15974|C00011	1|1	C00068		0.316379	1	0	0	1	0	4-Methyl-2-oxopentanoate + Thiamin diphosphate <=> 3-Methyl-1-hydroxybutyl-ThPP + CO2
rn:R07602	C15974|C15972	1|1	C15975|C00068	1|1		C00068	-0.341935	0	1	0	1	0	3-Methyl-1-hydroxybutyl-ThPP + Enzyme N6-(lipoyl)lysine <=> [Dihydrolipoyllysine-residue (2-methylpropanoyl)transferase] S-(3-methylbutanoyl)dihydrolipoyllysine + Thiamin diphosphate
rn:R07603	C00671|C00068	1|1	C15978|C00011	1|1	C00068		0.316379	1	0	0	1	0	(S)-3-Methyl-2-oxopentanoic acid + Thiamin diphosphate <=> 2-Methyl-1-hydroxybutyl-ThPP + CO2
rn:R07604	C15978|C15972	1|1	C15979|C00068	1|1		C00068	-0.341935	0	1	0	1	0	2-Methyl-1-hydroxybutyl-ThPP + Enzyme N6-(lipoyl)lysine <=> [Dihydrolipoyllysine-residue (2-methylpropanoyl)transferase] S-(2-methylbutanoyl)dihydrolipoyllysine + Thiamin diphosphate
rn:R07618	C15973|C00003	1|1	C15972|C00004|C00080	1|1|1	C00003		0.436897	1	0	0	1	0	enzyme N6-(dihydrolipoyl)lysine:NAD+ oxidoreductase; Enzyme N6-(dihydrolipoyl)lysine + NAD+ <=> Enzyme N6-(lipoyl)lysine + NADH + H+
rn:R07758	C00083|C00154	1|1	C16216|C00010|C00011	1|1|1		C00010	0.199326	0	1	0	1	0	Malonyl-CoA + Palmitoyl-CoA <=> 3-Oxostearoyl-CoA + CoA + CO2
rn:R07759	C16217|C00006	1|1	C16216|C00005|C00080	1|1|1			-0.0308771	0	0	0	1	0	3-Oxostearoyl-CoA + NADPH + H+ <=> 3-Hydroxyoctadecanoyl-CoA + NADP+
rn:R07760	C16217	1	C16218|C00001	1|1			0.0148655	0	0	0	1	0	3-Hydroxyoctadecanoyl-CoA <=> (2E)-Octadecenoyl-CoA + H2O
rn:R07761	C00412|C00006	1|1	C16218|C00005|C00080	1|1|1			0.00742118	0	0	0	1	0	octadecanoyl-CoA:NADP+ trans-2-oxidoreductase; (2E)-Octadecenoyl-CoA + NADPH + H+ <=> Stearoyl-CoA + NADP+
rn:R07762	C05764|C01209	1|1	C16219|C00229|C00011	1|1|1			0.0975814	0	0	0	1	0	Hexadecanoyl-[acp] + Malonyl-[acyl-carrier protein] <=> 3-Oxostearoyl-[acp] + Acyl-carrier protein + CO2
rn:R07766	C05752|C16240	1|1	C16236|C00229	1|1			0.0432084	0	0	0	1	0	octanoyl-[acp]:protein N6-octanoyltransferase; Octanoyl-[acp] + Apoprotein <=> Protein N6-(octanoyl)lysine + Acyl-carrier protein
rn:R07769	C16239|C16240	1|1	C16237|C00229	1|1			0.0432084	0	0	0	1	0	lipoyl-[acp]:protein N6-lipoyltransferase; Lipoyl-[acp] + Apoprotein <=> Protein N6-(lipoyl)lysine + Acyl-carrier protein
rn:R07771	C16238|C16240	1|1	C16237|C00020	1|1		C00020	0.759776	0	1	0	1	0	Lipoyl-AMP + Apoprotein <=> Protein N6-(lipoyl)lysine + AMP
rn:R07859	C00157|C00001	1|1	C04230|C06427	1|1			-0.0785572	0	0	0	1	0	Phosphatidylcholine + H2O <=> 1-Acyl-sn-glycero-3-phosphocholine + (9Z,12Z,15Z)-Octadecatrienoic acid
rn:R07860	C00157|C00001	1|1	C04233|C06427	1|1			-0.101124	0	0	0	1	0	Phosphatidylcholine + H2O <=> 2-Acyl-sn-glycero-3-phosphocholine + (9Z,12Z,15Z)-Octadecatrienoic acid
rn:R07861	C06427|C00030|C00007	1|1|1	C16300|C00028|C00001	1|1|2			0.0736608	0	0	0	1	0	(9Z,12Z,15Z)-Octadecatrienoic acid + Reduced acceptor + Oxygen <=> Stearidonic acid + Acceptor + 2 H2O
rn:R07888	C16327|C00016	1|1	C16328|C01352	1|1	C00016		0.15461	1	0	0	1	0	OPC8-CoA + FAD <=> trans-2-Enoyl-OPC8-CoA + FADH2
rn:R07892	C16331|C00016	1|1	C16332|C01352	1|1	C00016		0.15461	1	0	0	1	0	OPC6-CoA + FAD <=> trans-2-Enoyl-OPC6-CoA + FADH2
rn:R07896	C16335|C00016	1|1	C16336|C01352	1|1	C00016		0.15461	1	0	0	1	0	OPC4-CoA + FAD <=> trans-2-Enoyl-OPC4-CoA + FADH2
rn:R07933	C16162|C00999|C00007|C00080	1|2|1|2	C16163|C00996|C00001	1|2|2			0.0736608	0	0	0	1	0	alpha-linolenoyl-CoA,ferrocytochrome b5:oxygen oxidoreductase (6,7 cis-dehydrogenating); (9Z,12Z,15Z)-Octadecatrienoyl-CoA + 2 Ferrocytochrome b5 + Oxygen + 2 H+ <=> (6Z,9Z,12Z,15Z)-Octadecatetraenoyl-CoA + 2 Ferricytochrome b5 + 2 H2O
rn:R07934	C16168|C00016	1|1	C16374|C01352	1|1	C00016		0.15461	1	0	0	1	0	(6Z,9Z,12Z,15Z,18Z,21Z)-Tetracosahexaenoyl-CoA + FAD <=> (2E,6Z,9Z,12Z,15Z,18Z,21Z)-Tetracosahepta-2,6,9,12,15,18,21-enoyl-CoA + FADH2
rn:R07935	C16375	1	C16374|C00001	1|1			-0.0656349	0	0	0	1	0	(6Z,9Z,12Z,15Z,18Z,21Z)-3-Hydroxytetracosahexa-6,9,12,15,18,21-enoyl-CoA <=> (2E,6Z,9Z,12Z,15Z,18Z,21Z)-Tetracosahepta-2,6,9,12,15,18,21-enoyl-CoA + H2O
rn:R07936	C16375|C00003	1|1	C16376|C00004|C00080	1|1|1	C00003		0.319331	1	0	0	1	0	(6Z,9Z,12Z,15Z,18Z,21Z)-3-Hydroxytetracosahexa-6,9,12,15,18,21-enoyl-CoA + NAD+ <=> (6Z,9Z,12Z,15Z,18Z,21Z)-3-Oxotetracosahexa-6,9,12,15,18,21-enoyl-CoA + NADH + H+
rn:R07939	C07481|C00005|C00007|C00080	1|1|1|1	C13747|C00006|C00067|C00001	1|1|1|1			0	0	0	0	1	0	caffeine:oxygen oxidoreductase (N3-demethylating); Caffeine + NADPH + Oxygen + H+ <=> 1,7-Dimethylxanthine + NADP+ + Formaldehyde + H2O
rn:R07940	C13747	1	C16365	1			-0.121563	0	0	0	1	0	1,7-Dimethylxanthine <=> 5-Acetylamino-6-formylamino-3-methyluracil
rn:R07942	C16358|C00001|C00007	1|1|1	C16359|C00027	1|1			0.102233	0	0	0	1	0	1-methylxanthine:oxygen oxidoreductase; 1-Methylxanthine + H2O + Oxygen <=> 1-Methyluric acid + Hydrogen peroxide
rn:R07943	C13747	1	C16358	1			0	0	0	0	1	0	1,7-Dimethylxanthine <=> 1-Methylxanthine
rn:R07945	C13747	1	C16356	1			0	0	0	0	1	0	1,7-Dimethylxanthine <=> 1,7-Dimethyluric acid
rn:R07950	C16172|C00016	1|1	C16387|C01352	1|1	C00016		0.15461	1	0	0	1	0	(6Z,9Z,12Z,15Z,18Z)-Tetracosapentaenoyl-CoA + FAD <=> (2E,6Z,9Z,12Z,15Z,18Z)-Tetracosahexa-2,6,9,12,15,18-enoyl-CoA + FADH2
rn:R07951	C16388	1	C16387|C00001	1|1			-0.0656349	0	0	0	1	0	(6Z,9Z,12Z,15Z,18Z)-3-Hydroxytetracosapenta-6,9,12,15,18-enoyl-CoA <=> (2E,6Z,9Z,12Z,15Z,18Z)-Tetracosahexa-2,6,9,12,15,18-enoyl-CoA + H2O
rn:R07952	C16388|C00003	1|1	C16389|C00004|C00080	1|1|1	C00003		0.319331	1	0	0	1	0	(6Z,9Z,12Z,15Z,18Z)-3-Hydroxytetracosapenta-6,9,12,15,18-enoyl-CoA + NAD+ <=> (6Z,9Z,12Z,15Z,18Z)-3-Oxotetracosapenta-6,9,12,15,18-enoyl-CoA + NADH + H+
rn:R07977	C13747|C00007|C00001	1|1|1	C16356|C00027	1|1			0.102233	0	0	0	1	0	1,7-dimethylxanthine:oxygen oxidoreductase; 1,7-Dimethylxanthine + Oxygen + H2O <=> 1,7-Dimethyluric acid + Hydrogen peroxide
rn:R07978	C07480|C00001|C00007	1|1|1	C16360|C00027	1|1			0.102233	0	0	0	1	0	3,7-dimethylxanthine:oxygen oxidoreductase; Theobromine + H2O + Oxygen <=> 3,7-Dimethyluric acid + Hydrogen peroxide
rn:R07979	C16353|C00007|C00001	1|1|1	C16355|C00027	1|1			0.102233	0	0	0	1	0	7-methylxanthine:oxygen oxidoreductase; 7-Methylxanthine + Oxygen + H2O <=> 7-Methyluric acid + Hydrogen peroxide
rn:R07981	C16361|C00007|C00001	1|1|2	C16362|C00011|C00027	1|1|1			-0.0790555	0	0	0	1	0	1,3,7-Trimethyluric acid + Oxygen + 2 H2O <=> 3,6,8-Trimethylallantoin + CO2 + Hydrogen peroxide
rn:R08090	C04675	1	C16466|C00033	1|1			-0.142967	0	0	0	1	0	3-hydroxy-3-(4-methylpent-3-en-1-yl)glutaryl-CoA acetate-lyase (7-methyl-3-oxooct-6-enoyl-CoA-forming); 3-Hydroxy-3-(4-methylpent-3-en-1-yl)glutaryl-CoA <=> 7-Methyl-3-oxo-6-octenoyl-CoA + Acetate
rn:R08094	C16469|C00003	1|1	C16471|C00004|C00080	1|1|1	C00003		0.214215	1	0	0	1	0	3-hydroxy-5-methylhex-4-enoyl-CoA:NAD+ oxidoreductase; 3-Hydroxy-5-methylhex-4-enoyl-CoA + NAD+ <=> 5-Methyl-3-oxo-4-hexenoyl-CoA + NADH + H+
rn:R08120	C16477|C00001	1|1	C02222|C16487	1|1			0.12446	0	0	0	1	0	5-fluoromuconolactone lactonohydrolase; 5-Fluoromuconolactone + H2O <=> 2-Maleylacetate + Hydrofluoric acid
rn:R08121	C16476|C00001	1|1	C02222|C16487	1|1			0.12446	0	0	0	1	0	4-fluoromuconolactone lactonohydrolase; 4-Fluoromuconolactone + H2O <=> 2-Maleylacetate + Hydrofluoric acid
rn:R08127	C04900|C00001	1|1	C12632|C00191	1|1		C00191	-0.335136	0	1	0	1	0	beta-D-glucuronoside glucuronosohydrolase; Luteolin 7-O-[beta-D-glucuronosyl-(1->2)-beta-D-glucuronide]-4'-O-beta-D-glucuronide + H2O <=> Luteolin 7-O-[beta-D-glucuronosyl-(1->2)-beta-D-glucuronide] + D-Glucuronate
rn:R08146	C03461|C00003|C00001	1|1|1	C16502|C00004|C00080	1|1|1	C00003		0.347943	1	0	0	1	0	farnesal:NAD+ oxidoreductase; 2-trans,6-trans-Farnesal + NAD+ + H2O <=> Farnesoic acid + NADH + H+
rn:R08157	C05752|C00001	1|1	C00229|C06423	1|1			-0.0256572	0	0	0	1	0	octanoyl-[acyl-carrier protein] hydrolase; Octanoyl-[acp] + H2O <=> Acyl-carrier protein + Octanoic acid
rn:R08158	C05755|C00001	1|1	C00229|C01571	1|1			-0.0256572	0	0	0	1	0	decanoyl-[acyl-carrier protein] hydrolase; Decanoyl-[acp] + H2O <=> Acyl-carrier protein + Decanoic acid
rn:R08159	C05761|C00001	1|1	C00229|C06424	1|1			-0.016712	0	0	0	1	0	tetradecanoyl-[acyl-carrier protein] hydrolase; Tetradecanoyl-[acp] + H2O <=> Acyl-carrier protein + Tetradecanoic acid
rn:R08174	C00412|C00001	1|1	C00010|C01530	1|1		C00010|C01530	-0.245633	0	2	0	1	0	stearoyl-CoA hydrolase; Stearoyl-CoA + H2O <=> CoA + Octadecanoic acid
rn:R08175	C02041|C00001	1|1	C00010|C06425	1|1		C00010|C06425	-0.479259	0	2	0	1	0	Icosanoyl-CoA hydrolase; Eicosanoyl-CoA + H2O <=> CoA + Icosanoic acid
rn:R08176	C00510|C00001	1|1	C00010|C00712	1|1		C00010	-0.0191306	0	1	0	1	0	oleoyl-CoA hydrolase; Oleoyl-CoA + H2O <=> CoA + (9Z)-Octadecenoic acid
rn:R08177	C02050|C00001	1|1	C00010|C01595	1|1		C00010|C01595	-0.492358	0	2	0	1	0	Linoleoyl-CoA hydrolase; Linoleoyl-CoA + H2O <=> CoA + Linoleate
rn:R08178	C16162|C00001	1|1	C00010|C06427	1|1		C00010	-0.0191306	0	1	0	1	0	(9Z,12Z,15Z)-Octadecatrienoyl-CoA + H2O <=> CoA + (9Z,12Z,15Z)-Octadecatrienoic acid
rn:R08179	C16165|C00001	1|1	C00010|C06428	1|1		C00010|C06428	-1.64589	0	2	0	1	0	(5Z,8Z,11Z,14Z,17Z)-Icosapentaenoyl-CoA + H2O <=> CoA + (5Z,8Z,11Z,14Z,17Z)-Icosapentaenoic acid
rn:R08180	C16169|C00001	1|1	C00010|C06429	1|1		C00010|C06429	-0.370625	0	2	0	1	0	(4Z,7Z,10Z,13Z,16Z,19Z)-Docosahexaenoyl-CoA + H2O <=> CoA + (4Z,7Z,10Z,13Z,16Z,19Z)-Docosahexaenoic acid
rn:R08181	C03035|C00001	1|1	C00010|C06426	1|1		C00010|C06426	-0.981665	0	2	0	1	0	gamma-Linolenoyl-CoA + H2O <=> CoA + (6Z,9Z,12Z)-Octadecatrienoic acid
rn:R08182	C03595|C00001	1|1	C00010|C03242	1|1		C00010|C03242	-0.746138	0	2	0	1	0	8,11,14-Eicosatrienoyl-CoA + H2O <=> CoA + (8Z,11Z,14Z)-Icosatrienoic acid
rn:R08183	C02249|C00001	1|1	C00010|C00219	1|1		C00010|C00219	-0.47488	0	2	0	1	0	Arachidonyl-CoA + H2O <=> CoA + Arachidonate
rn:R08193	C04501	1	C00357	1		C00357	-0.460164	0	1	0	1	0	N-Acetyl-D-glucosamine 1-phosphate 1,6-phosphomutase; N-Acetyl-D-glucosamine 6-phosphate <=> N-Acetyl-alpha-D-glucosamine 1-phosphate
rn:R08208	C00272|C00006	1|2	C03684|C00005|C00080	1|2|2			-0.130097	0	0	0	1	0	tetrahydrobiopterin:NADP+ oxidoreductase (6-pyruvoyltetrahydropterin-forming); Tetrahydrobiopterin + 2 NADP+ <=> 6-Pyruvoyltetrahydropterin + 2 NADPH + 2 H+
rn:R08220	C12650|C00001	1|1	C16635|C16834|C00011	1|1|1			0.041741	0	0	0	1	0	capecitabine hydrolase; Capecitabine + H2O <=> 5'-Deoxy-5-fluorocytidine + 1-Pentanol + CO2
rn:R08221	C16635|C00001	1|1	C12739|C00014	1|1			-0.229169	0	0	0	1	0	5'-deoxy-5-fluorocytidine aminohydrolase; 5'-Deoxy-5-fluorocytidine + H2O <=> 5'-Deoxy-5-fluorouridine + Ammonia
rn:R08222	C12739|C00009	1|1	C07649|C16637	1|1	C00009		-0.123918	1	0	0	1	0	5'-deoxy-5-fluorouridine:phosphate deoxy-alpha-D-ribosyltransferase; 5'-Deoxy-5-fluorouridine + Orthophosphate <=> 5-FU + 5-Deoxyribose-1-phosphate
rn:R08223	C06481|C00002	1|1	C16638|C00008	1|1		C00008	0.747372	0	1	0	1	0	L-seryl-tRNA(Sec) kinase; L-Seryl-tRNA(Sec) + ATP <=> O-Phosphoseryl-tRNA(Sec) + ADP
rn:R08224	C16638|C05172|C00001	1|1|1	C06482|C00009	1|2		C00009	0.110478	0	1	0	1	0	selenophosphate:O-phospho-L-seryl-tRNA(Sec) selenium transferase; O-Phosphoseryl-tRNA(Sec) + Selenophosphoric acid + H2O <=> L-Selenocysteinyl-tRNA(Sec) + 2 Orthophosphate
rn:R08226	C16630|C00006	1|1	C07649|C00005|C00080	1|1|1			-0.085912	0	0	0	1	0	5,6-dihydro-5-fluorouracil:NADP+ 5-oxidoreductase; 5-FU + NADPH + H+ <=> 5,6-Dihydro-5-fluorouracil + NADP+
rn:R08227	C16630|C00001	1|1	C16631	1			-0.000936122	0	0	0	1	0	5,6-dihydro-5-fluorouracil amidohydrolase; 5,6-Dihydro-5-fluorouracil + H2O <=> alpha-Fluoro-beta-ureidopropionic acid
rn:R08228	C16631|C00001	1|1	C16632|C00011|C00014	1|1|1			-0.0302347	0	0	0	1	0	alpha-fluoro-beta-ureidopropionic acid amidohydrolase; alpha-Fluoro-beta-ureidopropionic acid + H2O <=> alpha-Fluoro-beta-alanine + CO2 + Ammonia
rn:R08230	C11736|C00009	1|1	C07649|C00672	1|1	C00009		-0.123918	1	0	0	1	0	5-fluorodeoxyuridine:phosphate deoxy-alpha-D-ribosyltransferase; 5-FU + 2-Deoxy-D-ribose 1-phosphate <=> 5-Fluorodeoxyuridine + Orthophosphate
rn:R08231	C16634|C00013	1|1	C07649|C00119	1|1			-0.0253063	0	0	0	1	0	5-fluorouridine monophosphate:diphosphate phospho-alpha-D-ribosyl-transferase; 5-FU + 5-Phospho-alpha-D-ribose 1-diphosphate <=> 5-Fluorouridine monophosphate + Diphosphate
rn:R08232	C16633|C00002	1|1	C16634|C00008	1|1		C00008	0.785591	0	1	0	1	0	ATP:5-fluorouridine 5'-phosphotransferase; 5-Fluorouridine + ATP <=> 5-Fluorouridine monophosphate + ADP
rn:R08233	C11736|C00002	1|1	C04242|C00008	1|1		C00008	0.765004	0	1	0	1	0	ATP:5-fluorodeoxyuridine 5'-phosphotransferase; 5-Fluorodeoxyuridine + ATP <=> 5-Fluorodeoxyuridine monophosphate + ADP
rn:R08235	C02380|C00001|C00007	1|2|2	C16613|C00027	1|2			0.102233	0	0	0	1	0	6-mercaptopurin:oxygen oxidoreductase; 6-Mercaptopurine + 2 H2O + 2 Oxygen <=> 6-Thiourate + 2 Hydrogen peroxide
rn:R08237	C04646|C00013	1|1	C02380|C00119	1|1			-0.0463509	0	0	0	1	0	6-thioinosine 5'-monophosphate:diphosphate phospho-D-ribosyltransferase; 6-Mercaptopurine + 5-Phospho-alpha-D-ribose 1-diphosphate <=> 6-Thioinosine-5'-monophosphate + Diphosphate
rn:R08238	C16615|C00013	1|1	C16614|C00119	1|1			-0.0463509	0	0	0	1	0	6-methylthiopurine 5'-monophosphate ribonucleotide:diphosphate phospho-D-ribosyltransferase; 6-Methylmercaptopurine + 5-Phospho-alpha-D-ribose 1-diphosphate <=> 6-Methylthiopurine 5'-monophosphate ribonucleotide + Diphosphate
rn:R08240	C04646|C00003|C00001	1|1|1	C16618|C00004|C00080	1|1|1	C00003		0.35501	1	0	0	1	0	6-thioinosine 5'-monophosphate:NAD+ oxidoreductase; 6-Thioinosine-5'-monophosphate + NAD+ + H2O <=> 6-Thioxanthine 5'-monophosphate + NADH + H+
rn:R08243	C16617|C00001	1|1	C04646|C00013	1|1			-0.22215	0	0	0	1	0	inosine triphosphate pyrophosphatase; 6-Mercaptopurine ribonucleoside triphosphate + H2O <=> 6-Thioinosine-5'-monophosphate + Diphosphate
rn:R08245	C16619|C00013	1|1	C07648|C00119	1|1			-0.0463509	0	0	0	1	0	6-thioguanosine monophosphate:diphosphate phospho-D-ribosyltransferase; Thioguanine + 5-Phospho-alpha-D-ribose 1-diphosphate <=> 6-Thioguanosine monophosphate + Diphosphate
rn:R08249	C07585|C00001	1|1	C07447|C07446	1|1			-0.0408966	0	0	0	1	0	N-acetylisoniazid amidohydrolase; N-Acetylisoniazid + H2O <=> Acetylhydrazine + Isonicotinic acid
rn:R08251	C07054|C00001	1|1	C07446|C05361	1|1			-0.0408966	0	0	0	1	0	isoniazid amidohydrolase; Isoniazid + H2O <=> Isonicotinic acid + Hydrazine
rn:R08255	C16641|C00001	1|1	C11173|C16836	1|1			0.041741	0	0	0	1	0	Irinotecan + H2O <=> SN-38 + 1,4'-Bipiperidine-1'-carboxylic acid
rn:R08258	C16543|C00001	1|1	C11173|C16837	1|1			0.041741	0	0	0	1	0	NPC + H2O <=> SN-38 + 4-Amino-1-piperidinecarboxylic acid
rn:R08259	C11173|C00167	1|1	C11376|C00015	1|1	C00167		-0.407217	1	0	0	1	0	SN-38 + UDP-glucuronate <=> SN38 glucuronide + UDP
rn:R08260	C11376|C00001	1|1	C11173|C00191	1|1		C00191	-0.335136	0	1	0	1	0	SN38 glucuronide glucuronosohydrolase; SN38 glucuronide + H2O <=> SN-38 + D-Glucuronate
rn:R08261	C00167|C06174	1|1	C00015|C16577	1|1	C00167		-0.407217	1	0	0	1	0	UDP-glucuronate + Codeine <=> UDP + Codeine-6-glucuronide
rn:R08262	C01516|C00167	1|1	C16643|C00015	1|1	C00167		-0.407217	1	0	0	1	0	Morphine + UDP-glucuronate <=> Morphine-3-glucuronide + UDP
rn:R08263	C01516|C00167	1|1	C16578|C00015	1|1	C00167		-0.407217	1	0	0	1	0	Morphine + UDP-glucuronate <=> Morphine-6-glucuronide + UDP
rn:R08266	C07108|C00007|C00005|C00080	1|1|1|1	C16545|C00006|C00001	1|1|1			0.137944	0	0	0	1	0	tamoxifen,NADPH:oxygen oxidoreductase (N-oxide-forming); Tamoxifen + Oxygen + NADPH + H+ <=> Tamoxifen N-oxide + NADP+ + H2O
rn:R08280	C07645|C00051	1|1	C11583|C00001	1|1	C00051		0.823571	1	0	0	1	0	4-glutathionyl cyclophosphamide hydrolase; Aldophosphamide + Glutathione <=> 4-Glutathionyl cyclophosphamide + H2O
rn:R08281	C16551|C00003	1|1	C07645|C00004|C00080	1|1|1	C00003		0.277301	1	0	0	1	0	alcophosphamide:NAD+ oxidoreductase; Aldophosphamide + NADH + H+ <=> Alcophosphamide + NAD+
rn:R08282	C07645|C00003|C00001	1|1|1	C07646|C00004|C00080	1|1|1	C00003		0.263698	1	0	0	1	0	carboxyphosphamide:NAD+ oxidoreductase; Aldophosphamide + NAD+ + H2O <=> Carboxyphosphamide + NADH + H+
rn:R08283	C07645|C00006|C00001	1|1|1	C07646|C00005|C00080	1|1|1			-0.121267	0	0	0	1	0	carboxyphosphamide:NADP+ oxidoreductase; Aldophosphamide + NADP+ + H2O <=> Carboxyphosphamide + NADPH + H+
rn:R08293	C07073	1	C16561	1			0	0	0	0	1	0	Lidocaine <=> Monoethylglycinexylidide
rn:R08294	C07073|C00005|C00007|C00080	1|1|1|1	C16560|C00006|C00001	1|1|1			0	0	0	0	1	0	Lidocaine + NADPH + Oxygen + H+ <=> 3-Hydroxylidocaine + NADP+ + H2O
rn:R08303	C07501|C00005|C00080|C00007	1|1|1|1	C16584|C00006|C00001	1|1|1			-0.000602761	0	0	0	1	0	Felbamate + NADPH + H+ + Oxygen <=> p-Hydroxyfelbamate + NADP+ + H2O
rn:R08304	C07501|C00005|C00080|C00007	1|1|1|1	C16582|C00006|C00001	1|1|1			-0.000602761	0	0	0	1	0	Felbamate + NADPH + H+ + Oxygen <=> 2-Hydroxyfelbamate + NADP+ + H2O
rn:R08306	C16586|C00003	1|1	C16587|C00004|C00080	1|1|1	C00003		0.277301	1	0	0	1	0	2-phenyl-1,3-propanediol monocarbamate:NAD+ oxidoreductase; 2-Phenyl-1,3-propanediol monocarbamate + NAD+ <=> 3-Carbamoyl-2-phenylpropionaldehyde + NADH + H+
rn:R08307	C16587|C00003|C00001	1|1|1	C16591|C00004|C00080	1|1|1	C00003		0.263698	1	0	0	1	0	3-carbamoyl-2-phenylpropionaldehyde:NAD+ oxidoreductase; 3-Carbamoyl-2-phenylpropionaldehyde + NAD+ + H2O <=> 3-Carbamoyl-2-phenylpropionic acid + NADH + H+
rn:R08310	C16595|C00003	1|1	C16596|C00004|C00080	1|1|1	C00003		0.277301	1	0	0	1	0	4-hydroxy-5-phenyltetrahydro-1,3-oxazin-2-one:NAD+ oxidoreductase; 4-Hydroxy-5-phenyltetrahydro-1,3-oxazin-2-one + NAD+ <=> 5-Phenyl-1,3-oxazinane-2,4-dione + NADH + H+
rn:R08346	C07572|C00007|C00001	1|1|1	C16612|C00543|C00027	1|1|1			-0.0605455	0	0	0	1	0	Citalopram:oxygen oxidoreductase(deaminating)(flavin-containing); Citalopram + Oxygen + H2O <=> Citalopram aldehyde + Dimethylamine + Hydrogen peroxide
rn:R08347	C16608|C00007|C00001	1|1|1	C16612|C00218|C00027	1|1|1			-0.0605455	0	0	0	1	0	Demethylcitalopram:oxygen oxidoreductase(deaminating)(flavin-containing); Demethylcitalopram + Oxygen + H2O <=> Citalopram aldehyde + Methylamine + Hydrogen peroxide
rn:R08348	C16609|C00001|C00007	1|1|1	C16612|C00014|C00027	1|1|1			-0.0605455	0	0	0	1	0	didemethylcitalopram:oxygen oxidoreductase(deaminating)(flavin-containing); Didemethylcitalopram + H2O + Oxygen <=> Citalopram aldehyde + Ammonia + Hydrogen peroxide
rn:R08349	C16612|C00001|C00007	1|1|1	C16610|C00027	1|1			0.106168	0	0	0	1	0	citalopram aldehyde:oxygen oxidoreductase; Citalopram aldehyde + H2O + Oxygen <=> Citalopram propionic acid + Hydrogen peroxide
rn:R08359	C01137|C01672	1|1	C00170|C16565	1|1		C00170	-0.0793144	0	1	0	1	0	S-adenosylmethioninamine:cadaverine 3-aminopropyltransferase; S-Adenosylmethioninamine + Cadaverine <=> 5'-Methylthioadenosine + Aminopropylcadaverine
rn:R08363	C04232|C16664|C00001	1|1|1	C03723|C16663	1|1			0.156232	0	0	0	1	0	2'-deoxyribonucleoside-diphosphate:tryparedoxin-disulfide 2'-oxidoreductase; 2'-Deoxyribonucleoside diphosphate + Tryparedoxin disulfide + H2O <=> Ribonucleoside diphosphate + Tryparedoxin
rn:R08364	C04232|C03170|C00001	1|1|1	C03723|C02090	1|1			0.156232	0	0	0	1	0	2'-deoxyribonucleoside-diphosphate:trypanothione-disulfide 2'-oxidoreductase; 2'-Deoxyribonucleoside diphosphate + Trypanothione disulfide + H2O <=> Ribonucleoside diphosphate + Trypanothione
rn:R08379	C00473|C00006	1|1	C00376|C00005|C00080	1|1|1			-0.0668507	0	0	0	1	0	retinol: NADP+ oxidoreductase; Retinol + NADP+ <=> Retinal + NADPH + H+
rn:R08380	C00899|C00006	1|1	C02110|C00005|C00080	1|1|1			-0.00675601	0	0	0	1	0	11-cis-retinol: NADP+ oxidoreductase; 11-cis-Retinol + NADP+ <=> 11-cis-Retinal + NADPH + H+
rn:R08381	C00154|C00899	1|1	C00010|C03455	1|1		C00010	0.00768638	0	1	0	1	0	Palmitoyl-CoA:retinol O-acyltransferase; Palmitoyl-CoA + 11-cis-Retinol <=> CoA + 11-cis-Retinyl palmitate
rn:R08382	C16682|C00003	1|1	C16681|C00004|C00080	1|1|1	C00003		0.516655	1	0	0	1	0	9-cis-retinol:NAD+ oxidoreductase; 9-cis-Retinol + NAD+ <=> 9-cis-Retinal + NADH + H+
rn:R08383	C16682|C00006	1|1	C16681|C00005|C00080	1|1|1			-0.0753668	0	0	0	1	0	9-cis-Retinol + NADP+ <=> 9-cis-Retinal + NADPH + H+
rn:R08384	C16681|C00007|C00001	1|1|1	C15493|C00027	1|1			0.106168	0	0	0	1	0	retinal:oxygen oxidoreductase; 9-cis-Retinal + Oxygen + H2O <=> 9-cis-Retinoic acid + Hydrogen peroxide
rn:R08385	C16681|C00003|C00001	1|1|1	C15493|C00004|C00080	1|1|1	C00003		0.437567	1	0	0	1	0	retinal:NAD+ oxidoreductase; 9-cis-Retinal + NAD+ + H2O <=> 9-cis-Retinoic acid + NADH + H+
rn:R08387	C00157|C00473	1|1	C04233|C02075	1|1			-0.0298697	0	0	0	1	0	phosphatidylcholine:retinol O-acyltransferase; Phosphatidylcholine + Retinol <=> 2-Acyl-sn-glycero-3-phosphocholine + Retinyl ester
rn:R08388	C02075|C00001	1|1	C00899|C00162	1|1			0.027771	0	0	0	1	0	all-trans-retinyl ester acylhydrolase, 11-cis-retinol forming; Retinyl ester + H2O <=> 11-cis-Retinol + Fatty acid
rn:R08389	C03889|C00899	1|1	C03455|C04233	1|1			-0.0298697	0	0	0	1	0	phosphatidylcholine:retinol O-acyltransferase; Palmitoylphosphatidylcholine + 11-cis-Retinol <=> 11-cis-Retinyl palmitate + 2-Acyl-sn-glycero-3-phosphocholine
rn:R08390	C00777|C00005|C00080|C00007	1|1|1|1	C16679|C00006|C00001	1|1|1			0.238349	0	0	0	1	0	Retinoate + NADPH + H+ + Oxygen <=> all-trans-18-Hydroxyretinoic acid + NADP+ + H2O
rn:R08391	C00777|C00005|C00080|C00007	1|1|1|1	C16680|C00006|C00001	1|1|1			0.0793097	0	0	0	1	0	Retinoate + NADPH + H+ + Oxygen <=> all-trans-5,6-Epoxyretinoic acid + NADP+ + H2O
rn:R08392	C00777|C00005|C00080|C00007	1|1|1|1	C16677|C00006|C00001	1|1|1			0.220083	0	0	0	1	0	Retinoate + NADPH + H+ + Oxygen <=> all-trans-4-Hydroxyretinoic acid + NADP+ + H2O
rn:R08408	C02918|C00007|C00001	1|1|1	C05842|C00027|C00080	1|1|1		C05842	0.754041	0	1	0	1	0	Aldehyde:oxygen oxidoreductase; 1-Methylnicotinamide + Oxygen + H2O <=> N1-Methyl-2-pyridone-5-carboxamide + Hydrogen peroxide + H+
rn:R08505	C00187|C00007|C00080|C00662	1|1|2|2	C15610|C00001|C00667	1|1|2	C00187		-0.242748	1	0	0	1	0	cholesterol 26-hydroxylase; Cholesterol + Oxygen + 2 H+ + 2 Reduced adrenal ferredoxin <=> Cholest-5-ene-3beta,26-diol + H2O + 2 Oxidized adrenal ferredoxin
rn:R08517	C05138|C03024|C00007	1|1|1	C01227|C00033|C03161|C00001	1|1|1|1			-0.000756395	0	0	0	1	0	17alpha-Hydroxypregnenolone,NADPH---hemoprotein reductase:oxygen oxidoreductase (17alpha-hydroxylating, acetate-releasing); 17alpha-Hydroxypregnenolone + [Reduced NADPH---hemoprotein reductase] + Oxygen <=> Dehydroepiandrosterone + Acetate + [Oxidized NADPH---hemoprotein reductase] + H2O
rn:R08518	C01176|C03024|C00007	1|1|1	C00280|C00033|C03161|C00001	1|1|1|1			-0.000756395	0	0	0	1	0	17alpha-hydroxyprogesterone,NADPH---hemoprotein reductase:oxygen oxidoreductase (17alpha-hydroxylating, acetate-releasing); 17alpha-Hydroxyprogesterone + [Reduced NADPH---hemoprotein reductase] + Oxygen <=> Androstenedione + Acetate + [Oxidized NADPH---hemoprotein reductase] + H2O
rn:R08549	C00026|C00010|C00003	1|1|1	C00091|C00011|C00004|C00080	1|1|1|1	C00026|C00010|C00003		-0.533758	3	0	0	1	0	2-Oxoglutarate dehydrogenase complex; 2-Oxoglutarate + CoA + NAD+ <=> Succinyl-CoA + CO2 + NADH + H+
rn:R08639	C00103	1	C00092	1			-0.0471383	0	0	0	1	0	alpha-D-glucose 1,6-phosphomutase; D-Glucose 1-phosphate <=> D-Glucose 6-phosphate
rn:R08721	C15518|C00003	1|1	C17331|C00004|C00080	1|1|1	C00003		0.234243	1	0	0	1	0	(24S)-cholest-5-ene-3beta,7alpha,24-triol:NAD+ 3-oxidoreductase; (24S)-Cholest-5-ene-3beta,7alpha,24-triol + NAD+ <=> 7alpha,24-Dihydroxy-4-cholesten-3-one + NADH + H+
rn:R08723	C15520|C00003	1|1	C17332|C00004|C00080	1|1|1	C00003		0.234243	1	0	0	1	0	cholest-5-ene-3beta,7alpha,25-triol:NAD+ 3-oxidoreductase; Cholest-5-ene-3beta,7alpha,25-triol + NAD+ <=> 7alpha,25-Dihydroxy-4-cholesten-3-one + NADH + H+
rn:R08724	C06341|C00003	1|1	C17336|C00004|C00080	1|1|1	C00003		0.234243	1	0	0	1	0	7alpha,27-dihydroxycholesterol:NAD+ 3-oxidoreductase; 7alpha,27-Dihydroxycholesterol + NAD+ <=> 7alpha,26-Dihydroxy-4-cholesten-3-one + NADH + H+
rn:R08727	C17333|C00007|C00005|C00080	1|1|1|1	C17335|C00006|C00001	1|1|1			-0.161597	0	0	0	1	0	3beta-hydroxy-5-cholestenoate,NADPH:oxygen oxidoreductase (7alpha-hydroxylating); 3beta-Hydroxy-5-cholestenoate + Oxygen + NADPH + H+ <=> 3beta,7alpha-Dihydroxy-5-cholestenoate + NADP+ + H2O
rn:R08728	C17335|C00003	1|1	C17337|C00004|C00080	1|1|1	C00003		0.234243	1	0	0	1	0	3beta,7alpha-dihydroxy-5-cholestenoate:NAD+ 3-oxidoreductase; 3beta,7alpha-Dihydroxy-5-cholestenoate + NAD+ <=> 7alpha-Hydroxy-3-oxo-4-cholestenoate + NADH + H+
rn:R08734	C15613	1	C17343	1			-0.0887878	0	0	0	1	0	3alpha,7alpha,12alpha-trihydroxy-5beta-cholestan-26-oyl-CoA 25-epimerase; (25R)-3alpha,7alpha,12alpha-Trihydroxy-5beta-cholestan-26-oyl-CoA <=> (25S)-3alpha,7alpha,12alpha-Trihydroxy-5beta-cholestan-26-oyl-CoA
rn:R08735	C17343|C00028	1|1	C05460|C00030	1|1			-0.0202129	0	0	0	1	0	(25S)-3alpha,7alpha,12alpha-trihydroxy-5beta-cholestan-26-oyl-CoA:acceptor 24,25-oxidoreductase; (25S)-3alpha,7alpha,12alpha-Trihydroxy-5beta-cholestan-26-oyl-CoA + Acceptor <=> 3alpha,7alpha,12alpha-Trihydroxy-5beta-cholest-24-enoyl-CoA + Reduced acceptor
rn:R08739	C17345	1	C17346	1			-0.0887878	0	0	0	1	0	3alpha,7alpha-dihydroxy-5beta-cholestanoyl-CoA 25-epimerase; (25R)-3alpha,7alpha-Dihydroxy-5beta-cholestanoyl-CoA <=> (25S)-3alpha,7alpha-Dihydroxy-5beta-cholestanoyl-CoA
rn:R08740	C17346|C00028	1|1	C05447|C00030	1|1			-0.0202129	0	0	0	1	0	(25S)-3alpha,7alpha-dihydroxy-5beta-cholestanoyl-CoA:acceptor 24,25-oxidoreductase; (25S)-3alpha,7alpha-Dihydroxy-5beta-cholestanoyl-CoA + Acceptor <=> 3alpha,7alpha-Dihydroxy-5beta-cholest-24-enoyl-CoA + Reduced acceptor
rn:R08758	C05444	1	C05445	1			-0.242743	0	0	0	1	0	3alpha,7alpha,26-Trihydroxy-5beta-cholestane <=> 3alpha,7alpha-Dihydroxy-5beta-cholestan-26-al
rn:R08759	C05446	1	C01301	1			-0.242743	0	0	0	1	0	3alpha,7alpha,12alpha,26-Tetrahydroxy-5beta-cholestane <=> 3alpha,7alpha,12alpha-Trihydroxy-5beta-cholestan-26-al
rn:R08760	C05445|C00007|C00080|C00662	1|1|2|2	C04554|C00001|C00667	1|1|2			-0.242743	0	0	0	1	0	3alpha,7alpha-Dihydroxy-5beta-cholestan-26-al + Oxygen + 2 H+ + 2 Reduced adrenal ferredoxin <=> 3alpha,7alpha-Dihydroxy-5beta-cholestanate + H2O + 2 Oxidized adrenal ferredoxin
rn:R08761	C01301|C00007|C00080|C00662	1|1|2|2	C04722|C00001|C00667	1|1|2			-0.242743	0	0	0	1	0	3alpha,7alpha,12alpha-Trihydroxy-5beta-cholestan-26-al + Oxygen + 2 H+ + 2 Reduced adrenal ferredoxin <=> 3alpha,7alpha,12alpha-Trihydroxy-5beta-cholestanoate + H2O + 2 Oxidized adrenal ferredoxin
rn:R08773	C17552|C00007	1|1	C17560|C00001	1|1			-0.0621303	0	0	0	1	0	2-Polyprenyl-6-methoxyphenol + Oxygen <=> 2-Polyprenyl-6-methoxy-1,4-benzoquinone + H2O
rn:R08775	C17561|C00007|C00005|C00080	1|1|1|1	C17562|C00006|C00001	1|1|1			-0.106555	0	0	0	1	0	2-Polyprenyl-3-methyl-6-methoxy-1,4-benzoquinone + Oxygen + NADPH + H+ <=> 2-Polyprenyl-3-methyl-5-hydroxy-6-methoxy-1,4-benzoquinone + NADP+ + H2O
rn:R08941	C18043|C00001	1|1	C00187|C00059	1|1		C00187	5.35773e-06	0	1	0	1	0	Cholesterol-sulfate sulfohydrolase; Steryl-sulfate sulfohydrolase; Cholesterol + Sulfate <=> Cholesterol sulfate + H2O
rn:R08942	C18044|C00001	1|1	C01953|C00059	1|1			0	0	0	0	1	0	Pregnenolone-sulfate sulfohydrolase; Steryl-sulfate sulfohydrolase; Pregnenolone + Sulfate <=> 3beta-Hydroxypregn-5-en-20-one sulfate + H2O
rn:R08943	C01953|C00005|C00080|C00007	1|1|1|1	C18038|C00006|C00001	1|1|1			-0.161597	0	0	0	1	0	pregnenolone,NADPH:oxygen oxidoreductase (7alpha-hydroxylating); Pregnenolone + NADPH + H+ + Oxygen <=> 7alpha-Hydroxypregnenolone + NADP+ + H2O
rn:R08945	C18075|C00003	1|1	C05284|C00004|C00080	1|1|1	C00003		0.268365	1	0	0	1	0	11beta,17beta-dihydroxy-4-androsten-3-one:NAD+ 17-oxidoreductase; 11beta,17beta-Dihydroxy-4-androsten-3-one + NAD+ <=> 11beta-Hydroxyandrost-4-ene-3,17-dione + NADH + H+
rn:R08954	C18040|C00006	1|1	C03205|C00005|C00080	1|1|1			-0.028196	0	0	0	1	0	5alpha-dihydrodeoxycorticosterone:NADP+ delta4-oxidoreductase; 11-Deoxycorticosterone + NADPH + H+ <=> 5alpha-Dihydrodeoxycorticosterone + NADP+
rn:R08958	C18041|C00006	1|1	C03681|C00005|C00080	1|1|1			-0.0879464	0	0	0	1	0	5alpha-pregnan-20alpha-ol-3-one:NADP+ 20-oxidoreductase; 5alpha-Pregnan-20alpha-ol-3-one + NADP+ <=> 5alpha-Pregnane-3,20-dione + NADPH + H+
rn:R08959	C18042|C00006	1|1	C13712|C00005|C00080	1|1|1			-0.0879464	0	0	0	1	0	5alpha-pregnane-3alpha,20alpha-diol:NADP+ 20-oxidoreductase; 5alpha-Pregnane-3alpha,20alpha-diol + NADP+ <=> Allopregnanolone + NADPH + H+
rn:R08961	C01227|C00007|C03024	1|1|1	C18045|C03161|C00001	1|1|1			0	0	0	0	1	0	dehydroepiandrosterone,NADPH-hemoprotein reductase:oxygen oxidoreductase (7alpha-hydroxylating); Dehydroepiandrosterone + Oxygen + [Reduced NADPH---hemoprotein reductase] <=> 7alpha-Hydroxydehydroepiandrosterone + [Oxidized NADPH---hemoprotein reductase] + H2O
rn:R08965	C04185|C00007	2|1	C17938|C00001	2|2			0.0868438	0	0	0	1	0	5,6-Dihydroxyindole-2-carboxylate:oxygen oxidoreductase; 2 5,6-Dihydroxyindole-2-carboxylate + Oxygen <=> 2 5,6-Indolequinone-2-carboxylic acid + 2 H2O
rn:R08969	C00195|C00157	1|1	C00550|C00641	1|1		C00550	0.156063	0	1	0	1	0	ceramide:phosphatidylcholine cholinephosphotransferase; N-Acylsphingosine + Phosphatidylcholine <=> Sphingomyelin + 1,2-Diacyl-sn-glycerol
rn:R08977	C00187|C00053	1|1	C18043|C00054	1|1	C00187		0.132546	1	0	0	1	0	3'-phosphoadenylyl-sulfate:cholesterol sulfotransferase; Cholesterol + 3'-Phosphoadenylyl sulfate <=> Cholesterol sulfate + Adenosine 3',5'-bisphosphate
rn:R08978	C01953|C00053	1|1	C18044|C00054	1|1			0.132551	0	0	0	1	0	3'-phosphoadenylyl-sulfate:pregnenolone sulfotransferase; Pregnenolone + 3'-Phosphoadenylyl sulfate <=> 3beta-Hydroxypregn-5-en-20-one sulfate + Adenosine 3',5'-bisphosphate
rn:R08980	C18075|C00006	1|1	C05284|C00005|C00080	1|1|1			-0.116601	0	0	0	1	0	11beta,17beta-dihydroxy-4-androsten-3-one:NADP+ 17-oxidoreductase; 11beta,17beta-Dihydroxy-4-androsten-3-one + NADP+ <=> 11beta-Hydroxyandrost-4-ene-3,17-dione + NADPH + H+
rn:R09034	C00040|C03819	1|1	C00010|C01194	1|1		C00010	0.0877031	0	1	0	1	0	acyl-CoA:1-acyl-sn-glycero-3-phosphoinositol O-acyltransferase; Acyl-CoA + 1-Acylglycerophosphoinositol <=> CoA + 1-Phosphatidyl-D-myo-inositol
rn:R09035	C00040|C18125	1|1	C00010|C02737	1|1		C00010	0.0067223	0	1	0	1	0	acyl-CoA:1-acyl-sn-glycero-3-phosphoserine O-acyltransferase; Acyl-CoA + 1-Acyl-sn-glycero-3-phosphoserine <=> CoA + Phosphatidylserine
rn:R09036	C00040|C18126	1|1	C00010|C00344	1|1		C00010	0.141659	0	1	0	1	0	acyl-CoA:1-acyl-sn-glycero-3-phosphoglycerol O-acyltransferase; Acyl-CoA + 1-Acyl-sn-glycero-3-phosphoglycerol <=> CoA + Phosphatidylglycerol
rn:R09037	C00040|C18129	1|1	C00010|C05980	1|1		C00010	0.0674149	0	1	0	1	0	Acyl-CoA + Monolysocardiolipin <=> CoA + Cardiolipin
rn:R09136	C18242|C00001	1|1	C18243	1			0.12446	0	0	0	1	0	2,3,5-trichlorodienelactone lactonohydrolase; 2,3,5-Trichlorodienelactone + H2O <=> 2,3,5-Trichloromaleylacetate
rn:R09220	C18309|C00001	1|1	C18310	1			0.12446	0	0	0	1	0	dienelactone hydrolase; 3-Chloro-2-methyldienelactone + H2O <=> 3-Chloro-2-methylmaleylacetate
rn:R09222	C18304|C00001	1|1	C18305	1			0.12446	0	0	0	1	0	dienelactone hydrolase; 2-Chloro-5-methyl-cis-dienelactone + H2O <=> 2-Chloro-5-methylmaleylacetate
rn:R09249	C00448|C00129	1|2	C17432|C00013	1|2			0.119697	0	0	0	1	0	(2E,6E)-farnesyl-diphosphate:isopentenyl-diphosphate farnesyltranstransferase (adding 7 isopentenyl units); trans,trans-Farnesyl diphosphate + 7 Isopentenyl diphosphate <=> all-trans-Decaprenyl diphosphate + 7 Diphosphate
rn:R09365	C05698|C04489	1|1	C05335|C04144	1|1			0.169945	0	0	0	1	0	5-methyltetrahydropteroyltri-L-glutamate:L-selenohomocysteine Se-methyltransferase; Selenohomocysteine + 5-Methyltetrahydropteroyltri-L-glutamate <=> L-Selenomethionine + Tetrahydropteroyltri-L-glutamate
rn:R09366	C05689|C00001	1|1	C00022|C00014|C05703	1|1|1		C00022	0.34642	0	1	0	1	0	Se-methyl-L-selenocysteine methaneselenol-lyase (deaminating; pyruvate-forming); Se-Methyl-L-selenocysteine + H2O <=> Pyruvate + Ammonia + Methaneselenol
rn:R09372	C00006|C00001|C05703	2|2|1	C00005|C00080|C18902	2|2|1			-0.111924	0	0	0	1	0	methaneselenol:NADP+ oxidoreductase; 2 NADPH + 2 H+ + Methylselenic acid <=> 2 NADP+ + 2 H2O + Methaneselenol
rn:R09373	C05689|C01180	1|1	C18904|C00073	1|1		C00073	-0.476406	0	1	0	1	0	L-methionine:methylselenopyruvate aminotransferase; Se-Methyl-L-selenocysteine + 4-Methylthio-2-oxobutanoic acid <=> Methylselenopyruvate + L-Methionine
rn:R09395	C18239|C15814	1|2	C05924|C15810	1|2			-0.116611	0	0	0	1	0	thiocarboxylated molybdopterin synthase:cyclic pyranopterin phosphate sulfurtransferase; Precursor Z + 2 Thiocarboxy-[sulfur-carrier protein] <=> Molybdopterin + 2 Sulfur-carrier protein
rn:R09405	C06800|C00007|C00005|C00080	1|1|1|1	C16756|C00001|C00006	1|1|1			0	0	0	0	1	0	Aflatoxin B1 + Oxygen + NADPH + H+ <=> Aflatoxin M1 + H2O + NADP+
rn:R09407	C06800|C00007|C00005|C00080	1|1|1|1	C19595|C00001|C00006	1|1|1			0	0	0	0	1	0	Aflatoxin B1 + Oxygen + NADPH + H+ <=> Aflatoxin B1-endo-8,9-epoxide + H2O + NADP+
rn:R09408	C06800|C00007|C00005|C00080	1|1|1|1	C19586|C00001|C00006	1|1|1			0	0	0	0	1	0	Aflatoxin B1 + Oxygen + NADPH + H+ <=> Aflatoxin B1-exo-8,9-epoxide + H2O + NADP+
rn:R09409	C19586|C00051	1|1	C11278	1	C00051		0.823571	1	0	0	1	0	glutathione-S-transferase; Aflatoxin B1-exo-8,9-epoxide + Glutathione <=> Aflatoxin B1exo-8,9-epoxide-GSH
rn:R09410	C19586|C00001	1|1	C19588	1			-0.299818	0	0	0	1	0	epoxide hydrolase; Aflatoxin B1-exo-8,9-epoxide + H2O <=> Aflatoxin B1 diol
rn:R09412	C19589	1	C19591	1			-0.165904	0	0	0	1	0	Aflatoxin B1 dialdehyde <=> 1,2,3,4-Tetrahydro-alpha,7-dihydroxy-beta-(hydroxymethyl)-9-methoxy-3,4-dioxocyclopenta[c][1]benzopyran-6-propanal
rn:R09413	C19589	1	C19592	1			-0.165904	0	0	0	1	0	Aflatoxin B1 dialdehyde <=> alpha-(1,2-Dihydroxyethyl)-1,2,3,4-tetrahydro-7-hydroxy-9-methoxy-3,4-dioxocyclopenta[c][1]benzopyran-6-acetaldehyde
rn:R09414	C19591	1	C19590	1			-0.165904	0	0	0	1	0	1,2,3,4-Tetrahydro-alpha,7-dihydroxy-beta-(hydroxymethyl)-9-methoxy-3,4-dioxocyclopenta[c][1]benzopyran-6-propanal <=> 6-[2,3-Dihydroxy-1-(hydroxymethyl)propyl]-1,2-dihydro-7-hydroxy-9-methoxy-cyclopenta[c][1]benzopyran-3,4-dione
rn:R09415	C19592	1	C19590	1			-0.165904	0	0	0	1	0	alpha-(1,2-Dihydroxyethyl)-1,2,3,4-tetrahydro-7-hydroxy-9-methoxy-3,4-dioxocyclopenta[c][1]benzopyran-6-acetaldehyde <=> 6-[2,3-Dihydroxy-1-(hydroxymethyl)propyl]-1,2-dihydro-7-hydroxy-9-methoxy-cyclopenta[c][1]benzopyran-3,4-dione
rn:R09416	C19488|C00007|C00005|C00080	1|1|1|1	C19489|C00001|C00006	1|1|1			0.339194	0	0	0	1	0	7,12-Dimethylbenz[a]anthracene + Oxygen + NADPH + H+ <=> 1a,11b-Dihydro-4,9-dimethylbenz[a]anthra[3,4-b]oxirene + H2O + NADP+
rn:R09417	C19489|C00001	1|1	C19490	1			-0.299818	0	0	0	1	0	microsomal epoxide hydrolase; 1a,11b-Dihydro-4,9-dimethylbenz[a]anthra[3,4-b]oxirene + H2O <=> trans-3,4-Dihydro-3,4-dihydroxy-7,12-dimethylbenz[a]anthracene
rn:R09418	C19490|C00007|C00005|C00080	1|1|1|1	C19559|C00001|C00006	1|1|1			0.354181	0	0	0	1	0	trans-3,4-Dihydro-3,4-dihydroxy-7,12-dimethylbenz[a]anthracene + Oxygen + NADPH + H+ <=> (1aalpha,2beta,3alpha,11calpha)-1a,2,3,11c-Tetrahydro-6,11-dimethylbenzo[6,7]phenanthro[3,4-b]oxirene-2,3-diol + H2O + NADP+
rn:R09420	C19574|C00006	1|1	C16453|C00005|C00080	1|1|1			-0.0923085	0	0	0	1	0	carbonyl reductase; 4-(N-Nitrosomethylamino)-1-(3-pyridyl)-1-butanone + NADPH + H+ <=> 4-(Methylnitrosamino)-1-(3-pyridyl)-1-butanol + NADP+
rn:R09421	C16453|C00007|C00005|C00080	1|1|1|1	C19563|C00001|C00006	1|1|1			-0.000602761	0	0	0	1	0	4-(N-Nitrosomethylamino)-1-(3-pyridyl)-1-butanone + Oxygen + NADPH + H+ <=> 4-[(Hydroxymethyl)nitrosoamino]-1-(3-pyridinyl)-1-butanone + H2O + NADP+
rn:R09423	C16453|C00007|C00005|C00080	1|1|1|1	C19566|C00001|C00006	1|1|1			0.0284958	0	0	0	1	0	4-(N-Nitrosomethylamino)-1-(3-pyridyl)-1-butanone + Oxygen + NADPH + H+ <=> 4-Hydroxy-4-(methylnitrosoamino)-1-(3-pyridinyl)-1-butanone + H2O + NADP+
rn:R09426	C19574|C00167	1|1	C19605|C00015	1|1	C00167		-0.407217	1	0	0	1	0	4-(Methylnitrosamino)-1-(3-pyridyl)-1-butanol + UDP-glucuronate <=> 4-(Methylnitrosamino)-1-(3-pyridyl)-1-butanol glucuronide + UDP
rn:R09427	C19574|C00167	1|1	C19606|C00015	1|1	C00167		-0.407217	1	0	0	1	0	4-(Methylnitrosamino)-1-(3-pyridyl)-1-butanol + UDP-glucuronate <=> NNAL-N-glucuronide + UDP
rn:R09442	C19488|C00007|C00005|C00080	1|1|1|1	C19604|C00001|C00006	1|1|1			0.354181	0	0	0	1	0	7,12-Dimethylbenz[a]anthracene + Oxygen + NADPH + H+ <=> 7,12-Dimethylbenz[a]anthracene 5,6-oxide + H2O + NADP+
rn:R09443	C19604|C00001	1|1	C19607	1			-0.299818	0	0	0	1	0	microsomal epoxide hydrolase; 7,12-Dimethylbenz[a]anthracene 5,6-oxide + H2O <=> trans-5,6-Dihydro-5,6-dihydroxy-7,12-dimethylbenz[a]anthracene
rn:R09444	C19561|C00053	1|1	C19562|C00054	1|1			0	0	0	0	1	0	3'-phosphoadenylyl-sulfate:7-hydroxymethyl-12-methylbenz[a]anthracene sulfotransferase; 7-Hydroxymethyl-12-methylbenz[a]anthracene + 3'-Phosphoadenylyl sulfate <=> 7-Hydroxymethyl-12-methylbenz[a]anthracene sulfate + Adenosine 3',5'-bisphosphate
rn:R09450	C02843|C00001	1|1	C00638|C00010	1|1		C00010	-0.0191306	0	1	0	1	0	long-chain fatty-acyl-CoA hydrolase; Long-chain acyl-CoA + H2O <=> Long-chain fatty acid + CoA
rn:R09470	C02843|C00005|C00080	1|2|2	C00226|C00006|C00010	1|2|1		C00010	0.230498	0	1	0	1	0	long-chain-primary-alcohol:NADP+ oxidoreductase (CoA-acylating); Long-chain acyl-CoA + 2 NADPH + 2 H+ <=> Primary alcohol + 2 NADP+ + CoA
rn:R09506	C00342|C00427	1|1	C00343|C00639	1|1		C00639	0.450453	0	1	0	1	0	thioredoxin:(5Z,9alpha,11alpha,13E,15S)-9,11-epidioxy-15-hydroxy-prosta-5,13-dienoate oxidoreductase; Thioredoxin + Prostaglandin H2 <=> Thioredoxin disulfide + Prostaglandin F2alpha
rn:R09515	C01673|C00662|C00080|C00007	1|2|2|1	C18231|C00667|C00001	1|2|1			0.00837731	0	0	0	1	0	calcitriol,adrenodoxin:oxygen oxidoreductase (24-hydroxylating); Calcitriol + 2 Reduced adrenal ferredoxin + 2 H+ + Oxygen <=> Calcitetrol + 2 Oxidized adrenal ferredoxin + H2O
rn:R09516	C01561|C00662|C00080|C00007	1|2|2|1	C07712|C00667|C00001	1|2|1			0.00837731	0	0	0	1	0	calcidiol,adrenodoxin:oxygen oxidoreductase (24-hydroxylating); Calcidiol + 2 Reduced adrenal ferredoxin + 2 H+ + Oxygen <=> Secalciferol + 2 Oxidized adrenal ferredoxin + H2O
rn:R09520	C01352|C00006	1|1	C00016|C00005|C00080	1|1|1		C00016	-0.213735	0	1	0	1	0	FADH2:NADP+ oxidoreductase; FAD + NADPH + H+ <=> FADH2 + NADP+
rn:R09532	C01159|C00001	1|1	C00631|C00009	1|1		C00009	-0.117463	0	1	0	1	0	2,3-bisphospho-D-glycerate 3-phosphohydrolase; 2,3-Bisphospho-D-glycerate + H2O <=> 2-Phospho-D-glycerate + Orthophosphate
rn:R09562	C19691|C00007|C00001	1|1|1	C03461|C00097|C00027	1|1|1		C00097	-1.26927	0	1	0	1	0	S-(2E,6E)-farnesyl-L-cysteine oxidase; Farnesylcysteine + Oxygen + H2O <=> 2-trans,6-trans-Farnesal + L-Cysteine + Hydrogen peroxide
rn:R09726	C00002|C05924	1|1	C00013|C19848	1|1			0.00843511	0	0	0	1	0	ATP:molybdopterin adenylyltransferase; ATP + Molybdopterin <=> Diphosphate + Adenylated molybdopterin
rn:R09735	C19848|C06232	1|1	C18237|C00020|C00001	1|1|1		C00020	0.86266	0	1	0	1	0	adenylyl-molybdopterin:molybdate molybdate transferase (AMP-forming); Adenylated molybdopterin + Molybdate <=> Molybdoenzyme molybdenum cofactor + AMP + H2O
rn:R09827	C05981|C00001	1|1	C11554|C00009	1|1		C00009	0.140829	0	1	0	1	0	1-phosphatidyl-1D-myo-inositol-3,4,5-trisphosphate 5-phosphohydrolase; Phosphatidylinositol-3,4,5-trisphosphate + H2O <=> 1-Phosphatidyl-1D-myo-inositol 3,4-bisphosphate + Orthophosphate
rn:R09844	C00448|C20119	1|1	C20120|C00013	1|1			-0.0254173	0	0	0	1	0	farnesyl-diphosphate:protein-cysteine farnesyltransferase; trans,trans-Farnesyl diphosphate + Protein-cysteine <=> S-Farnesyl protein + Diphosphate
rn:R09845	C20120|C00001	1|1	C04506|C00012	1|1			-0.131121	0	0	0	1	0	CAAX protease; S-Farnesyl protein + H2O <=> Protein C-terminal S-farnesyl-L-cysteine + Peptide
rn:R09875	C02166|C00001	1|1	C05951|C00025	1|1		C00025	0.254611	0	1	0	1	0	leukotriene-C4 hydrolase; Leukotriene C4 + H2O <=> Leukotriene D4 + L-Glutamate
rn:R09959	C04895|C00001	1|1	C20239|C00084|C00536	1|1|1			-0.185668	0	0	0	1	0	7,8-dihydroneopterin 3'-triphosphate acetaldehyde-lyase (6-carboxy-5,6,7,8-tetrahydropterin and triphosphate-forming); 7,8-Dihydroneopterin 3'-triphosphate + H2O <=> 6-Carboxy-5,6,7,8-tetrahydropterin + Acetaldehyde + Triphosphate
rn:R09979	C18026	1	C20238	1			-0.166326	0	0	0	1	0	(2S)-ethylmalonyl-CoA epimerase; (2S)-Ethylmalonyl-CoA <=> (2R)-Ethylmalonyl-CoA
rn:R09991	C20265|C06246|C00001	1|1|1	C05819|C06247|C00011|C00007	1|1|1|1			0.00584039	0	0	0	1	0	peptidyl-glutamate 4-carboxylase (menaquinone-epoxidizing); 2,3-Epoxymenaquinone + Gla protein + H2O <=> Menaquinol + Gla protein precursor + CO2 + Oxygen
rn:R09992	C00828|C01119|C00001	1|1|1	C20265|C00265	1|1			0.00946895	0	0	0	1	0	menaquinone:oxidized-dithiothreitol oxidoreductase; 2,3-Epoxymenaquinone + Dithiothreitol <=> Menaquinone + Oxidized dithiothreitol + H2O
rn:R10092	C00288|C00080	1|1	C00011|C00001	1|1			-0.251158	0	0	0	1	0	carbonate hydro-lyase (carbon-dioxide-forming); HCO3- + H+ <=> CO2 + H2O
rn:R10115	C19673|C01209	1|1	C20372|C00011|C00229	1|1|1			0.0392956	0	0	0	1	0	malonyl-[acyl-carrier protein]-methyl-ester:malonyl-[acyl-carrier protein] C-acyltransferase; Malonyl-[acp] methyl ester + Malonyl-[acyl-carrier protein] <=> 3-Ketoglutaryl-[acp] methyl ester + CO2 + Acyl-carrier protein
rn:R10119	C20375|C01209	1|1	C20376|C00011|C00229	1|1|1			0.0392956	0	0	0	1	0	glutaryl-[acp]-methyl-ester:malonyl-[acyl-carrier protein] C-acyltransferase (decarboxylating); Glutaryl-[acp] methyl ester + Malonyl-[acyl-carrier protein] <=> 3-Ketopimeloyl-[acp] methyl ester + CO2 + Acyl-carrier protein
rn:R10151	C00320|C00001|C00125	1|2|2	C00059|C00126|C00080	2|2|2			-0.195326	0	0	0	1	0	Thiosulfate + 5 H2O + 8 Ferricytochrome c <=> 2 Sulfate + 8 Ferrocytochrome c + 10 H+
rn:R10152	C00283|C15602	1|1	C19692|C15603	1|1			-0.07425	0	0	0	1	0	sulfide:quinone oxidoreductase; n Hydrogen sulfide + n Quinone <=> Polysulfide + n Hydroquinone
rn:R10221	C00345|C00003	1|1	C00199|C00011|C00004|C00080	1|1|1|1	C00345|C00003		0.644992	2	0	0	1	0	6-phospho-D-gluconate:NAD+ 2-oxidoreductase (decarboxylating); 6-Phospho-D-gluconate + NAD+ <=> D-Ribulose 5-phosphate + CO2 + NADH + H+
rn:R10235	C01344|C00001	1|1	C06196|C00009	1|1		C00009	-0.0674463	0	1	0	1	0	deoxyinosine diphosphate phosphatase; dIDP + H2O <=> 2'-Deoxyinosine 5'-phosphate + Orthophosphate
rn:R10242	C00674|C00006	1|1	C00280|C00005|C00080	1|1|1			-0.028196	0	0	0	1	0	5alpha-androstane-3,17-dione:NADP+ delta4-oxidoreductase; 5alpha-Androstane-3,17-dione + NADP+ <=> Androstenedione + NADPH + H+
rn:R10270	C03366|C00001	1|1	C04076|C00014|C00009	1|1|1		C00009	0.184704	0	1	0	1	0	(5R)-5-phosphooxy-L-lysine phosphate-lyase (deaminating; (S)-2-amino-6-oxohexanoate-forming); 5-Phosphooxy-L-lysine + H2O <=> L-2-Aminoadipate 6-semialdehyde + Ammonia + Orthophosphate
rn:R10507	C00148|C00016	1|1	C03912|C01352	1|1	C00148|C00016		0.0760268	2	0	0	1	0	L-proline:(acceptor) oxidoreductase; L-Proline + FAD <=> (S)-1-Pyrroline-5-carboxylate + FADH2
rn:R10619	C00124	1	C00984	1			-0.128249	0	0	0	1	0	D-galactose 1-epimerase; aldose 1-epimerase; D-Galactose <=> alpha-D-Galactose
rn:R10688	C20776|C00001	1|1	C12270|C00025	1|1		C12270|C00025	0.112509	0	2	0	1	0	N-Acetylaspartylglutamylglutamate + H2O <=> N-Acetylaspartylglutamate + L-Glutamate
rn:R10804	C03201|C00052	1|1	C20859|C00015	1|1	C00052		-1.17418	1	0	0	1	0	UDP-alpha-D-galactose:1-alkyl-2-acylglycerol 3-beta-D-galactosyl-transferase; 1-Alkyl-2-acylglycerol + UDP-alpha-D-galactose <=> Galactosyl-1-alkyl-2-acylglycerol + UDP
rn:R10805	C00053|C20859	1|1	C00054|C20825	1|1			-0.195258	0	0	0	1	0	3'-phosphoadenylyl-sulfate:1-alkyl-2-acyl-3-beta-galactosyl-sn-glycerol 3'-sulfotransferase; 3'-Phosphoadenylyl sulfate + Galactosyl-1-alkyl-2-acylglycerol <=> Adenosine 3',5'-bisphosphate + Seminolipid
rn:R10825	C20876|C00083	1|1	C20877|C00011|C00010	1|1|1		C00010	0.0588914	0	1	0	1	0	very-long-chain acyl-CoA:malonyl-CoA C-acyltransferase (decarboxylating); Very-long-chain acyl-CoA + Malonyl-CoA <=> Very-long-chain 3-oxoacyl-CoA + CO2 + CoA
rn:R10826	C20878|C00006	1|1	C20877|C00005|C00080	1|1|1			-0.0308771	0	0	0	1	0	very-long-chain-(3R)-3-hydroxyacyl-CoA:NADP+ oxidoreductase; Very-long-chain (3R)-3-hydroxyacyl-CoA + NADP+ <=> Very-long-chain 3-oxoacyl-CoA + NADPH + H+
rn:R10827	C20878	1	C20879|C00001	1|1			0.0148655	0	0	0	1	0	very-long-chain (3R)-3-hydroxyacyl-CoA hydro-lyase; Very-long-chain (3R)-3-hydroxyacyl-CoA <=> Very-long-chain trans-2,3-dehydroacyl-CoA + H2O
rn:R10828	C20876|C00006	1|1	C20879|C00005|C00080	1|1|1			0.00955021	0	0	0	1	0	very-long-chain acyl-CoA:NADP+ oxidoreductase; Very-long-chain acyl-CoA + NADP+ <=> Very-long-chain trans-2,3-dehydroacyl-CoA + NADPH + H+
rn:R10907	C01172|C00003	1|1	C01236|C00004|C00080	1|1|1	C00003		0.276849	1	0	0	1	0	beta-D-glucose-6-phosphate:NAD+ 1-oxidoreductase; beta-D-Glucose 6-phosphate + NAD+ <=> D-Glucono-1,5-lactone 6-phosphate + NADH + H+
rn:R10996	C00109|C00068	1|1	C21017|C00011	1|1	C00068		0.316379	1	0	0	1	0	2-Oxobutanoate + Thiamin diphosphate <=> 2-(alpha-Hydroxypropyl)thiamine diphosphate + CO2
rn:R10997	C21017|C15972	1|1	C21018|C00068	1|1		C00068	-0.341935	0	1	0	1	0	2-(alpha-Hydroxypropyl)thiamine diphosphate + Enzyme N6-(lipoyl)lysine <=> Enzyme N6-(S-propyldihydrolipoyl)lysine + Thiamin diphosphate
rn:R10998	C00100|C15973	1|1	C00010|C21018	1|1		C00010	0.13228	0	1	0	1	0	propanoyl-CoA:enzyme N6-(dihydrolipoyl)lysine S-propanoyltransferase; Propanoyl-CoA + Enzyme N6-(dihydrolipoyl)lysine <=> CoA + Enzyme N6-(S-propyldihydrolipoyl)lysine
rn:R11059	C03595|C00999|C00007|C00080	1|2|1|2	C02249|C00996|C00001	1|2|2			-0.073358	0	0	0	1	0	8,11,14-eicosatrienoyl-CoA,ferrocytochrome-b5:oxygen oxidoreductase (5,6-cis-dehydrogenating); 8,11,14-Eicosatrienoyl-CoA + 2 Ferrocytochrome b5 + Oxygen + 2 H+ <=> Arachidonyl-CoA + 2 Ferricytochrome b5 + 2 H2O
rn:R11060	C16164|C00999|C00007|C00080	1|2|1|2	C16165|C00996|C00001	1|2|2			-0.073358	0	0	0	1	0	(8Z,11Z,14Z,17Z)-icosatetraenoyl-CoA,ferrocytochrome-b5:oxygen oxidoreductase (5,6-cis-dehydrogenating); (8Z,11Z,14Z,17Z)-Icosatetraenoyl-CoA + 2 Ferrocytochrome b5 + Oxygen + 2 H+ <=> (5Z,8Z,11Z,14Z,17Z)-Icosapentaenoyl-CoA + 2 Ferricytochrome b5 + 2 H2O
rn:R11096	C15781|C00005|C00080	1|1|1	C21106|C00006	1|1			0.113349	0	0	0	1	0	24-Methylenecholesterol + NADPH + H+ <=> 24-epi-Campesterol + NADP+
rn:R11110	C16167|C00999|C00007|C00080	1|2|1|2	C16168|C00996|C00001	1|2|2			0.0736608	0	0	0	1	0	(9Z,12Z,15Z,18Z,21Z)-tetracosapentaenoyl-CoA,ferrocytochrome-b5:oxygen oxidoreductase (6,7 cis-dehydrogenating); (9Z,12Z,15Z,18Z,21Z)-Tetracosapentaenoyl-CoA + 2 Ferrocytochrome b5 + Oxygen + 2 H+ <=> (6Z,9Z,12Z,15Z,18Z,21Z)-Tetracosahexaenoyl-CoA + 2 Ferricytochrome b5 + 2 H2O
rn:R11111	C16171|C00999|C00007|C00080	1|2|1|2	C16172|C00996|C00001	1|2|2			0.0736608	0	0	0	1	0	(9Z,12Z,15Z,18Z)-tetracosatetraenoyl-CoA,ferrocytochrome-b5:oxygen oxidoreductase (6,7 cis-dehydrogenating); (9Z,12Z,15Z,18Z)-Tetracosatetraenoyl-CoA + 2 Ferrocytochrome b5 + Oxygen + 2 H+ <=> (6Z,9Z,12Z,15Z,18Z)-Tetracosapentaenoyl-CoA + 2 Ferricytochrome b5 + 2 H2O
rn:R11262	C01935|C00001	1|1	C00208	1		C00208	0.326091	0	1	0	1	0	maltodextrin maltohydrolase; Maltodextrin + H2O <=> Maltose
rn:R11323	C00459|C00001	1|1	C00364|C00013	1|1			0.174039	0	0	0	1	0	dTTP diphosphohydrolase; dTTP + H2O <=> dTMP + Diphosphate
rn:R11329	C21284|C00080	1|2	C05770|C14818	1|1			-0.0177475	0	0	0	1	0	Fe-coproporphyrin-III ferro-lyase (coproporphyrin-III-forming); Fe-coproporphyrin III + 2 H+ <=> Coproporphyrin III + Fe2+
rn:R11372	C21310|C00001	1|1	C18239|C00013	1|1			-0.00357671	0	0	0	1	0	(8S)-3',8-cyclo-7,8-dihydroguanosine 5'-triphosphate lyase (cyclic pyranopterin phosphate-forming); (8S)-3',8-Cyclo-7,8-dihydroguanosine 5'-triphosphate + H2O <=> Precursor Z + Diphosphate
rn:R11671	C00083|C00024	1|1	C05223	1	C00024		0.856134	1	0	0	1	0	Malonyl-CoA + Acetyl-CoA <=> Dodecanoyl-[acyl-carrier protein]
rn:R11680	C01277|C00001	1|1	C01194|C00009	1|1		C00009	-0.0456089	0	1	0	1	0	1-Phosphatidyl-1D-myo-inositol 4-phosphate + H2O <=> 1-Phosphatidyl-D-myo-inositol + Orthophosphate
rn:R11764	C00272|C00006	1|1	C21640|C00005|C00080	1|1|1			0.0875597	0	0	0	1	0	tetrahydrobiopterin:NADP+ oxidoreductase [6-(1'-Hydroxy-2'-oxopropyl)-tetrahydropterin-forming]; Tetrahydrobiopterin + NADP+ <=> 6-(1'-Hydroxy-2'-oxopropyl)-tetrahydropterin + NADPH + H+
rn:R11765	C00272|C00006	1|1	C02953|C00005|C00080	1|1|1			0.131014	0	0	0	1	0	tetrahydrobiopterin:NADP+ oxidoreductase (7,8-dihydrobiopterin-forming); Tetrahydrobiopterin + NADP+ <=> 7,8-Dihydrobiopterin + NADPH + H+
rn:R11891	C00002|C16634	1|1	C00008|C21748	1|1		C00008	0.838824	0	1	0	1	0	ATP:5-fluorouridine-monophosphate phosphotransferase; ATP + 5-Fluorouridine monophosphate <=> ADP + 5-Fluorouridine diphosphate
rn:R11892	C00002|C04242	1|1	C00008|C21750	1|1		C00008	0.838824	0	1	0	1	0	ATP:5-fluorodeoxyuridine-monophosphate phosphotransferase; ATP + 5-Fluorodeoxyuridine monophosphate <=> ADP + 5-Fluorodeoxyuridine diphosphate
rn:R11893	C21750|C00343|C00001	1|1|1	C21748|C00342	1|1			0.156232	0	0	0	1	0	5-fluorodeoxyuridine-diphosphate:thioredoxin-disulfide 2'-oxidoreductase; 5-Fluorodeoxyuridine diphosphate + Thioredoxin disulfide + H2O <=> 5-Fluorouridine diphosphate + Thioredoxin
rn:R11894	C00002|C21748	1|1	C00008|C21749	1|1		C00008	0.648807	0	1	0	1	0	ATP:5-fluorouridine-diphosphate phosphotransferase; ATP + 5-Fluorouridine diphosphate <=> ADP + 5-Fluorouridine triphosphate
rn:R11895	C00002|C21750	1|1	C00008|C21751	1|1		C00008	0.648807	0	1	0	1	0	ATP:5-fluorodeoxyuridine-diphosphate phosphotransferase; ATP + 5-Fluorodeoxyuridine diphosphate <=> ADP + 5-Fluorodeoxyuridine triphosphate
rn:R11896	C21751|C00001	1|1	C04242|C00013	1|1			-0.106935	0	0	0	1	0	5-fluorodeoxyuridine-triphosphate diphosphohydrolase; 5-Fluorodeoxyuridine triphosphate + H2O <=> 5-Fluorodeoxyuridine monophosphate + Diphosphate
rn:R11904	C07447|C00005|C00080|C00007	1|1|1|1	C21758|C00006|C00001	1|1|1			-0.000602761	0	0	0	1	0	acetylhydrazine,NADPH:oxygen oxidoreductase; Acetylhydrazine + NADPH + H+ + Oxygen <=> Hepatotoxins + NADP+ + H2O
rn:R11905	C21758|C00051	1|1	C02320	1	C00051		0.826101	1	0	0	1	0	Hepatotoxins + Glutathione <=> R-S-Glutathione
rn:R11906	C07054|C00027	1|1	C21754|C05360|C00001	1|1|2			-0.00180665	0	0	0	1	0	isoniazid:hydrogen-peroxide oxidoreductase; Isoniazid + Hydrogen peroxide <=> Isonicotinoyl radical + Diimine + 2 H2O

## Sheet: young_vs_old_DEpathway
KEGG pathway enrichment result based on young vs old DE metabolites
geneSet	description	link	pValue	FDR	overlapId	associatedSymbol
mmu00020	Citrate cycle (TCA cycle) - Mus musculus (mouse)	https://www.genome.jp/dbget-bin/www_bget?pathway:mmu00020	4.23982e-06	0.000317987	C00008;C00158;C00024;C00035;C00074;C00042;C00026;C00417	ADP;Citrate;Acetyl-CoA;GDP;Phosphoenolpyruvate;Succinate;2-Oxoglutarate;cis-Aconitate
mmu00250	Alanine, aspartate and glutamate metabolism - Mus musculus (mouse)	https://www.genome.jp/dbget-bin/www_bget?pathway:mmu00250	2.41399e-05	0.000905247	C00008;C00026;C00024;C00020;C00042;C03794;C00035;C00327;C00158	ADP;2-Oxoglutarate;Acetyl-CoA;AMP;Succinate;N6-(1,2-Dicarboxyethyl)-AMP;GDP;L-Citrulline;Citrate
mmu00330	Arginine and proline metabolism - Mus musculus (mouse)	https://www.genome.jp/dbget-bin/www_bget?pathway:mmu00330	0.000109058	0.00189162	C00327;C00019;C00008;C00077;C00026;C00024;C01157;C00042;C02946	L-Citrulline;S-Adenosyl-L-methionine;ADP;L-Ornithine;2-Oxoglutarate;Acetyl-CoA;Hydroxyproline;Succinate;4-Acetamidobutanoate
mmu01200	Carbon metabolism - Mus musculus (mouse)	https://www.genome.jp/dbget-bin/www_bget?pathway:mmu01200	0.000116012	0.00189162	C00008;C00074;C00024;C00020;C00026;C00158;C00042;C00035;C00051;C00258;C00668	ADP;Phosphoenolpyruvate;Acetyl-CoA;AMP;2-Oxoglutarate;Citrate;Succinate;GDP;Glutathione;D-Glycerate;alpha-D-Glucose 6-phosphate
mmu01230	Biosynthesis of amino acids - Mus musculus (mouse)	https://www.genome.jp/dbget-bin/www_bget?pathway:mmu01230	0.000126108	0.00189162	C00008;C00019;C00074;C00026;C00024;C00158;C00077;C00097;C00020;C00327	ADP;S-Adenosyl-L-methionine;Phosphoenolpyruvate;2-Oxoglutarate;Acetyl-CoA;Citrate;L-Ornithine;L-Cysteine;AMP;L-Citrulline
mmu00220	Arginine biosynthesis - Mus musculus (mouse)	https://www.genome.jp/dbget-bin/www_bget?pathway:mmu00220	0.000424122	0.00493595	C00008;C00026;C00024;C00077;C00327;C00020	ADP;2-Oxoglutarate;Acetyl-CoA;L-Ornithine;L-Citrulline;AMP
mmu00310	Lysine degradation - Mus musculus (mouse)	https://www.genome.jp/dbget-bin/www_bget?pathway:mmu00310	0.000460689	0.00493595	C00024;C00026;C00408;C00042;C00035;C00052;C00019	Acetyl-CoA;2-Oxoglutarate;L-Pipecolate;Succinate;GDP;UDP-alpha-D-galactose;S-Adenosyl-L-methionine
mmu00760	Nicotinate and nicotinamide metabolism - Mus musculus (mouse)	https://www.genome.jp/dbget-bin/www_bget?pathway:mmu00760	0.000683641	0.00640913	C00020;C00008;C00042;C00019;C03150;C05842	AMP;ADP;Succinate;S-Adenosyl-L-methionine;Nicotinamide-beta-riboside;N1-Methyl-2-pyridone-5-carboxamide
mmu00480	Glutathione metabolism - Mus musculus (mouse)	https://www.genome.jp/dbget-bin/www_bget?pathway:mmu00480	0.000858197	0.00715164	C00051;C00127;C00008;C00026;C00077;C00097;C00024	Glutathione;Glutathione disulfide;ADP;2-Oxoglutarate;L-Ornithine;L-Cysteine;Acetyl-CoA
mmu00010	Glycolysis / Gluconeogenesis - Mus musculus (mouse)	https://www.genome.jp/dbget-bin/www_bget?pathway:mmu00010	0.00176348	0.0120237	C00008;C00074;C00020;C00024;C00035;C00668	ADP;Phosphoenolpyruvate;AMP;Acetyl-CoA;GDP;alpha-D-Glucose 6-phosphate
mmu00620	Pyruvate metabolism - Mus musculus (mouse)	https://www.genome.jp/dbget-bin/www_bget?pathway:mmu00620	0.00176348	0.0120237	C00008;C00074;C00024;C00035;C00051;C00042	ADP;Phosphoenolpyruvate;Acetyl-CoA;GDP;Glutathione;Succinate
mmu00520	Amino sugar and nucleotide sugar metabolism - Mus musculus (mouse)	https://www.genome.jp/dbget-bin/www_bget?pathway:mmu00520	0.00201487	0.012593	C00052;C00668;C00008;C00357;C00275;C00024;C00074	UDP-alpha-D-galactose;alpha-D-Glucose 6-phosphate;ADP;N-Acetyl-D-glucosamine 6-phosphate;D-Mannose 6-phosphate;Acetyl-CoA;Phosphoenolpyruvate
mmu00770	Pantothenate and CoA biosynthesis - Mus musculus (mouse)	https://www.genome.jp/dbget-bin/www_bget?pathway:mmu00770	0.00237567	0.0137058	C00008;C00026;C01134;C00020;C00097	ADP;2-Oxoglutarate;Pantetheine 4'-phosphate;AMP;L-Cysteine
mmu00260	Glycine, serine and threonine metabolism - Mus musculus (mouse)	https://www.genome.jp/dbget-bin/www_bget?pathway:mmu00260	0.00267472	0.0140594	C00019;C00024;C00026;C00077;C00097;C00258;C00008	S-Adenosyl-L-methionine;Acetyl-CoA;2-Oxoglutarate;L-Ornithine;L-Cysteine;D-Glycerate;ADP
mmu00630	Glyoxylate and dicarboxylate metabolism - Mus musculus (mouse)	https://www.genome.jp/dbget-bin/www_bget?pathway:mmu00630	0.00310937	0.0140594	C00024;C00008;C00158;C00026;C00417;C00258	Acetyl-CoA;ADP;Citrate;2-Oxoglutarate;cis-Aconitate;D-Glycerate
mmu01210	2-Oxocarboxylic acid metabolism - Mus musculus (mouse)	https://www.genome.jp/dbget-bin/www_bget?pathway:mmu01210	0.00313466	0.0140594	C00026;C00024;C00158;C00077;C00417	2-Oxoglutarate;Acetyl-CoA;Citrate;L-Ornithine;cis-Aconitate
mmu00430	Taurine and hypotaurine metabolism - Mus musculus (mouse)	https://www.genome.jp/dbget-bin/www_bget?pathway:mmu00430	0.0031868	0.0140594	C00026;C00097;C00606;C00519	2-Oxoglutarate;L-Cysteine;3-Sulfino-L-alanine;Hypotaurine
mmu00230	Purine metabolism - Mus musculus (mouse)	https://www.genome.jp/dbget-bin/www_bget?pathway:mmu00230	0.00563269	0.0228169	C00008;C00020;C00147;C00074;C00035;C00144;C03794;C02350	ADP;AMP;Adenine;Phosphoenolpyruvate;GDP;GMP;N6-(1,2-Dicarboxyethyl)-AMP;(S)-Allantoin
mmu00640	Propanoate metabolism - Mus musculus (mouse)	https://www.genome.jp/dbget-bin/www_bget?pathway:mmu00640	0.00578029	0.0228169	C00024;C00042;C00035;C00008;C00026	Acetyl-CoA;Succinate;GDP;ADP;2-Oxoglutarate
mmu00270	Cysteine and methionine metabolism - Mus musculus (mouse)	https://www.genome.jp/dbget-bin/www_bget?pathway:mmu00270	0.0100999	0.0378748	C00019;C00097;C00606;C00026;C00147;C00008	S-Adenosyl-L-methionine;L-Cysteine;3-Sulfino-L-alanine;2-Oxoglutarate;Adenine;ADP
mmu00650	Butanoate metabolism - Mus musculus (mouse)	https://www.genome.jp/dbget-bin/www_bget?pathway:mmu00650	0.0119138	0.0425494	C00024;C00042;C00020;C00026	Acetyl-CoA;Succinate;AMP;2-Oxoglutarate
KEGG pathway enrichment result based on young vs old DE reactions
geneSet	description	link	pValue	FDR	overlapId	associatedSymbol
mmu00230	Purine metabolism - Mus musculus (mouse)	https://www.genome.jp/dbget-bin/www_bget?pathway:mmu00230	0.000179431	0.00827231	rn:R00185;rn:R00190;rn:R00200;rn:R00430;rn:R00437;rn:R00439;rn:R01083;rn:R01135;rn:R01138;rn:R01231;rn:R01561;rn:R01858;rn:R02557	ATP:adenosine 5'-phosphotransferase;AMP:diphosphate phospho-D-ribosyltransferase;ATP:pyruvate 2-O-phosphotransferase;GTP:pyruvate 2-O-phosphotransferase;polyribonucleotide:phosphate adenylyltransferase;polyribonucleotide:phosphate guanylyltransferase;N6-(1,2-dicarboxyethyl)AMP AMP-lyase (fumarate-forming);IMP:L-aspartate ligase (GDP-forming);dATP:pyruvate 2-O-phosphotransferase;Xanthosine-5'-phos…
mmu00620	Pyruvate metabolism - Mus musculus (mouse)	https://www.genome.jp/dbget-bin/www_bget?pathway:mmu00620	0.000285252	0.00827231	rn:R00200;rn:R00227;rn:R00238;rn:R00742;rn:R02164;rn:R02320	ATP:pyruvate 2-O-phosphotransferase;Acetyl-CoA hydrolase;Acetyl-CoA:acetyl-CoA C-acetyltransferase;acetyl-CoA:carbon-dioxide ligase (ADP-forming);succinate:quinone oxidoreductase;NTP:pyruvate O2-phosphotransferase
mmu00020	Citrate cycle (TCA cycle) - Mus musculus (mouse)	https://www.genome.jp/dbget-bin/www_bget?pathway:mmu00020	0.000522688	0.0101053	rn:R00351;rn:R00352;rn:R00432;rn:R00727;rn:R02164	acetyl-CoA:oxaloacetate C-acetyltransferase (thioester-hydrolysing);acetyl-CoA:oxaloacetate C-acetyltransferase [(pro-S)-carboxymethyl-forming, ADP-phosphorylating];Succinate:CoA ligase (GDP-forming);Succinate:CoA ligase (IDP-forming);succinate:quinone oxidoreductase

## Sheet: old121_vs_old_DEmetabolite
KEGG	log2FC	Average_Expression	P.Value	adj.P.Val	significant	Annotation
C00149	0.112609	30.3165	3.02113e-18	5.95162e-16	0	(S)-Malate; L-Malate; L-Apple acid; L-Malic acid; L-2-Hydroxybutanedioic acid; Malate; Malic acid
C00064	-0.139356	29.7232	5.46629e-14	5.38429e-12	0	L-Glutamine; L-2-Aminoglutaramic acid
C00079	-0.0726235	26.5533	2.35194e-06	0.000154444	0	L-Phenylalanine; (S)-alpha-Amino-beta-phenylpropionic acid
C00062	-0.0515241	27.1887	3.50646e-06	0.000172693	0	L-Arginine; (S)-2-Amino-5-guanidinovaleric acid; L-Arg
C05519	-0.309118	18.914	8.73946e-05	0.00344335	0	L-Allothreonine; L-allo-Threonine
C00668	0.63334	21.9673	0.00020341	0.00591357	1	alpha-D-Glucose 6-phosphate
C05382	0.264177	21.552	0.000210127	0.00591357	0	Sedoheptulose 7-phosphate; D-Sedoheptulose 7-phosphate; D-altro-Heptulose 7-phosphate; altro-Heptulose 7-phosphate
C00180	0.307707	20.9558	0.000792117	0.0194447	0	Benzoate; Benzoic acid; Benzenecarboxylic acid; Phenylformic acid; Dracylic acid
C02350	0.26474	19.6828	0.000888337	0.0194447	0	(S)-Allantoin; (S)(+)-Allantoin
C00086	-0.403893	23.962	0.00110127	0.0216951	0	Urea; Carbamide
C00250	0.227967	21.4839	0.00137529	0.0241292	0	Pyridoxal
C00378	0.190196	18.9403	0.0014698	0.0241292	0	Thiamine; Thiamin; Vitamin B1; Aneurin; Antiberiberi factor
C00631	1.09395	17.3283	0.00171077	0.0259248	1	2-Phospho-D-glycerate; D-Glycerate 2-phosphate; 2-Phospho-(R)-glycerate
C00275	0.587526	19.6009	0.00185206	0.0260611	1	D-Mannose 6-phosphate
C03793	0.128323	22.1208	0.00226042	0.0296869	0	N6,N6,N6-Trimethyl-L-lysine
C00024	0.792267	16.3162	0.00307166	0.0378198	1	Acetyl-CoA; Acetyl coenzyme A
C00956	0.40999	18.8696	0.00414848	0.0475361	0	L-2-Aminoadipate; L-alpha-Aminoadipate; L-alpha-Aminoadipic acid; L-2-Aminoadipic acid; L-2-Aminohexanedioate
C00018	-0.919019	16.1216	0.0043434	0.0475361	1	Pyridoxal phosphate; Pyridoxal 5-phosphate; Pyridoxal 5'-phosphate; PLP
C00606	-0.497804	16.9162	0.00560764	0.0581423	0	3-Sulfino-L-alanine; L-Cysteinesulfinic acid; 3-Sulphino-L-alanine; 3-Sulfinoalanine
C02630	0.200521	23.1972	0.00685918	0.0667584	0	2-Hydroxyglutarate; alpha-Hydroxyglutarate
C01081	0.269707	18.6719	0.00725737	0.0667584	0	Thiamin monophosphate; Thiamine monophosphate; Thiamin phosphate; Thiamine phosphate; TMP
C05512	0.326686	16.7129	0.00745526	0.0667584	0	Deoxyinosine
C00647	0.270106	18.0953	0.00789853	0.0676526	0	Pyridoxamine phosphate; Pyridoxamine 5-phosphate; Pyridoxamine 5'-phosphate
C00147	0.647465	23.4446	0.0123557	0.10142	0	Adenine; 6-Aminopurine
C05828	-0.1488	18.8759	0.0150583	0.117132	0	Methylimidazoleacetic acid; Tele-methylimidazoleacetic acid; 1-Methyl-4-imidazoleacetic acid; 1-Methylimidazole-4-acetate; Methylimidazoleacetate
C00061	-0.455041	16.5162	0.015459	0.117132	0	FMN; Riboflavin-5-phosphate; Flavin mononucleotide
C00170	0.176989	20.4883	0.0197809	0.142376	0	5'-Methylthioadenosine; Methylthioadenosine; S-Methyl-5'-thioadenosine; 5-Methylthioadenosine; 5'-Deoxy-5'-(methylthio)adenosine; Thiomethyladenosine; MTA
C01879	-0.107606	26.4125	0.0202362	0.142376	0	5-Oxoproline; Pidolic acid; Pyroglutamic acid; 5-Pyrrolidone-2-carboxylic acid; Pyroglutamate; 5-Oxo-L-proline; L-Pyroglutamic acid; L-5-Pyrrolidone-2-carboxylic acid
C00072	0.575648	24.2617	0.0210605	0.143066	0	Ascorbate; Ascorbic acid; L-Ascorbate; L-Ascorbic acid; Vitamin C
C00352	0.705387	16.4161	0.0222086	0.14377	0	D-Glucosamine 6-phosphate; D-Glucosamine phosphate
C00315	-0.909686	22.9295	0.0226237	0.14377	0	Spermidine; N-(3-Aminopropyl)-1,4-butane-diamine
C00624	0.248833	22.5689	0.0244709	0.150649	0	N-Acetyl-L-glutamate; N-Acetyl-L-glutamic acid
C00881	0.116014	18.3912	0.029724	0.177443	0	Deoxycytidine; 2'-Deoxycytidine
C00864	0.23751	25.2347	0.030857	0.178789	0	Pantothenate; Pantothenic acid; (R)-Pantothenate
C00073	0.350454	26.2549	0.0324955	0.182903	0	L-Methionine; Methionine; L-2-Amino-4methylthiobutyric acid
C00105	-0.600436	15.664	0.0334488	0.183039	0	UMP; Uridylic acid; Uridine monophosphate; Uridine 5'-monophosphate; 5'Uridylic acid
C00570	-0.173415	19.4138	0.0356709	0.189923	0	CDP-ethanolamine; Cytidine diphosphate ethanolamine
C00026	-0.788982	22.4446	0.0394138	0.202451	0	2-Oxoglutarate; Oxoglutaric acid; 2-Ketoglutaric acid; alpha-Ketoglutaric acid
C02990	0.208749	23.4685	0.0400791	0.202451	0	L-Palmitoylcarnitine
C00047	0.0755198	25.4611	0.047471	0.233794	0	L-Lysine; Lysine acid; 2,6-Diaminohexanoic acid
C00534	0.146504	18.0813	0.0494975	0.237829	0	Pyridoxamine; PM
C00127	0.360311	21.8161	0.0514971	0.241546	0	Glutathione disulfide; GSSG; Oxiglutatione; Oxidized glutathione
C00214	0.31433	17.2494	0.0569658	0.260983	0	Thymidine; Deoxythymidine
C00249	-0.194502	30.276	0.0603568	0.266392	0	Hexadecanoic acid; Hexadecanoate; Hexadecylic acid; Palmitic acid; Palmitate; Cetylic acid
C04006	0.887739	18.4173	0.0621129	0.266392	0	1D-myo-Inositol 3-phosphate; D-myo-Inositol 3-phosphate; myo-Inositol 3-phosphate; Inositol 3-phosphate; 1D-myo-Inositol 3-monophosphate; D-myo-Inositol 3-monophosphate; myo-Inositol 3-monophosphate; Inositol 3-monophosphate; 1L-myo-Inositol 1-phosphate; L-myo-Inositol 1-phosphate
C03410	0.416697	15.739	0.0622032	0.266392	0	N-Glycoloyl-neuraminate; N-Glycolylneuraminate; Neu5Gc
C01802	-0.195408	21.1534	0.0668775	0.280317	0	Desmosterol; 24-Dehydrocholesterol; Cholesta-5,24-dien-3beta-ol
C00318	0.21505	24.8199	0.0703055	0.282043	0	L-Carnitine; L-gamma-Trimethyl-beta-hydroxybutyrobetaine; Vitamin BT; 3-Carboxy-2-hydroxy-N,N,N-trimethyl-1-propanaminium hydroxide, inner salt; Levocarnitine; (R)-Carnitine
C00366	0.178746	19.9316	0.0714569	0.282043	0	Urate; Uric acid
C00074	0.38501	23.4558	0.0715846	0.282043	0	Phosphoenolpyruvate; Phosphoenolpyruvic acid; PEP
C00021	0.129921	20.0875	0.073385	0.283468	0	S-Adenosyl-L-homocysteine; S-Adenosylhomocysteine
C00052	-0.454435	17.6211	0.0793582	0.300646	0	UDP-alpha-D-galactose; UDP-D-galactose; UDP-galactose; UDP-D-galactopyranose; UDP-alpha-D-galactopyranose
C00022	-0.300385	19.9399	0.0855151	0.314367	0	Pyruvate; Pyruvic acid; 2-Oxopropanoate; 2-Oxopropanoic acid; Pyroracemic acid
C06429	-0.264887	27.8786	0.0872495	0.314367	0	(4Z,7Z,10Z,13Z,16Z,19Z)-Docosahexaenoic acid; 4,7,10,13,16,19-Docosahexaenoic acid; Docosahexaenoic acid; Docosahexaenoate
C01181	0.0696745	22.2231	0.0877674	0.314367	0	4-Trimethylammoniobutanoate; Butyro-betaine; gamma-Butyrobetaine
C00581	-0.0968378	21.0604	0.0963165	0.326791	0	Guanidinoacetate; Guanidinoacetic acid; Glycocyamine; N-Amidinoglycine; Guanidoacetic acid
C00386	0.169541	24.0442	0.096577	0.326791	0	Carnosine; Nalpha-(beta-alanyl)-L-histidine
C06124	0.449776	16.2853	0.0978351	0.326791	0	Sphingosine 1-phosphate; Sphing-4-enine 1-phosphate; S1P
C00449	-0.428765	15.9095	0.0998049	0.326791	0	N6-(L-1,3-Dicarboxypropyl)-L-lysine; Saccharopine; L-Saccharopine; N-[(S)-5-Amino-5-carboxypentyl]-L-glutamic acid
C00042	-1.60202	22.3525	0.102522	0.326791	0	Succinate; Succinic acid; Butanedionic acid; Ethylenesuccinic acid
C00242	-0.494696	14.8908	0.103014	0.326791	0	Guanine; 2-Amino-6-hydroxypurine
C00526	0.176263	15.8896	0.104124	0.326791	0	Deoxyuridine; 2-Deoxyuridine; 2'-Deoxyuridine
C00491	-0.609059	18.2171	0.104507	0.326791	0	L-Cystine; L-Dicysteine; L-alpha-Diamino-beta-dithiolactic acid
C03242	-0.367312	24.0428	0.111048	0.339877	0	(8Z,11Z,14Z)-Icosatrienoic acid; Dihomo-gamma-linolenic acid; (Z,Z,Z)-8,11,14-Eicosatrienoic acid; (Z,Z,Z)-8,11,14-Icosatrienoic acid; (Z,Z,Z)-8,11,14-Eicosatrienoate; (Z,Z,Z)-8,11,14-Icosatrienoate; 8,11,14-Eicosatrienoate; 8,11,14-Icosatrienoate
C03451	-0.563954	16.8646	0.112142	0.339877	0	(R)-S-Lactoylglutathione; S-D-Lactoylglutathione
C01179	-0.409493	16.1206	0.115875	0.345869	0	3-(4-Hydroxyphenyl)pyruvate; 4-Hydroxyphenylpyruvate; p-Hydroxyphenylpyruvic acid
C00008	-0.243961	19.8389	0.118138	0.347361	0	ADP; Adenosine 5'-diphosphate
C00122	-0.104546	24.2238	0.123392	0.357474	0	Fumarate; Fumaric acid; trans-Butenedioic acid
C04742	0.228795	23.071	0.126916	0.362354	0	(15S)-15-Hydroxy-5,8,11-cis-13-trans-eicosatetraenoate; (15S)-15-Hydroxy-5,8,11-cis-13-trans-icosatetraenoate; (5Z,8Z,11Z,13E)-(15S)-15-Hydroxyicosa-5,8,11,13-tetraenoic acid; 15(S)-HETE
C01103	0.128825	20.5813	0.136336	0.378894	0	Orotidine 5'-phosphate; Orotidylic acid
C06428	-0.348442	20.6279	0.136556	0.378894	0	(5Z,8Z,11Z,14Z,17Z)-Icosapentaenoic acid; (5Z,8Z,11Z,14Z,17Z)-Eicosapentaenoic acid; Eicosapentaenoic acid; 5,8,11,14,17-Icosapentaenoic acid; (5Z,8Z,11Z,14Z,17Z)-Eicosapentaenoate
C00307	0.11978	18.2769	0.139099	0.38059	0	CDP-choline; Cytidine 5'-diphosphocholine; Citicoline
C12270	0.116954	24.2624	0.143185	0.386403	0	N-Acetylaspartylglutamate; NAAG; Isospaglumic acid; N-Acetyl-L-aspartyl-L-glutamate
C00575	-0.451885	15.1023	0.146807	0.390824	0	3',5'-Cyclic AMP; Cyclic adenylic acid; Cyclic AMP; Adenosine 3',5'-phosphate; Adenosine 3',5'-cyclic phosphate; cAMP
C00670	0.091904	26.8877	0.164942	0.433247	0	sn-Glycero-3-phosphocholine; Glycerophosphocholine
C01586	0.547312	17.2328	0.168435	0.433291	0	Hippurate; Hippuric acid; N-Benzoylglycine; Benzoylaminoacetic acid
C00093	-0.285359	19.3965	0.169789	0.433291	0	sn-Glycerol 3-phosphate; Glycerophosphoric acid; D-Glycerol 1-phosphate
C00299	0.0826173	25.58	0.171557	0.433291	0	Uridine
C00020	-0.216983	21.6719	0.179929	0.44465	0	AMP; Adenosine 5'-monophosphate; Adenylic acid; Adenylate; 5'-AMP; 5'-Adenylic acid; 5'-Adenosine monophosphate; Adenosine 5'-phosphate
C01233	0.0899391	24.9793	0.180568	0.44465	0	sn-Glycero-3-phosphoethanolamine; Glycerophosphoethanolamine
C00327	0.081239	23.1441	0.19209	0.45592	0	L-Citrulline; 2-Amino-5-ureidovaleric acid; Citrulline
C00167	0.130975	17.7953	0.193092	0.45592	0	UDP-glucuronate; UDPglucuronate; UDP-D-glucuronate; UDP-alpha-D-glucuronate
C01042	0.104387	29.5842	0.193988	0.45592	0	N-Acetyl-L-aspartate; N-Acetyl-L-aspartic acid
C00270	0.135165	22.9287	0.195057	0.45592	0	N-Acetylneuraminate; N-Acetylneuraminic acid; 5-Acetamido-3,5-dideoxy-D-glycero-D-galacto-2-nonulosonic acid; Neu5Ac
C00183	0.0952008	25.5497	0.198181	0.45592	0	L-Valine; 2-Amino-3-methylbutyric acid
C00065	-0.0936173	25.4328	0.199031	0.45592	0	L-Serine; L-2-Amino-3-hydroxypropionic acid; L-3-Hydroxy-alanine; Serine
C00010	-0.0857669	18.3001	0.203018	0.457098	0	CoA; Coenzyme A; CoA-SH
C00294	-0.0412437	27.0619	0.204186	0.457098	0	Inosine
C00186	0.101215	27.1457	0.210904	0.466833	0	(S)-Lactate; L-Lactate; L-Lactic acid
C00051	0.223437	20.7475	0.22238	0.482162	0	Glutathione; 5-L-Glutamyl-L-cysteinylglycine; N-(N-gamma-L-Glutamyl-L-cysteinyl)glycine; gamma-L-Glutamyl-L-cysteinyl-glycine; GSH; Reduced glutathione
C00003	0.184195	16.9101	0.223191	0.482162	0	NAD+; NAD; Nicotinamide adenine dinucleotide; DPN; Diphosphopyridine nucleotide; Nadide; beta-NAD+
C00078	0.0931322	24.1044	0.227133	0.482162	0	L-Tryptophan; Tryptophan; (S)-alpha-Amino-beta-(3-indolyl)-propionic acid
C01157	0.0775389	21.6138	0.22762	0.482162	0	Hydroxyproline; L-Hydroxyproline; trans-4-Hydroxy-L-proline
C01789	-0.297718	17.6192	0.232803	0.487897	0	Campesterol
C00029	-0.367128	17.5143	0.235433	0.488214	0	UDP-glucose; UDPglucose; UDP-D-glucose; Uridine diphosphate glucose; UDP-alpha-D-glucose
C00159	-0.21122	18.2443	0.256919	0.52045	0	D-Mannose; Mannose; Seminose; Carubinose
C00780	0.324148	15.2861	0.257887	0.52045	0	Serotonin; 3-(2-Aminoethyl)-1H-indol-5-ol; 5-Hydroxytryptamine; Enteramine
C00719	0.108786	24.272	0.263064	0.52045	0	Betaine; Trimethylaminoacetate; Glycine betaine; N,N,N-Trimethylglycine; Trimethylammonioacetate
C00111	-0.267199	23.2235	0.264155	0.52045	0	Glycerone phosphate; Dihydroxyacetone phosphate; 3-Hydroxy-2-oxopropyl phosphate
C01530	-0.0648827	30.1363	0.264754	0.52045	0	Octadecanoic acid; Stearate; Stearic acid
C00620	-0.301122	20.8309	0.268846	0.52045	0	alpha-D-Ribose 1-phosphate; Ribose 1-phosphate; D-Ribose 1-phosphate
C00144	-0.163807	19.2246	0.269471	0.52045	0	GMP; Guanosine 5'-phosphate; Guanosine monophosphate; Guanosine 5'-monophosphate; Guanylic acid
C00588	0.00511863	27.7352	0.276133	0.528138	0	Choline phosphate; Phosphorylcholine; Phosphocholine; O-Phosphocholine
C00882	-0.126998	18.7359	0.2881	0.540346	0	Dephospho-CoA; Dephosphocoenzyme A; 3'-Dephospho-CoA
C00123	0.0474687	26.9036	0.289122	0.540346	0	L-Leucine; 2-Amino-4-methylvaleric acid; (2S)-alpha-2-Amino-4-methylvaleric acid; (2S)-alpha-Leucine
C00245	0.00498574	28.017	0.291512	0.540346	0	Taurine; 2-Aminoethanesulfonic acid; Aminoethylsulfonic acid
C06426	0.151695	20.7717	0.293488	0.540346	0	(6Z,9Z,12Z)-Octadecatrienoic acid; 6,9,12-Octadecatrienoic acid; gamma-Linolenic acid; Gamolenic acid
C00584	-0.0919553	18.8377	0.301415	0.549803	0	Prostaglandin E2; (5Z,13E)-(15S)-11alpha,15-Dihydroxy-9-oxoprosta-5,13-dienoate; (5Z,13E)-(15S)-11alpha,15-Dihydroxy-9-oxoprost-13-enoate; Dinoprostone; PGE2
C00041	-0.127493	26.6135	0.305244	0.550356	0	L-Alanine; L-2-Aminopropionic acid; L-alpha-Alanine
C00257	-0.155706	20.8144	0.309461	0.550356	0	D-Gluconic acid; D-Gluconate; D-gluco-Hexonic acid
C02170	-0.220386	20.9383	0.311615	0.550356	0	Methylmalonate; Methylmalonic acid
C00295	0.0880514	19.763	0.314907	0.550356	0	Orotate; Orotic acid; Uracil-6-carboxylic acid
C00550	0.0974624	27.1277	0.317808	0.550356	0	Sphingomyelin
C00407	0.0741277	26.0905	0.318648	0.550356	0	L-Isoleucine; 2-Amino-3-methylvaleric acid
C00345	0.106177	17.8991	0.321274	0.550356	0	6-Phospho-D-gluconate
C01035	0.0768517	20.6704	0.334175	0.567521	0	4-Guanidinobutanoate; 4-Guanidinobutyric acid
C06425	-0.111663	23.1732	0.350263	0.589759	0	Icosanoic acid; Eicosanoic acid; Arachidic acid
C00847	0.368468	17.3809	0.35539	0.59332	0	4-Pyridoxate; 4-Pyridoxic acid
C02140	0.294282	15.4865	0.359225	0.594683	0	Corticosterone; 11beta,21-Dihydroxy-4-pregnene-3,20-dione; Kendall's compound B; Reichstein's substance H
C00212	0.0824	22.2964	0.363505	0.596228	0	Adenosine
C06001	-0.108726	17.4414	0.367859	0.596228	0	(S)-3-Hydroxyisobutyrate
C00035	-0.183005	18.4322	0.369237	0.596228	0	GDP; Guanosine 5'-diphosphate; Guanosine diphosphate
C05127	-0.137446	19.4213	0.392591	0.628784	0	N-Methylhistamine; 1-Methylhistamine; 1-Methyl-4-(2-aminoethyl)imidazole; Ntau-Methylhistamine
C00099	0.0939227	22.3181	0.399601	0.634851	0	beta-Alanine; 3-Aminopropionic acid; 3-Aminopropanoate
C00328	0.148368	16.354	0.413146	0.646971	0	L-Kynurenine; 3-Anthraniloyl-L-alanine
C00258	-0.102905	24.309	0.415768	0.646971	0	D-Glycerate; Glycerate; (R)-Glycerate; Glyceric acid
C00135	-0.0425139	23.8409	0.417083	0.646971	0	L-Histidine; (S)-alpha-Amino-1H-imidazole-4-propionic acid
C00037	-0.0403518	24.5239	0.430059	0.657883	0	Glycine; Aminoacetic acid; Gly
C00009	-0.0414281	27.1159	0.430796	0.657883	0	Orthophosphate; Phosphate; Phosphoric acid; Orthophosphoric acid
C00025	0.061542	30.0711	0.44256	0.670649	0	L-Glutamate; L-Glutamic acid; L-Glutaminic acid; Glutamate
C01419	-0.230325	17.4527	0.452268	0.680129	0	Cys-Gly; L-Cysteinylglycine
C00019	0.0489264	18.2274	0.462914	0.690864	0	S-Adenosyl-L-methionine; S-Adenosylmethionine; AdoMet; SAM
C00330	0.052478	15.887	0.481263	0.708283	0	Deoxyguanosine; 2'-Deoxyguanosine
C00148	-0.0154787	26.912	0.481776	0.708283	0	L-Proline; 2-Pyrrolidinecarboxylic acid
C00208	-0.164105	17.6324	0.491753	0.717595	0	Maltose; Malt sugar; alpha-D-Glucopyranosyl-(1->4)-D-glucopyranose
C03771	-0.0857302	18.125	0.495717	0.718061	0	5-Guanidino-2-oxopentanoate; 5-Guanidino-2-oxo-pentanoate; 2-Oxo-5-guanidinopentanoate; 2-Oxo-5-guanidino-pentanoate; 2-Oxoarginine
C12144	0.0885888	17.7015	0.504201	0.725019	0	Phytosphingosine; 4-D-Hydroxysphinganine
C02946	-0.160107	18.6409	0.528009	0.753752	0	4-Acetamidobutanoate; N4-Acetylaminobutanoate
C00227	-0.0757616	22.162	0.538281	0.757674	0	Acetyl phosphate
C05422	0.049755	26.4378	0.541272	0.757674	0	Dehydroascorbate; Dehydroascorbic acid; L-Dehydroascorbate; L-Dehydroascorbic acid
C00082	0.0719407	24.6095	0.542295	0.757674	0	L-Tyrosine; (S)-3-(p-Hydroxyphenyl)alanine; (S)-2-Amino-3-(p-hydroxyphenyl)propionic acid; Tyrosine
C00385	-0.0484059	24.908	0.55008	0.758149	0	Xanthine
C00077	0.0752897	20.4843	0.550331	0.758149	0	L-Ornithine; (S)-2,5-Diaminovaleric acid; (S)-2,5-Diaminopentanoic acid; (S)-2,5-Diaminopentanoate
C02305	0.291484	17.6675	0.562136	0.761825	0	Phosphocreatine; N-Phosphocreatine; Creatine phosphate
C00262	-0.00510522	26.3095	0.56355	0.761825	0	Hypoxanthine; Purine-6-ol
C04805	0.115241	22.5652	0.564601	0.761825	0	5(S)-HETE; 5-Hydroxyeicosatetraenoate; 5-HETE; (6E,8Z,11Z,14Z)-(5S)-5-Hydroxyicosa-6,8,11,14-tetraenoic acid
C00519	0.0984471	17.3435	0.572293	0.763785	0	Hypotaurine; 2-Aminoethanesulfinic acid
C00097	0.0518169	21.7575	0.573808	0.763785	0	L-Cysteine; L-2-Amino-3-mercaptopropionic acid
C00639	0.0551054	20.2382	0.579936	0.766761	0	Prostaglandin F2alpha; (5Z,13E)-(15S)-9alpha,11alpha,15-Trihydroxyprosta-5,13-dienoate; (+)-Prostaglandin F2a; 7-[3,5-Dihydroxy-2-(3-hydroxy-1-octenyl)cyclopentyl]-5-heptenoic acid; 9a,11a-PGF2; Amoglandin; Cyclosin; Dinoprost; Enzaprost; Enzaprost F; Panacelan; PGF2a; 9,11,15-Trihydroxy-(5Z,9a,11a,13E,15S)-prosta-5,13-dien-1-oic acid; Prostaglandin F2a; Prostin F 2 alpha; Protamodin; U 14583; (5…
C01595	0.112448	25.5763	0.588984	0.769403	0	Linoleate; Linoleic acid; (9Z,12Z)-Octadecadienoic acid; 9-cis,12-cis-Octadecadienoate; 9-cis,12-cis-Octadecadienoic acid
C00219	-0.0750167	29.6722	0.593446	0.769403	0	Arachidonate; Arachidonic acid; (5Z,8Z,11Z,14Z)-Icosatetraenoic acid; cis-5,8,11,14-Eicosatetraenoic acid
C00884	0.0229685	24.6708	0.593651	0.769403	0	Homocarnosine; L-Homocarnosine; gamma-Aminobutyryl histidine; N-(4-Amino-1-oxobutyryl)histidine
C00055	0.0313161	20.1659	0.631216	0.812743	0	CMP; Cytidine-5'-monophosphate; Cytidylic acid
C00137	-0.0270532	27.6789	0.642082	0.816303	0	myo-Inositol; D-myo-Inositol; 1D-myo-Inositol; L-myo-Inositol; 1L-myo-Inositol; meso-Inositol; Inositol; Dambose; Cyclohexitol; Meat sugar; Bios I
C02291	0.032471	20.1558	0.642269	0.816303	0	L-Cystathionine
C00750	-0.501505	18.3068	0.648318	0.818296	0	Spermine; N,N'-Bis(3-aminopropyl)-1,4-butanediamine
C00188	-0.0140474	25.7139	0.659641	0.818296	0	L-Threonine; 2-Amino-3-hydroxybutyric acid
C00387	-0.0761548	22.8028	0.659857	0.818296	0	Guanosine
C02642	-0.103043	16.9482	0.660452	0.818296	0	3-Ureidopropionate; 3-Ureidopropanoate; beta-Ureidopropionic acid; N-Carbamoyl-beta-alanine
C00417	-0.0351159	22.4257	0.66477	0.818498	0	cis-Aconitate; cis-Aconitic acid
C01762	0.0525363	19.5438	0.670922	0.820942	0	Xanthosine
C01697	0.0603847	18.7751	0.703571	0.855577	0	Galactitol; Dulcitol; Dulcose
C00836	0.0473804	21.237	0.710505	0.856766	0	Sphinganine; Dihydrosphingosine; 2-Amino-1,3-dihydroxyoctadecane
C00134	-0.122844	15.9778	0.720775	0.856766	0	Putrescine; 1,4-Butanediamine; 1,4-Diaminobutane; Tetramethylenediamine; Butane-1,4-diamine
C00121	0.0508728	21.3222	0.721929	0.856766	0	D-Ribose
C00475	-0.0201724	23.588	0.724199	0.856766	0	Cytidine
C00319	-0.00790615	23.8504	0.73073	0.856766	0	Sphingosine; Sphingenine; Sphingoid; Sphing-4-enine
C00152	-0.0252239	24.4387	0.732309	0.856766	0	L-Asparagine; 2-Aminosuccinamic acid
C00446	-0.0516235	17.9805	0.734992	0.856766	0	alpha-D-Galactose 1-phosphate; alpha-D-Galactopyranose 1-phosphate
C05842	0.0519564	16.4686	0.743485	0.859935	0	N1-Methyl-2-pyridone-5-carboxamide; N'-Methyl-2-pyridone-5-carboxamide; 1-Methyl-5-carboxylamide-2-pyridone
C00357	-0.0233049	16.2696	0.746441	0.859935	0	N-Acetyl-D-glucosamine 6-phosphate
C05635	0.0379625	17.1205	0.751294	0.860494	0	5-Hydroxyindoleacetate
C01262	0.131884	18.3265	0.76785	0.874372	0	beta-Alanyl-N(pi)-methyl-L-histidine; Anserine
C00440	0.0423389	14.5639	0.788705	0.892959	0	5-Methyltetrahydrofolate
C00068	0.101432	15.4741	0.794018	0.893837	0	Thiamin diphosphate; Thiamine diphosphate; Thiamin pyrophosphate; TPP; ThPP
C00031	0.0822277	21.1424	0.820804	0.914512	0	D-Glucose; Grape sugar; Dextrose; Glucose; D-Glucopyranose
C00016	-0.0163847	18.9938	0.821668	0.914512	0	FAD; Flavin adenine dinucleotide
C00408	0.0165138	19.7819	0.861635	0.951891	0	L-Pipecolate; Pipecolinic acid; Pipecolic acid; 2-Piperidinecarboxylic acid; (S)-Piperidine-2-carboxylic acid
C00191	0.0305675	19.7038	0.864917	0.951891	0	D-Glucuronate; Glucuronic acid; Glucuronate
C05582	-0.0459907	16.8088	0.871449	0.953752	0	Homovanillate; Homovanillic acid; 3-Methoxy-4-hydroxyphenylacetate
C00106	-0.0204295	23.1439	0.878718	0.956394	0	Uracil
C00116	0.0161521	22.226	0.916165	0.989275	0	Glycerol; Glycerin; 1,2,3-Trihydroxypropane; 1,2,3-Propanetriol
C03794	-0.0256815	16.4814	0.918971	0.989275	0	N6-(1,2-Dicarboxyethyl)-AMP; N6-(1,2-Dicarboxyethyl)AMP; Adenylosuccinate; Adenylosuccinic acid
C01134	0.0113488	17.5292	0.953647	1	0	Pantetheine 4'-phosphate; 4'-Phosphopantetheine; Phosphopantetheine; D-Pantetheine 4'-phosphate
C00095	-0.0105211	20.5193	0.964907	1	0	D-Fructose; Levulose; Fruit sugar; D-arabino-Hexulose
C00158	-0.00761476	25.9686	0.966628	1	0	Citrate; Citric acid; 2-Hydroxy-1,2,3-propanetricarboxylic acid; 2-Hydroxytricarballylic acid
C01089	-0.00858656	19.272	0.980536	1	0	(R)-3-Hydroxybutanoate; (R)-3-Hydroxybutanoic acid; (R)-3-Hydroxybutyric acid; D-beta-Hydroxybutyric acid
C00043	-0.00318583	20.1455	0.983132	1	0	UDP-N-acetyl-alpha-D-glucosamine; UDP-N-acetyl-D-glucosamine; UDP-N-acetylglucosamine
C00128	-0.0110642	16.9424	0.985452	1	0	CMP-N-acetylneuraminate; CMP-N-acetyl-beta-neuraminate
C03406	0.00164766	19.4571	0.986856	1	0	N-(L-Arginino)succinate; 2-(Nomega-L-Arginino)succinate; L-Argininosuccinate; L-Argininosuccinic acid; L-Arginosuccinic acid
C00153	-2.3364e-05	26.7376	0.997261	1	0	Nicotinamide; Nicotinic acid amide; Niacinamide; Vitamin PP
C00049	5.92669e-06	28.3406	0.998108	1	0	L-Aspartate; L-Aspartic acid; 2-Aminosuccinic acid; L-Asp
C00300	1.23855e-06	30.7277	0.998306	1	0	Creatine; alpha-Methylguanidino acetic acid; Methylglycocyamine
C00187	8.32967e-07	29.1731	0.999545	1	0	Cholesterol; Cholest-5-en-3beta-ol
C00346	1.99061e-08	25.2293	0.999999	1	0	Ethanolamine phosphate; O-Phosphorylethanolamine; Phosphoethanolamine; O-Phosphoethanolamine
C00114	-2.80318e-15	28.1021	1	1	0	Choline; Bilineurine
C00334	0	28.902	1	1	0	4-Aminobutanoate; 4-Aminobutanoic acid; 4-Aminobutyrate; 4-Aminobutyric acid; gamma-Aminobutyric acid; GABA

## Sheet: old121_vs_old_DEreaction
KEGG	substrate	substrate_stoichiometric-coefficient	product	product_stoichiometric_coefficient	measured_substrate	measured_product	log2FC	NumMeasuredSubstrate	NumMeasuredProduct	ExpressedReaction	ranking_score	significant	Annotation
rn:R00713	C00232|C00003|C00001	1|1|1	C00042|C00004|C00080	1|1|1	C00003	C00042	1.8488	1	1	1	0	1	succinate-semialdehyde:NAD+ oxidoreductase; Succinate semialdehyde + NAD+ + H2O <=> Succinate + NADH + H+
rn:R00727	C00081|C00042|C00010	1|1|1	C00104|C00009|C00091	1|1|1	C00042|C00010	C00009	-1.7526	2	1	1	0	1	Succinate:CoA ligase (IDP-forming); ITP + Succinate + CoA <=> IDP + Orthophosphate + Succinyl-CoA
rn:R02058	C00024|C00352	1|1	C00010|C00357	1|1	C00024|C00352	C00010|C00357	1.67042	2	2	1	0	1	acetyl-CoA:D-glucosamine-6-phosphate N-acetyltransferase; Acetyl-CoA + D-Glucosamine 6-phosphate <=> CoA + N-Acetyl-D-glucosamine 6-phosphate
rn:R02619	C00606|C00026	1|1	C05527|C00025	1|1	C00606|C00026	C00025	-1.43462	2	1	1	0	1	3-sulfino-L-alanine:2-oxoglutarate aminotransferase; 3-Sulfino-L-alanine + 2-Oxoglutarate <=> 3-Sulfinylpyruvate + L-Glutamate
rn:R00238	C00024	2	C00010|C00332	1|1	C00024	C00010	1.62053	1	1	1	0.002	1	Acetyl-CoA:acetyl-CoA C-acetyltransferase; 2 Acetyl-CoA <=> CoA + Acetoacetyl-CoA
rn:R02164	C15602|C00042	1|1	C15603|C00122	1|1	C00042	C00122	-1.59273	1	1	1	0.002	1	succinate:quinone oxidoreductase; Quinone + Succinate <=> Hydroquinone + Fumarate
rn:R00174	C00002|C00250	1|1	C00008|C00018	1|1	C00250	C00008|C00018	1.43177	1	2	1	0.004	1	ATP:pyridoxal 5'-phosphotransferase; ATP + Pyridoxal <=> ADP + Pyridoxal phosphate
rn:R00227	C00024|C00001	1|1	C00010|C00033	1|1	C00024	C00010	0.968206	1	1	1	0.004	1	Acetyl-CoA hydrolase; Acetyl-CoA + H2O <=> CoA + Acetate
rn:R00432	C00044|C00042|C00010	1|1|1	C00035|C00009|C00091	1|1|1	C00042|C00010	C00035|C00009	-1.5696	2	2	1	0.004	1	Succinate:CoA ligase (GDP-forming); GTP + Succinate + CoA <=> GDP + Orthophosphate + Succinyl-CoA
rn:R00694	C00079|C00026	1|1	C00166|C00025	1|1	C00079|C00026	C00025	-1.01011	2	1	1	0.004	1	L-Phenylalanine:2-oxoglutarate aminotransferase; L-Phenylalanine + 2-Oxoglutarate <=> Phenylpyruvate + L-Glutamate
rn:R01138	C00131|C00022	1|1	C00206|C00074	1|1	C00022	C00074	-0.845798	1	1	1	0.004	1	dATP:pyruvate 2-O-phosphotransferase; dATP + Pyruvate <=> dADP + Phosphoenolpyruvate
rn:R01187	C04006|C00001	1|1	C00137|C00009	1|1	C04006	C00137|C00009	1.08213	1	2	1	0.004	1	1D-myo-inositol 3-phosphate phosphohydrolase; 1D-myo-Inositol 3-phosphate + H2O <=> myo-Inositol + Orthophosphate
rn:R01736	C03451|C00001	1|1	C00051|C00256	1|1	C03451	C00051	-1.09235	1	1	1	0.004	1	(R)-S-Lactoylglutathione hydrolase; (R)-S-Lactoylglutathione + H2O <=> Glutathione + (R)-Lactate
rn:R02911	C00024|C00780	1|1	C00010|C00978	1|1	C00024|C00780	C00010	1.29927	2	1	1	0.004	1	acetyl-CoA:aralkylamine N-acetyltransferase; Acetyl-CoA + Serotonin <=> CoA + N-Acetylserotonin
rn:R04173	C01005|C00026	1|1	C03232|C00025	1|1	C00026	C00025	-0.986807	1	1	1	0.004	1	3-Phosphoserine:2-oxoglutarate aminotransferase; O-Phospho-L-serine + 2-Oxoglutarate <=> 3-Phosphonooxypyruvate + L-Glutamate
rn:R00173	C00018|C00001	1|1	C00250|C00009	1|1	C00018	C00250|C00009	-1.31807	1	2	1	0.006	1	pyridoxal-5'-phosphate phosphohydrolase; Pyridoxal phosphate + H2O <=> Pyridoxal + Orthophosphate
rn:R00391	C00040|C00024	1|1	C00010|C00264	1|1	C00024	C00010	0.930166	1	1	1	0.006	1	Acyl-CoA:acetyl-CoA C-acyltransferase; Acyl-CoA + Acetyl-CoA <=> CoA + 3-Oxoacyl-CoA
rn:R00190	C00020|C00013	1|1	C00147|C00119	1|1	C00020	C00147	-0.92295	1	1	1	0.008	1	AMP:diphosphate phospho-D-ribosyltransferase; AMP + Diphosphate <=> Adenine + 5-Phospho-alpha-D-ribose 1-diphosphate
rn:R00964	C00002|C00299	1|1	C00008|C00105	1|1	C00299	C00008|C00105	0.850957	1	2	1	0.008	1	ATP:uridine 5'-phosphotransferase; ATP + Uridine <=> ADP + UMP
rn:R03778	C01944|C00024	1|1	C00010|C05265	1|1	C00024	C00010	0.853781	1	1	1	0.008	1	Octanoyl-CoA:acetyl-CoA C-acyltransferase; Octanoyl-CoA + Acetyl-CoA <=> CoA + 3-Oxodecanoyl-CoA
rn:R04171	C03227|C00026	1|1	C05645|C00025	1|1	C00026	C00025	-0.938605	1	1	1	0.008	1	3-Hydroxy-L-kynurenine:2-oxoglutarate aminotransferase; 3-Hydroxy-L-kynurenine + 2-Oxoglutarate <=> 4-(2-Amino-3-hydroxyphenyl)-2,4-dioxobutanoate + L-Glutamate
rn:R00209	C00022|C00010|C00003	1|1|1	C00024|C00011|C00004|C00080	1|1|1|1	C00022|C00010|C00003	C00024	-0.97988	3	1	1	0.01	1	pyruvate:NAD+ 2-oxidoreductase (CoA-acetylating); pyruvate dehydrogenase complex; Pyruvate + CoA + NAD+ <=> Acetyl-CoA + CO2 + NADH + H+
rn:R00277	C00647|C00001|C00007	1|1|1	C00018|C00014|C00027	1|1|1	C00647	C00018	1.16076	1	1	1	0.01	1	Pyridoxamine-5'-phosphate:oxygen oxidoreductase (deaminating); Pyridoxamine phosphate + H2O + Oxygen <=> Pyridoxal phosphate + Ammonia + Hydrogen peroxide
rn:R00355	C00049|C00026	1|1	C00036|C00025	1|1	C00049|C00026	C00025	-0.936807	2	1	1	0.01	1	L-Aspartate:2-oxoglutarate aminotransferase; L-Aspartate + 2-Oxoglutarate <=> Oxaloacetate + L-Glutamate
rn:R00372	C00037|C00026	1|1	C00048|C00025	1|1	C00037|C00026	C00025	-0.890178	2	1	1	0.01	1	Glycine:2-oxoglutarate aminotransferase; Glycine + 2-Oxoglutarate <=> Glyoxylate + L-Glutamate
rn:R01214	C00183|C00026	1|1	C00141|C00025	1|1	C00183|C00026	C00025	-0.779968	2	1	1	0.01	1	L-Valine:2-oxoglutarate aminotransferase; L-Valine + 2-Oxoglutarate <=> 3-Methyl-2-oxobutanoic acid + L-Glutamate
rn:R01648	C00334|C00026	1|1	C00232|C00025	1|1	C00334|C00026	C00025	-0.858415	2	1	1	0.01	1	4-aminobutanoate:2-oxoglutarate aminotransferase; 4-Aminobutanoate + 2-Oxoglutarate <=> Succinate semialdehyde + L-Glutamate
rn:R08248	C00024|C07054	1|1	C00010|C07585	1|1	C00024	C00010	0.812255	1	1	1	0.01	1	acetyl-CoA: isoniazid N-acetyltransferase; Acetyl-CoA + Isoniazid <=> CoA + N-Acetylisoniazid
rn:R00927	C00100|C00024	1|1	C00010|C03344	1|1	C00024	C00010	0.853781	1	1	1	0.012	1	acetyl-CoA:propanoyl-CoA 2-C-acetyltransferase; 2-methylacetoacetyl-CoA thiolase; Propanoyl-CoA + Acetyl-CoA <=> CoA + 2-Methylacetoacetyl-CoA
rn:R01177	C00024|C00136	1|1	C00010|C05269	1|1	C00024	C00010	0.8459	1	1	1	0.012	1	butanoyl-CoA:acetyl-CoA C-butanoyltransferase; Acetyl-CoA + Butanoyl-CoA <=> CoA + 3-Oxohexanoyl-CoA
rn:R01978	C00024|C00001|C00332	1|1|1	C00356|C00010	1|1	C00024	C00010	0.940879	1	1	1	0.012	1	acetyl-CoA:acetoacetyl-CoA C-acetyltransferase (thioester-hydrolysing, carboxymethyl-forming); (S)-3-Hydroxy-3-methylglutaryl-CoA + CoA <=> Acetyl-CoA + H2O + Acetoacetyl-CoA
rn:R02320	C00201|C00022	1|1	C00454|C00074	1|1	C00022	C00074	-0.845798	1	1	1	0.012	1	NTP:pyruvate O2-phosphotransferase; Nucleoside triphosphate + Pyruvate <=> NDP + Phosphoenolpyruvate
rn:R02433	C00506|C00026	1|1	C05528|C00025	1|1	C00026	C00025	-0.936813	1	1	1	0.012	1	L-cysteate:2-oxoglutarate aminotransferase; L-Cysteate + 2-Oxoglutarate <=> 3-Sulfopyruvate + L-Glutamate
rn:R02557	C00559|C00009	1|1	C00147|C00672	1|1	C00009	C00147	-0.864889	1	1	1	0.012	1	Deoxyadenosine:orthophosphate ribosyltransferase; Deoxyadenosine + Orthophosphate <=> Adenine + 2-Deoxy-D-ribose 1-phosphate
rn:R03534	C02630|C00016	1|1	C00026|C01352	1|1	C02630|C00016	C00026	0.978031	2	1	1	0.012	1	2-Hydroxyglutarate:(acceptor) 2-oxidoreductase; 2-Hydroxyglutarate + FAD <=> 2-Oxoglutarate + FADH2
rn:R05085	C06055|C00026	1|1	C06054|C00025	1|1	C00026	C00025	-0.986807	1	1	1	0.012	1	O-Phospho-4-hydroxy-L-threonine:2-oxoglutarate aminotransferase; O-Phospho-4-hydroxy-L-threonine + 2-Oxoglutarate <=> 2-Oxo-3-hydroxy-4-phosphobutanoate + L-Glutamate
rn:R00667	C00077|C00026	1|1	C01165|C00025	1|1	C00077|C00026	C00025	-0.796531	2	1	1	0.014	1	L-Ornithine:2-oxo-acid aminotransferase; L-Ornithine + 2-Oxoglutarate <=> L-Glutamate 5-semialdehyde + L-Glutamate
rn:R00742	C00002|C00024|C00288	1|1|1	C00008|C00009|C00083	1|1|1	C00024	C00008|C00009	1.23053	1	2	1	0.014	1	acetyl-CoA:carbon-dioxide ligase (ADP-forming); ATP + Acetyl-CoA + HCO3- <=> ADP + Orthophosphate + Malonyl-CoA
rn:R00965	C01103	1	C00105|C00011	1|1	C01103	C00105	0.710537	1	1	1	0.014	1	orotidine-5'-phosphate carboxy-lyase (UMP-forming); Orotidine 5'-phosphate <=> UMP + CO2
rn:R00968	C00044|C00299	1|1	C00035|C00105	1|1	C00299	C00035|C00105	0.790001	1	2	1	0.014	1	GTP:uridine 5'-phosphotransferase; GTP + Uridine <=> GDP + UMP
rn:R01023	C00024|C00114	1|1	C00010|C01996	1|1	C00024|C00114	C00010	0.745409	2	1	1	0.014	1	Acetyl-CoA:choline O-acetyltransferase; Acetyl-CoA + Choline <=> CoA + Acetylcholine
rn:R01090	C00123|C00026	1|1	C00233|C00025	1|1	C00123|C00026	C00025	-0.827701	2	1	1	0.014	1	L-Leucine:2-oxoglutarate aminotransferase; L-Leucine + 2-Oxoglutarate <=> 4-Methyl-2-oxopentanoate + L-Glutamate
rn:R01624	C00024|C00229	1|1	C00010|C03939	1|1	C00024	C00010	0.876248	1	1	1	0.014	1	acetyl-CoA:[acyl-carrier-protein] S-acetyltransferase; Acetyl-CoA + Acyl-carrier protein <=> CoA + Acetyl-[acyl-carrier protein]
rn:R05052	C05947|C00026	1|1	C05946|C00025	1|1	C00026	C00025	-0.936813	1	1	1	0.014	1	L-erythro-4-hydroxyglutamate:2-oxoglutarate aminotransferase; L-erythro-4-Hydroxyglutamate + 2-Oxoglutarate <=> (4R)-4-Hydroxy-2-oxoglutarate + L-Glutamate
rn:R08036	C16396|C00024	1|1	C16420|C00010	1|1	C00024	C00010	0.812255	1	1	1	0.014	1	acetyl-CoA:2,4-diamino-6-nitrotoluene N-acetyltransferase; 2,4-Diamino-6-nitrotoluene + Acetyl-CoA <=> 4-Acetamido-2-amino-6-nitrotoluene + CoA
rn:R08572	C00258|C00002	1|1	C00631|C00008	1|1	C00258	C00631|C00008	-1.0023	1	2	1	0.014	1	ATP:(R)-glycerate 2-phosphotransferase; D-Glycerate + ATP <=> 2-Phospho-D-glycerate + ADP
rn:R10991	C02356|C00026	1|1	C00109|C00025	1|1	C00026	C00025	-0.875169	1	1	1	0.014	1	2-aminobutanoate:2-oxoglutarate aminotransferase; (S)-2-Aminobutanoate + 2-Oxoglutarate <=> 2-Oxobutanoate + L-Glutamate
rn:R11902	C00024|C05361	1|1	C00010|C07447	1|1	C00024	C00010	0.812255	1	1	1	0.014	1	acetyl-CoA:hydrazine N-acetyltransferase; Acetyl-CoA + Hydrazine <=> CoA + Acetylhydrazine
rn:R00709	C00311|C00003	1|1	C00026|C00011|C00004|C00080	1|1|1|1	C00003	C00026	0.930302	1	1	1	0.016	1	isocitrate:NAD+ oxidoreductase (decarboxylating); Isocitrate + NAD+ <=> 2-Oxoglutarate + CO2 + NADH + H+
rn:R04188	C03284|C00026	1|1	C06002|C00025	1|1	C00026	C00025	-0.858415	1	1	1	0.016	1	L-3-amino-isobutanoate:2-oxoglutarate aminotransferase; L-3-Aminoisobutanoate + 2-Oxoglutarate <=> (S)-Methylmalonate semialdehyde + L-Glutamate
rn:R04742	C05274|C00024	1|1	C00010|C05263	1|1	C00024	C00010	0.853781	1	1	1	0.016	1	Decanoyl-CoA:acetyl-CoA C-acyltransferase; Decanoyl-CoA + Acetyl-CoA <=> CoA + 3-Oxododecanoyl-CoA
rn:R00243	C00025|C00003|C00001	1|1|1	C00026|C00014|C00004|C00080	1|1|1|1	C00025|C00003	C00026	0.951527	2	1	1	0.018	1	L-glutamate:NAD+ oxidoreductase (deaminating); L-Glutamate + NAD+ + H2O <=> 2-Oxoglutarate + Ammonia + NADH + H+
rn:R00371	C00024|C00037	1|1	C00010|C03508	1|1	C00024|C00037	C00010	0.739183	2	1	1	0.018	1	Acetyl-CoA:glycine C-acetyltransferase; Acetyl-CoA + Glycine <=> CoA + L-2-Amino-3-oxobutanoic acid
rn:R00908	C00099|C00026	1|1	C00222|C00025	1|1	C00099|C00026	C00025	-0.764492	2	1	1	0.018	1	beta-alanine:2-oxoglutarate aminotransferase; beta-Alanine + 2-Oxoglutarate <=> 3-Oxopropanoate + L-Glutamate
rn:R02397	C01181|C00026|C00007	1|1|1	C00487|C00042|C00011	1|1|1	C01181|C00026	C00042	0.851928	2	1	1	0.018	1	4-Trimethylammoniobutanoate,2-oxoglutarate:oxygen oxidoreductase (3-hydroxylating); 4-Trimethylammoniobutanoate + 2-Oxoglutarate + Oxygen <=> Carnitine + Succinate + CO2
rn:R07899	C16339|C00024	1|1	C00010|C16338	1|1	C00024	C00010	0.659836	1	1	1	0.018	1	(+)-7-Isojasmonic acid CoA + Acetyl-CoA <=> CoA + 3-Oxo-OPC4-CoA
rn:R02059	C00357|C00001	1|1	C00352|C00033	1|1	C00357	C00352	-0.821683	1	1	1	0.02	1	N-Acetyl-D-glucosamine-6-phosphate amidohydrolase; N-Acetyl-D-glucosamine 6-phosphate + H2O <=> D-Glucosamine 6-phosphate + Acetate
rn:R02199	C00407|C00026	1|1	C00671|C00025	1|1	C00407|C00026	C00025	-0.801042	2	1	1	0.02	1	L-Isoleucine:2-oxoglutarate aminotransferase; L-Isoleucine + 2-Oxoglutarate <=> (S)-3-Methyl-2-oxopentanoic acid + L-Glutamate
rn:R03451	C03793|C00026|C00007	1|1|1	C01259|C00042|C00011	1|1|1	C03793|C00026	C00042	0.941365	2	1	1	0.02	1	N6,N6,N6-Trimethyl-L-lysine,2-oxoglutarate:oxygen oxidoreductase (3-hydroxylating); N6,N6,N6-Trimethyl-L-lysine + 2-Oxoglutarate + Oxygen <=> 3-Hydroxy-N6,N6,N6-trimethyl-L-lysine + Succinate + CO2
rn:R03991	C02593|C00024	1|1	C00010|C05259	1|1	C00024	C00010	0.853781	1	1	1	0.02	1	myristoyl-CoA:acetylCoA C-myristoyltransferase; Tetradecanoyl-CoA + Acetyl-CoA <=> CoA + 3-Oxopalmitoyl-CoA
rn:R07937	C16169|C00024	1|1	C00010|C16376	1|1	C00024	C00010	0.659836	1	1	1	0.02	1	(4Z,7Z,10Z,13Z,16Z,19Z)-Docosahexaenoyl-CoA + Acetyl-CoA <=> CoA + (6Z,9Z,12Z,15Z,18Z,21Z)-3-Oxotetracosahexa-6,9,12,15,18,21-enoyl-CoA
rn:R00160	C00016|C00001	1|1	C00020|C00061	1|1	C00016	C00020|C00061	1.05915	1	2	1	0.022	1	FAD nucleotidohydrolase; FAD + H2O <=> AMP + FMN
rn:R00258	C00041|C00026	1|1	C00022|C00025	1|1	C00041|C00026	C00022|C00025	-0.75159	2	2	1	0.022	1	L-Alanine:2-oxoglutarate aminotransferase; L-Alanine + 2-Oxoglutarate <=> Pyruvate + L-Glutamate
rn:R00351	C00024|C00001|C00036	1|1|1	C00158|C00010	1|1	C00024	C00158|C00010	0.840558	1	2	1	0.022	1	acetyl-CoA:oxaloacetate C-acetyltransferase (thioester-hydrolysing); Citrate + CoA <=> Acetyl-CoA + H2O + Oxaloacetate
rn:R00706	C00222|C00010|C00006	1|1|1	C00024|C00011|C00005|C00080	1|1|1|1	C00010	C00024	-0.863032	1	1	1	0.022	1	3-Oxopropanoate:NADP+ oxidoreductase (decarboxylating, CoA-acetylating); 3-Oxopropanoate + CoA + NADP+ <=> Acetyl-CoA + CO2 + NADPH + H+
rn:R01858	C00286|C00022	1|1	C00361|C00074	1|1	C00022	C00074	-0.845798	1	1	1	0.022	1	dGTP:pyruvate 2-O-phosphotransferase; dGTP + Pyruvate <=> dGDP + Phosphoenolpyruvate
rn:R03858	C01832|C00024	1|1	C00010|C05261	1|1	C00024	C00010	0.853781	1	1	1	0.022	1	Lauroyl-CoA:acetyl-CoA C-acyltransferase; Lauroyl-CoA + Acetyl-CoA <=> CoA + 3-Oxotetradecanoyl-CoA
rn:R04747	C05270|C00024	1|1	C00010|C05267	1|1	C00024	C00010	0.853781	1	1	1	0.022	1	Hexanoyl-CoA:acetyl-CoA C-acyltransferase; Hexanoyl-CoA + Acetyl-CoA <=> CoA + 3-Oxooctanoyl-CoA
rn:R08250	C00024|C07447	1|1	C00010|C16622	1|1	C00024	C00010	0.812255	1	1	1	0.022	1	acetyl-CoA:acetylhydrazine N-acetyltransferase; Acetyl-CoA + Acetylhydrazine <=> CoA + N,N'-Diacetylhydrazine
rn:R00768	C00064|C00085	1|1	C00025|C00352	1|1	C00064	C00025|C00352	-0.80197	1	2	1	0.024	1	L-glutamine:D-fructose-6-phosphate isomerase (deaminating); L-glutamine:D-fructose-6-phosphate aminotransferase (hexose isomerizing); L-Glutamine + D-Fructose 6-phosphate <=> L-Glutamate + D-Glucosamine 6-phosphate
rn:R01956	C00328|C00026	1|1	C01252|C00025	1|1	C00328|C00026	C00025	-0.790237	2	1	1	0.024	1	L-Kynurenine:2-oxoglutarate aminotransferase; L-Kynurenine + 2-Oxoglutarate <=> 4-(2-Aminophenyl)-2,4-dioxobutanoate + L-Glutamate
[truncated: 1,543 more rows]

## Sheet: old121_vs_old_DEpathway
KEGG pathway enrichment result based on old121 vs old DE metabolites
[truncated: 19 more rows]
